# Supplementary material for: Validation of Six Genetic Determinants of Susceptibility to Estrogen-Induced Mammary Cancer in the Rat and Assessment of Their Relevance to Breast Cancer Risk in Humans
Source: G3 (Bethesda). 2014 May 28;4(8):1385–94. doi: 10.1534/g3.114.011163 (PMC4132170; doi:10.1534/g3.114.011163)
Supplement: Supporting Information [file supp_g3.114.011163_TableS1.xlsx]

## Sheet: ACI (UNMC)
N	Strain	Latency (Day of First Palpable Tumor after Initaition of E2 Treatment)	Tumor Number	Kill Day
1	ACI/SegHsd		0	282
2	ACI/SegHsd		0	268
3	ACI/SegHsd	123	3	268
4	ACI/SegHsd		0	268
5	ACI/SegHsd	154	1	252
6	ACI/SegHsd	137	3	252
7	ACI/SegHsd	84	4	252
8	ACI/SegHsd		0	239
9	ACI/SegHsd	189	12	230
10	ACI/SegHsd	196	1	223
11	ACI/SegHsd	196	10	213
12	ACI/SegHsd	151	4	209
13	ACI/SegHsd	147	5	202
14	ACI/SegHsd	149	10	199
15	ACI/SegHsd	189	8	197
16	ACI/SegHsd	149	3	197
17	ACI/SegHsd	88	5	196
18	ACI/SegHsd	167	13	196
19	ACI/SegHsd	135	12	196
20	ACI/SegHsd	133	16	196
21	ACI/SegHsd	133	12	196
22	ACI/SegHsd	140	13	196
23	ACI/SegHsd		0	196
24	ACI/SegHsd	149	5	196
25	ACI/SegHsd	174	2	196
26	ACI/SegHsd	116	3	196
27	ACI/SegHsd	196	1	196
28	ACI/SegHsd	196	2	196
29	ACI/SegHsd	134	12	196
30	ACI/SegHsd	191	1	196
31	ACI/SegHsd	149	1	196
32	ACI/SegHsd	149	10	196
33	ACI/SegHsd	149	1	196
34	ACI/SegHsd	121	3	196
35	ACI/SegHsd	139	3	195
36	ACI/SegHsd	133	16	195
37	ACI/SegHsd	155	1	195
38	ACI/SegHsd	155	7	195
39	ACI/SegHsd	156	3	195
40	ACI/SegHsd	136	3	195
41	ACI/SegHsd	136	6	195
42	ACI/SegHsd	177	5	195
43	ACI/SegHsd	177	3	195
44	ACI/SegHsd	112	3	193
45	ACI/SegHsd	136	22	191
46	ACI/SegHsd	155	4	191
47	ACI/SegHsd	126	2	191
48	ACI/SegHsd	171	10	190
49	ACI/SegHsd	126	1	190
50	ACI/SegHsd	154	8	190
51	ACI/SegHsd	163	10	190
52	ACI/SegHsd	170	3	190
53	ACI/SegHsd	183	1	189
54	ACI/SegHsd	143	5	188
55	ACI/SegHsd	161	5	188
56	ACI/SegHsd	115	5	188
57	ACI/SegHsd	157	6	187
58	ACI/SegHsd	160	13	187
59	ACI/SegHsd	133	13	187
60	ACI/SegHsd	162	8	185
61	ACI/SegHsd	127	4	185
62	ACI/SegHsd	130	20	184
63	ACI/SegHsd	183	5	183
64	ACI/SegHsd	94	4	183
65	ACI/SegHsd	128	5	183
66	ACI/SegHsd	128	6	183
67	ACI/SegHsd	122	3	183
68	ACI/SegHsd	116	3	182
69	ACI/SegHsd	156	3	182
70	ACI/SegHsd	178	1	178
71	ACI/SegHsd	102	3	177
72	ACI/SegHsd	92	3	176
73	ACI/SegHsd		0	176
74	ACI/SegHsd		0	175
75	ACI/SegHsd	107	1	171
76	ACI/SegHsd	149	5	171
77	ACI/SegHsd	163	2	168
78	ACI/SegHsd	147	7	168
79	ACI/SegHsd	154	3	168
80	ACI/SegHsd	129	5	168
81	ACI/SegHsd	116	9	167
82	ACI/SegHsd	121	5	167
83	ACI/SegHsd	139	5	166
84	ACI/SegHsd	152	4	165
85	ACI/SegHsd	117	4	165
86	ACI/SegHsd	140	4	165
87	ACI/SegHsd	147	3	165
88	ACI/SegHsd		0	165
89	ACI/SegHsd		0	165
90	ACI/SegHsd	162	3	162
91	ACI/SegHsd	162	2	162
92	ACI/SegHsd	162	1	162
93	ACI/SegHsd	137	4	160
94	ACI/SegHsd	127	4	160
95	ACI/SegHsd	140	5	160
96	ACI/SegHsd	107	3	160
97	ACI/SegHsd	145	3	157
98	ACI/SegHsd	117	1	157
99	ACI/SegHsd	124	3	157
100	ACI/SegHsd		0	156
101	ACI/SegHsd	135	1	156
102	ACI/SegHsd		0	155
103	ACI/SegHsd		0	153
104	ACI/SegHsd	133	4	152
105	ACI/SegHsd	145	2	151
106	ACI/SegHsd	104	2	150
107	ACI/SegHsd	106	3	149
108	ACI/SegHsd		0	148
109	ACI/SegHsd	123	2	145
110	ACI/SegHsd	108	4	145
111	ACI/SegHsd		0	144
112	ACI/SegHsd	124	2	143
113	ACI/SegHsd		0	140
114	ACI/SegHsd		0	137
115	ACI/SegHsd		0	137
116	ACI/SegHsd		0	137
117	ACI/SegHsd	114	1	135
118	ACI/SegHsd		0	135
119	ACI/SegHsd		0	135
120	ACI/SegHsd	86	5	133
121	ACI/SegHsd	104	1	126
122	ACI/SegHsd	84	1	125
123	ACI/SegHsd	92	1	119
124	ACI/SegHsd		0	114
125	ACI/SegHsd		0	114
126	ACI/SegHsd		0	102

## Sheet: BN (UNMC)
N	Strain	Latency (Day of First Palpable Tumor after Initaition of E2 Treatment)	Tumor Number	Kill Day
1	BN/SsNHsd		0	197
2	BN/SsNHsd		0	197
3	BN/SsNHsd		0	197
4	BN/SsNHsd		0	197
5	BN/SsNHsd		0	197
6	BN/SsNHsd		0	197
7	BN/SsNHsd		0	197
8	BN/SsNHsd		0	197
9	BN/SsNHsd		0	197
10	BN/SsNHsd		0	197

## Sheet: ACI (UW)
N	Strain	Latency (Day of First Palpable Tumor after Initaition of E2 Treatment)	Tumor Number	Kill day
1	ACI/SegHsd	133	1	194
2	ACI/SegHsd	133	4	178
3	ACI/SegHsd	95	3	194
4	ACI/SegHsd	123	3	194
5	ACI/SegHsd		0	194
6	ACI/SegHsd	137	4	194
7	ACI/SegHsd		0	194
8	ACI/SegHsd	123	5	194
9	ACI/SegHsd	130	6	181
10	ACI/SegHsd		0	194
11	ACI/SegHsd	117	7	196
12	ACI/SegHsd	140	10	196
13	ACI/SegHsd	179	3	189
14	ACI/SegHsd	159	3	196
15	ACI/SegHsd	119	2	196
16	ACI/SegHsd	119	3	192
17	ACI/SegHsd	117	4	189
18	ACI/SegHsd	126	1	192
19	ACI/SegHsd	124	7	192
20	ACI/SegHsd	133	6	196
21	ACI/SegHsd	81	8	182
22	ACI/SegHsd	117	11	195
23	ACI/SegHsd	126	7	191
24	ACI/SegHsd	136	5	182
25	ACI/SegHsd	112	17	196
26	ACI/SegHsd	108	4	196
27	ACI/SegHsd	138	5	196
28	ACI/SegHsd	195	1	195
29	ACI/SegHsd	77	6	173
30	ACI/SegHsd	102	13	172
31	ACI/SegHsd	144	7	194
32	ACI/SegHsd	98	4	196
33	ACI/SegHsd	98	2	196
34	ACI/SegHsd	119	6	168
35	ACI/SegHsd	158	4	187
36	ACI/SegHsd	151	1	176
37	ACI/SegHsd	181	1	181
38	ACI/SegHsd	161	8	179
39	ACI/SegHsd	120	10	196
40	ACI/SegHsd	87	2	196
41	ACI/SegHsd	123	3	196
42	ACI/SegHsd	123	3	196
43	ACI/SegHsd	124	4	148
44	ACI/SegHsd	141	6	147
45	ACI/SegHsd	154	2	154

## Sheet: BN (UW)
N	Strain	Latency (Day of First Palpable Tumor after Initaition of E2 Treatment)	Tumor Number	Kill Day
1	BN/SsNHsd		0	197
2	BN/SsNHsd		0	197
3	BN/SsNHsd		0	197
4	BN/SsNHsd		0	197
5	BN/SsNHsd		0	196
6	BN/SsNHsd		0	196
7	BN/SsNHsd		0	196
8	BN/SsNHsd		0	196
9	BN/SsNHsd		0	196
10	BN/SsNHsd		0	116

## Sheet: ACI.BN-Emca3
N	Strain	Latency (Day of First Palpable Tumor after Initaition of E2 Treatment)	Tumor Number	Kill Day
1	ACI.BN-Emca3	141	1	177
2	ACI.BN-Emca3	130	4	177
3	ACI.BN-Emca3		0	185
4	ACI.BN-Emca3	130	3	196
5	ACI.BN-Emca3		0	170
6	ACI.BN-Emca3	198	1	198
7	ACI.BN-Emca3		0	162
8	ACI.BN-Emca3	133	2	188
9	ACI.BN-Emca3	115	3	162
10	ACI.BN-Emca3	177	4	196
11	ACI.BN-Emca3	167	1	196
12	ACI.BN-Emca3	156	1	180
13	ACI.BN-Emca3	130	3	177
14	ACI.BN-Emca3	165	4	196
15	ACI.BN-Emca3		0	196
16	ACI.BN-Emca3	127	3	177
17	ACI.BN-Emca3	183	2	196
18	ACI.BN-Emca3		0	196
19	ACI.BN-Emca3	144	3	196
20	ACI.BN-Emca3	137	1	196
21	ACI.BN-Emca3	81	1	112
22	ACI.BN-Emca3	106	2	106
23	ACI.BN-Emca3	116	4	156

## Sheet: ACI.BN-Emca4
N	Strain	Latency (Day of First Palpable Tumor after Initaition of E2 Treatment)	Tumor Number	Kill Day
1	ACI.BN-Emca4	122	7	177
2	ACI.BN-Emca4		0	196
3	ACI.BN-Emca4	161	3	196
4	ACI.BN-Emca4		0	184
5	ACI.BN-Emca4		0	184
6	ACI.BN-Emca4		0	201
7	ACI.BN-Emca4		0	196
8	ACI.BN-Emca4		0	196
9	ACI.BN-Emca4	196	1	196
10	ACI.BN-Emca4	124	2	196
11	ACI.BN-Emca4		0	124

## Sheet: ACI.BN-Emca5
N	Strain	Latency (Day of First Palpable Tumor after Initaition of E2 Treatment)	Tumor Number	Kill Day
1	ACI.BN-Emca5		0	196
2	ACI.BN-Emca5		0	196
3	ACI.BN-Emca5	196	1	196
4	ACI.BN-Emca5	143	2	175
5	ACI.BN-Emca5		0	185
6	ACI.BN-Emca5	178	1	196
7	ACI.BN-Emca5		0	196
8	ACI.BN-Emca5		0	196
9	ACI.BN-Emca5	126	1	167
10	ACI.BN-Emca5	178	1	196
11	ACI.BN-Emca5		0	196
12	ACI.BN-Emca5		0	196
13	ACI.BN-Emca5		0	196
14	ACI.BN-Emca5	134	1	152
15	ACI.BN-Emca5	134	1	152

## Sheet: ACI.BN-Emca6
N	Strain	Latency (Day of First Palpable Tumor after Initaition of E2 Treatment)	Tumor Number	Kill Day
1	ACI.BN-Emca6		0	196
2	ACI.BN-Emca6	151	1	196
3	ACI.BN-Emca6		0	196
4	ACI.BN-Emca6		0	196
5	ACI.BN-Emca6	196	1	196
6	ACI.BN-Emca6		0	196
7	ACI.BN-Emca6	154	1	196
8	ACI.BN-Emca6	73	4	196
9	ACI.BN-Emca6		0	196
10	ACI.BN-Emca6		0	179
11	ACI.BN-Emca6	132	1	187
12	ACI.BN-Emca6	128	1	196
13	ACI.BN-Emca6		0	178
14	ACI.BN-Emca6	164	1	196
15	ACI.BN-Emca6	109	8	196

## Sheet: ACI.BN-Emca7
N	Strain	Latency (Day of First Palpable Tumor after Initaition of E2 Treatment)	Tumor Number	Kill Day
1	ACI.BN-Emca7	127	9	168
2	ACI.BN-Emca7	148	19	196
3	ACI.BN-Emca7	114	11	161
4	ACI.BN-Emca7	122	18	169
5	ACI.BN-Emca7	157	14	196
6	ACI.BN-Emca7	139	12	169
7	ACI.BN-Emca7	142	8	190
8	ACI.BN-Emca7	128	23	167
9	ACI.BN-Emca7	155	4	167
10	ACI.BN-Emca7	120	6	177
11	ACI.BN-Emca7	132	8	196
12	ACI.BN-Emca7		0	119
13	ACI.BN-Emca7		0	132
14	ACI.BN-Emca7		0	111
15	ACI.BN-Emca7		0	140

## Sheet: ACI.BN-Emca9
N	Strain	Latency (Day of First Palpable Tumor after Initaition of E2 Treatment)	Tumor Number	Kill Day
1	ACI.BN-Emca9		0	162
2	ACI.BN-Emca9		0	166
3	ACI.BN-Emca9	167	1	167
4	ACI.BN-Emca9		0	168
5	ACI.BN-Emca9	168	1	168
6	ACI.BN-Emca9	169	1	169
7	ACI.BN-Emca9	169	2	169
8	ACI.BN-Emca9	126	3	169
9	ACI.BN-Emca9	133	8	169
10	ACI.BN-Emca9	144	1	170
11	ACI.BN-Emca9	170	2	170
12	ACI.BN-Emca9	126	3	170
13	ACI.BN-Emca9		0	170
14	ACI.BN-Emca9		0	170
15	ACI.BN-Emca9		0	171
16	ACI.BN-Emca9		0	175
17	ACI.BN-Emca9	175	3	176
18	ACI.BN-Emca9		0	180
19	ACI.BN-Emca9	185	1	185
20	ACI.BN-Emca9	165	13	191
21	ACI.BN-Emca9	150	2	196
22	ACI.BN-Emca9		0	196
23	ACI.BN-Emca9	100	1	196
24	ACI.BN-Emca9		0	114
25	ACI.BN-Emca9		0	129
26	ACI.BN-Emca9		0	140
27	ACI.BN-Emca9		0	157
28	ACI.BN-Emca9		0	157
29	ACI.BN-Emca9	114	1	114
30	ACI.BN-Emca9	111	1	119
31	ACI.BN-Emca9	88	3	129
32	ACI.BN-Emca9	102	1	135
