# Supplementary material for: Validation of Six Genetic Determinants of Susceptibility to Estrogen-Induced Mammary Cancer in the Rat and Assessment of Their Relevance to Breast Cancer Risk in Humans
Source: G3 (Bethesda). 2014 May 28;4(8):1385–94. doi: 10.1534/g3.114.011163 (PMC4132170; doi:10.1534/g3.114.011163)
Supplement: Supporting Information [file supp_g3.114.011163_TableS2.xlsx]

## Sheet: Table S2  Genotyping Markers
Chromosome	Tier 1- Positive Selection					Tier 2 and 3- Negative Selection for Emca3 and Emca9					Tier 2- Negative Selection for Emca4, Emca5, Emca6 and Emca7
1						D1Rat2	D1Rat278	D1Rat87	D1Rat196		D1Rat2	D1Rat278	D1Rat87
2	D2Rat189	D2Rat6	D2Rat16	D2Rat19		D2Rat189	D2Rat16	D2Rat19	D2Rat61	D2Rat147	D2Rat189	D2Rat37	D2Rat69
3	D3Rat189	D3Rat21	D3Rat210			D3Rat194	D3Rat21	D3Rat210	D3Rat37		D3Rat189	D3Rat21	D3Rat210
4	D4Rat4	D4Rat103	D4Rat204	D4Rat14	D4Rat202	D4Rat4	D4Rat103	D4Rat204	D4Rat14	D4Rat202	D4Rat9	D4Rat103	D4Rat202
5						D5Rat190	D5Rat26	D5Rat50			D5Rat116	D5Rat26	D5Rat50
6	D6Rat68	D6Rat28	D6Rat101			D6Rat47	D6Rat101				D6Rat68	D6Rat28	D6Rat101
7	D7Rat27	D7Rat19	D7Rat105			D7Rat27	D7Rat105	D7Rat44			D7Rat27	D7Rat19	D7Rat105
8						D8Rat159	D8Rat5	D8Rat16			D8Rat159	D8Rat16	D8Rat5
9						D9Rat101	D9Rat71	D9Rat129			D9Rat101	D9Rat76	D9Rat71
10						D10Rat47	D10Rat108	D10Rat116			D10Rat47	D10Rat116	D10Rat108
11						D11Rat43	D11Rat22				D11Rat17	D11Rat43	D11Rat22
12						D12Rat59	D12Rat53	D12Rat5			D12Rat59	D12Rat23	D12Rat53
13						D13Rat7	D13Mit4	D13Rat13			D13Rat7	D13Rat85	D13Mit4
14						D14Rat4	D14Rat38	D14Rat13			D14Rat4	D14Rat89	D14Rat38
15						D15Rat38	D15Rat106				D15Rat38	D15Rat19	D15Rat106
16						D16Rat53					D16Rat12	D16Rat6	D16Rat53
17						D17Rat6	D17Rat52	D17Rat79			D17Rat6	D17Rat118	D17Rat52
18	D18Rat30	D18Rat57	D18Mit8	D18Rat5		D18Rat30	D18Rat57	D18Mit8	D18Rat5		D18Rat30	D18Rat98	D18Rat43
19						D19Rat32	D19Rat60	D19Mgh2			D19Rat32	D19Rat13	D19Rat60
20						D20Rat3	D20Mgh1				D20Rat41	D20Rat22	D20Mgh1
Chromosome	Tier 4- Confirmation
1	D1Rat192	D1Rat196	D1Rat30	D1Rat36	D1Rat49	D1Rat67	D1Rat115	D1Mit34	D1Rat87
2	D2Rat189	D2Mgh2	D2Rat16	D2Rat202	D2Rat211	D2Mgh5	D2Rat147	D2Rat37	D2Rat52	D2Rat61	D2Rat69
3	D3Rat194	D3Rat189	D3Rat37	D3Rat176	D3Rat21	D3Rat160	D3Rat7	D3Rat7	D3Arb12
4	D4Rat9	D4Rat134	D4Rat103	D4Rat43	D4Rat57	D4Rat198	D4Mgh11	D4Rat204
5	D5Rat116	D5Rat127	D5Rat7	D5Rat16	D5Rat107	D5Rat26	D5Rat95	D5Rat37	D5Rat106	D5Mgh9
6	D6Rat62	D6Rat148	D6Rat143	D6Rat132	D6Mit2	D6Rat81	D6Rat101
7	D7Rat36	D7Mgh11	D7Rat154	D7Rat113	D7Rat27	D7Rat44	D7Rat19	D7Rat8	D7Rat105
8	D8Rat165	D8Arb6	D8Rat83	D8Rat113	D8Rat26	D8Rat16	D8Rat67	D8Rat69
9	D9Rat101	D9Rat35	D9Rat76	D9Rat24	D9Rat12	D9Rat5	D9Rat110	D9Rat71
10	D10Rat47	D10Rat41	D10Rat116	D10Rat27	D10Rat84	D10Rat10	D10Rat108
11	D11Rat17	D11Rat4	D11Rat43
12	D12Rat59	D12Rat5	D12Rat18	D12Rat53
13	D13Rat7	D13Rat88	D13Rat85	D13Mit4
14	D14Rat3	D14Rat68	D14Arb10	D14Rat38
15	D15Rat38	D15Mit2	D15Rat80	D15Rat8	D15Rat19	D15Mgh4	D15Rat106
16	D16Rat12	D16Arb8	D16Rat6	D16Rat2	D16Rat53	D16Rat16	D16Rat90
17	D17Rat6	D17Rat118	D17Rat79	D17Rat41	D17Rat52
18	D18Mit1	D18Rat57	D18Rat43	D18Rat5
19	D19Rat32	D19Rat15	D19Mgh2	D19Rat60
20	D20Rat41	D20Rat5	D20Rat55	D20Mgh1
