# Supplementary material for: Validation of Six Genetic Determinants of Susceptibility to Estrogen-Induced Mammary Cancer in the Rat and Assessment of Their Relevance to Breast Cancer Risk in Humans
Source: G3 (Bethesda). 2014 May 28;4(8):1385–94. doi: 10.1534/g3.114.011163 (PMC4132170; doi:10.1534/g3.114.011163)
Supplement: Supporting Information [file supp_g3.114.011163_TableS3.xlsx]

## Sheet: Table S3  Emca3 Genes
Ensembl Gene ID	Description	Chromosome Name	Gene Start (bp)	Strand	Associated Gene Name
ENSRNOG00000042108	Uncharacterized protein [Source:UniProtKB/TrEMBL;Acc:D4A9E0]	2	40496293	1	D4A9E0_RAT
ENSRNOG00000042590	Uncharacterized protein [Source:UniProtKB/TrEMBL;Acc:F1M1H7]	2	41114937	1	F1M1H7_RAT
ENSRNOG00000042536	Uncharacterized protein [Source:UniProtKB/TrEMBL;Acc:F1LU85]	2	41275254	1	F1LU85_RAT
ENSRNOG00000011623	Ras-related protein Rab-3C [Source:UniProtKB/Swiss-Prot;Acc:P62824]	2	41457381	-1	Rab3c
ENSRNOG00000026989	protein GAPT [Source:RefSeq peptide;Acc:NP_001102961]	2	41759021	-1	Gapt
ENSRNOG00000011951	Serine/threonine-protein kinase PLK2 [Source:UniProtKB/Swiss-Prot;Acc:Q9R012]	2	41800745	1	Plk2
ENSRNOG00000029084	Uncharacterized protein [Source:UniProtKB/TrEMBL;Acc:F1LZS8]	2	41934583	-1	F1LZS8_RAT
ENSRNOG00000013002	vasculin [Source:RefSeq peptide;Acc:NP_001099880]	2	42751497	-1	Gpbp1
ENSRNOG00000013098	Uncharacterized protein [Source:UniProtKB/TrEMBL;Acc:F1LTB6]	2	42800722	-1	F1M9J1_RAT
ENSRNOG00000013121	mesoderm induction early response protein 3 [Source:RefSeq peptide;Acc:NP_001161472]	2	42999528	1	Mier3
ENSRNOG00000013177	Mitogen-activated protein kinase kinase kinase 1 [Source:UniProtKB/Swiss-Prot;Acc:Q62925]	2	43062252	-1	Map3k1
ENSRNOG00000013555	Uncharacterized protein [Source:UniProtKB/TrEMBL;Acc:F1M1X7]	2	43632544	1	Ankrd55
ENSRNOG00000013963	Interleukin-6 receptor subunit beta [Source:UniProtKB/Swiss-Prot;Acc:P40190]	2	43806301	1	IL6RB_RAT
ENSRNOG00000042080	Uncharacterized protein [Source:UniProtKB/TrEMBL;Acc:F1LZR4]	2	43855760	-1	Il31ra
ENSRNOG00000026686	Probable ATP-dependent RNA helicase DDX4 [Source:UniProtKB/Swiss-Prot;Acc:Q64060]	2	43967675	-1	DDX4_RAT
ENSRNOG00000029689	Uncharacterized protein [Source:UniProtKB/TrEMBL;Acc:F1M9H6]	2	43986454	1	F1M9H6_RAT
ENSRNOG00000009851	Putative sodium-coupled neutral amino acid transporter 9 [Source:UniProtKB/Swiss-Prot;Acc:Q3B8Q3]	2	44044770	1	Slc38a9
ENSRNOG00000033356	Uncharacterized protein [Source:UniProtKB/TrEMBL;Acc:F1LM17]	2	44080362	1	F1LM17_RAT
ENSRNOG00000009980	Lipid phosphate phosphohydrolase 1 [Source:UniProtKB/Swiss-Prot;Acc:O08564]	2	44183290	1	Ppap2a
ENSRNOG00000010125	Uncharacterized protein [Source:UniProtKB/TrEMBL;Acc:D3ZK78]	2	44247679	-1	D4AE49_RAT
ENSRNOG00000010369	Uncharacterized protein [Source:UniProtKB/TrEMBL;Acc:D3ZHW0]	2	44306480	1	D3ZHW0_RAT
ENSRNOG00000010454	cyclin-O [Source:RefSeq peptide;Acc:NP_001102645]	2	44378048	1	D3ZHT5_RAT
ENSRNOG00000039588	Uncharacterized protein [Source:UniProtKB/TrEMBL;Acc:D3ZDX9]	2	44384186	1	LOC688802
ENSRNOG00000010461	probable glutathione peroxidase 8 [Source:RefSeq peptide;Acc:NP_001099881]	2	44424009	-1	Gpx8
ENSRNOG00000010603	granzyme A [Source:RefSeq peptide;Acc:NP_703198]	2	44488295	-1	Gzma
ENSRNOG00000010661	Granzyme K [Source:UniProtKB/Swiss-Prot;Acc:P49864]	2	44589295	-1	Gzmk
ENSRNOG00000010797	Endothelial cell-specific molecule 1 [Source:UniProtKB/Swiss-Prot;Acc:P97682]	2	44626010	1	Esm1
ENSRNOG00000039582	similar to BC067074 protein (RGD1561161), mRNA [Source:RefSeq DNA;Acc:NM_001134510]	2	44703943	1	RGD1561161
ENSRNOG00000010971	sorting nexin-18 [Source:RefSeq peptide;Acc:NP_001101122]	2	45014383	-1	Snx18
ENSRNOG00000023629	Uncharacterized protein [Source:UniProtKB/TrEMBL;Acc:F1LTT1]	2	45180608	1	F1LTT1_RAT
ENSRNOG00000011085	Uncharacterized protein [Source:UniProtKB/TrEMBL;Acc:F1M322]	2	45278685	-1	F1M322_RAT
ENSRNOG00000023242		2	45419852	1
ENSRNOG00000011105	Uncharacterized protein [Source:UniProtKB/TrEMBL;Acc:F1M6C4]	2	45452907	1	F1M6C4_RAT
ENSRNOG00000011383	NADH dehydrogenase [ubiquinone] iron-sulfur protein 4, mitochondrial [Source:UniProtKB/Swiss-Prot;Acc:Q5XIF3]	2	45840188	-1	Ndufs4
ENSRNOG00000023127	pelota homolog (Drosophila) (Pelo), mRNA [Source:RefSeq DNA;Acc:NM_001007634]	2	45900724	-1	Pelo
ENSRNOG00000039565	Uncharacterized protein [Source:UniProtKB/TrEMBL;Acc:D4AAH5]	2	45902122	1	D4AAH5_RAT
ENSRNOG00000023076	Uncharacterized protein [Source:UniProtKB/TrEMBL;Acc:F1M637]	2	46526317	-1	F1M637_RAT
ENSRNOG00000011631	Follistatin [Source:UniProtKB/Swiss-Prot;Acc:P21674]	2	46542246	-1	Fst
ENSRNOG00000011797	Molybdopterin synthase catalytic subunit [Source:UniProtKB/Swiss-Prot;Acc:Q6AY59]	2	46948355	1	Mocs2
ENSRNOG00000011877	Uncharacterized protein [Source:UniProtKB/TrEMBL;Acc:F1LMR0]	2	46967681	-1	Itga2
ENSRNOG00000022546		2	47082506	-1
ENSRNOG00000012080	Integrin alpha-1 [Source:UniProtKB/Swiss-Prot;Acc:P18614]	2	47107854	-1	Itga1
ENSRNOG00000039552	Uncharacterized protein [Source:UniProtKB/TrEMBL;Acc:F1M9R5]	2	47429042	-1	F1M9R5_RAT
ENSRNOG00000012556	Insulin gene enhancer protein ISL-1 [Source:UniProtKB/Swiss-Prot;Acc:P61374]	2	48050124	-1	Isl1
ENSRNOG00000022100		2	48147494	-1
ENSRNOG00000039542	Uncharacterized protein [Source:UniProtKB/TrEMBL;Acc:F1M9S6]	2	48501532	-1	F1M9S6_RAT
ENSRNOG00000031115	LRRGT00189 [Source:UniProtKB/TrEMBL;Acc:Q6QI19]	2	48544848	1	LOC499530
ENSRNOG00000010824	Uncharacterized protein [Source:UniProtKB/TrEMBL;Acc:F1M5C2]	2	48669914	-1	Parp8
ENSRNOG00000011365	Embigin [Source:UniProtKB/Swiss-Prot;Acc:O88775]	2	49098741	1	Emb
ENSRNOG00000011522	Potassium/sodium hyperpolarization-activated cyclic nucleotide-gated channel 1 [Source:UniProtKB/Swiss-Prot;Acc:Q9JKB0]	2	49525949	1	Hcn1
ENSRNOG00000021772	Uncharacterized protein [Source:UniProtKB/TrEMBL;Acc:D4AAZ5]	2	50005672	-1	D4AAZ5_RAT
ENSRNOG00000012136	28S ribosomal protein S30, mitochondrial [Source:RefSeq peptide;Acc:NP_001099882]	2	50510616	-1	Mrps30
ENSRNOG00000043292	beta-actin-like protein 2 [Source:RefSeq peptide;Acc:NP_001099879]	2	42585717	1	Actbl2
ENSRNOG00000010992	Heat shock protein beta-3 [Source:UniProtKB/Swiss-Prot;Acc:Q9QZ58]	2	45078725	-1	Hspb3
ENSRNOG00000039577	Uncharacterized protein [Source:UniProtKB/TrEMBL;Acc:D4AA70]	2	45173332	1	LOC100359700
ENSRNOG00000039575	Uncharacterized protein [Source:UniProtKB/TrEMBL;Acc:D4AA70]	2	45265663	1	LOC689031
ENSRNOG00000039550	Uncharacterized protein [Source:UniProtKB/TrEMBL;Acc:F1M9R8]	2	47845919	-1	F1M9R8_RAT
ENSRNOG00000026928		2	42481803	1	RGD1560402
ENSRNOG00000041004	U6 spliceosomal RNA [Source:RFAM;Acc:RF00026]	2	45930805	1	U6
ENSRNOG00000041383		2	42936927	1
ENSRNOG00000041930		2	41275716	1
ENSRNOG00000041672	U6 spliceosomal RNA [Source:RFAM;Acc:RF00026]	2	47968630	-1	U6
ENSRNOG00000036435	microRNA mir-449c (Mir449c), microRNA [Source:RefSeq DNA;Acc:NR_037322]	2	44416733	1	Mir449c
ENSRNOG00000044874	5S ribosomal RNA [Source:RFAM;Acc:RF00001]	2	45238253	1	5S_rRNA
ENSRNOG00000044461	7SK RNA [Source:RFAM;Acc:RF00100]	2	47569151	1	7SK
ENSRNOG00000036434		2	44418162	1
ENSRNOG00000044082	5S ribosomal RNA [Source:RFAM;Acc:RF00001]	2	48489485	1	5S_rRNA
ENSRNOG00000043661		2	44587336	1
ENSRNOG00000034909	U6 spliceosomal RNA [Source:RFAM;Acc:RF00026]	2	43765811	1	U6
ENSRNOG00000035622	rno-mir-449a [Source:miRBase;Acc:MI0001650]	2	44418273	1	rno-mir-449a
ENSRNOG00000035678	U4 spliceosomal RNA [Source:RFAM;Acc:RF00015]	2	48111018	1	U4
ENSRNOG00000045053	Small nucleolar RNA SNORA44 [Source:RFAM;Acc:RF00405]	2	47071515	-1	SNORA44
ENSRNOG00000040434	rno-mir-582 [Source:miRBase;Acc:MI0012595]	2	40714116	1	rno-mir-582
ENSRNOG00000041457	Small nucleolar RNA U3 [Source:RFAM;Acc:RF00012]	2	49856256	-1	U3
ENSRNOG00000045469	Small nucleolar RNA SNORA17 [Source:RFAM;Acc:RF00560]	2	50013066	1	SNORA17
