# Supplementary material for: Validation of Six Genetic Determinants of Susceptibility to Estrogen-Induced Mammary Cancer in the Rat and Assessment of Their Relevance to Breast Cancer Risk in Humans
Source: G3 (Bethesda). 2014 May 28;4(8):1385–94. doi: 10.1534/g3.114.011163 (PMC4132170; doi:10.1534/g3.114.011163)
Supplement: Supporting Information [file supp_g3.114.011163_TableS4.xlsx]

## Sheet: Table S4  Emca3 Variants
Chromosome	Position	Conservation Score	Gene Symbol	Gene Strand	Reference Nucleotide	ACI/Eur (ICL)	ACI/Eur (MCW)	ACI/N (KNAW)	BN/NHsdMcwi (ICL)	BN/NHsdMcwi (KNAW)	BN/SsN (KNAW)	Variant Location	Amino Acid Change	Transcript Accession IDs	Referance Amino Acid	Variant Amino Acid	Polyphen Prediction
2	40100203	null			A	C	C
2	40100669	null			G		C
2	40100744	null			T		A
2	40100791	null			C		A
2	40100840	null			T		A
2	40100963	null			T		G
2	40101251	null			T	C	C
2	40101379	null			T	C	C
2	40101390	null			A	C	C
2	40101795	null			A	C	C
2	40102194	null			G	T	T
2	40102383	null			G	T	T
2	40102888	null			C	A	A
2	40102953	null			G	A	A	A
2	40102987	null			C	T	T
2	40103336	null			A	G	G
2	40103854	null			G	T	T
2	40103975	null			G		C
2	40103993	null			G	A	A
2	40104059	null			C		G
2	40104061	null			A		G		G
2	40104066	null			T		C
2	40104067	null			G		C
2	40104069	null			G		T
2	40104222	null			T	C	C
2	40104363	null			C	T	T
2	40104421	null			G	A	A
2	40104445	null			C			T
2	40104446	null			G			A
2	40104458	null			T	G	G	G
2	40104830	0.001			G	C	C	C
2	40105252	0.004			G	A	A	A
2	40105670	0.002			A	G	G	G
2	40105812	0.001			G	A	A	A
2	40106249	0			A						T
2	40106301	0.027			A	T	T	T
2	40106491	0.019			G	A	A		A
2	40106595	0			A	G	G	G
2	40107021	0.002			G	A	A	A
2	40107245	0.163			T	C	C
2	40108884	0.014			A	G	G	G
2	40109960	0.014			G	A	A	A
2	40110039	0.014			A	G	G	G
2	40110235	0			T	C	C	C
2	40110729	0.002			A			G
2	40111294	0.545			A	G	G	G
2	40111516	0.062			G	C	C	C
2	40111946	0.337			G	T	T	T
2	40112375	0.003			G	A	A	A
2	40112544	0			C	G	G	G
2	40113351	0.004			T	C	C	C
2	40113609	0			A	G	G	G
2	40114003	0.923			G	A	A
2	40114011	0.991			G	T	T	T
2	40115793	0.003			T	G	G	G
2	40116528	0.003			C	G	G	G
2	40116762	0.006			C	T	T	T
2	40116896	0.005			G	A	A	A
2	40117054	0			A	G	G	G
2	40117123	0			G	A	A	A
2	40117150	0.002			A	C	C	C
2	40117534	0.001			T	C	C	C
2	40118213	0.003			T	C	C	C
2	40118570	0			C	T	T	T
2	40119675	0.021			G	A	A	A
2	40119748	0.013			A	G	G	G
2	40119940	0.003			C	G	G	G
2	40120000	0			A	G	G	G
2	40120967	0			T	C	C	C
2	40120983	0.001			T	A	A	A
2	40121120	0.003			G	T	T
2	40121534	0.007			G	A	A
2	40121861	0.007			A	G	G
2	40121874	0.007			C		G
2	40121883	0.007			C		A
2	40121906	0.007			C	T	T
2	40122083	0.007			C		A
2	40122094	0.007			C		T
2	40122124	0.007			C		T
2	40122142	0.007			C		G
2	40122847	0.007			C	T	T
2	40122924	0.007			T	G
2	40123844	0.129			A	G	G	G
2	40126750	0.019			G			C
2	40126770	0.008			G			C
2	40126942	0.005			A	G	G
2	40127323	0.001			C	T	T	T
2	40127507	0.001			C	T	T	T
2	40128484	0.005			A				G
2	40128737	0			G	A	A	A
2	40129432	0.001			G	A	A	A
2	40129710	0.001			A	G	G	G
2	40130702	0.011			G	A	A	A
2	40132090	0.011			C	T	T	T
2	40132348	0			C	T	T	T
2	40132747	0.002			T	C	C	C
2	40133199	0.002			C	T	T
2	40134847	0.003			G	A	A	A
2	40135003	0.001			T	A	A	A
2	40135638	0.004			C	T	T	T
2	40137096	0.001			A			G
2	40137467	0.02			T	C	C	C
2	40137615	0			T	G	G
2	40138007	0.06			A	G	G	G
2	40138108	0.007			T	G	G	G
2	40138235	0.001			G	A	A	A
2	40138545	0			C	T	T		T
2	40139766	0			T	C	C	C
2	40140128	0			T	C	C	C
2	40140891	0			G	T	T	T
2	40141367	0			G					T
2	40141524	0			A	G	G
2	40141644	0			A		G
2	40141944	0			G	A	A
2	40142015	0			T	A	A
2	40142883	0.02			T	C	C	C
2	40143059	0.009			A	G	G	G
2	40143918	0.004			A	G	G	G
2	40143951	0.029			T	A	A	A
2	40145806	0.002			C	T	T	T
2	40146413	0.001			A	C	C	C
2	40146485	0.001			G	A	A	A
2	40146717	0			G	A	A	A
2	40147518	0.018			T		C
2	40148719	0.146			T	C	C	C
2	40148842	0.009			A	G	G	G
2	40149995	0.003			C	T	T	T
2	40150437	0			C	T	T	T
2	40150696	0.001			A	T	T	T
2	40151587	0			C	T	T	T
2	40152075	0.082			T			C
2	40152558	0.05			G	T	T	T
2	40155170	0.05			T	C	C	C
2	40156817	0.001			G	A	A	A
2	40156840	0.055			G	A	A	A
2	40157328	0			G	T	T	T
2	40158706	0.003			C	T	T
2	40159049	0			C	G	G	G
2	40159081	0.002			G	A	A	A
2	40159234	0.008			A	C	C	C
2	40159938	0			G	T	T	T
2	40160160	0.021			C		T
2	40160995	0.024			T					A
2	40162441	0.003			C	A	A
2	40162611	0.045			A	G	G	G
2	40163048	0.002			C	A	A	A
2	40163336	0.004			T	C	C	C
2	40164805	0.001			C	T	T	T
2	40165197	0.002			C	T
2	40165198	0.002			T	G
2	40165503	0.001			A	T	T	T
2	40165595	0.035			T	C	C	C
2	40165785	0.035			A	G	G	G
2	40166622	0.002			A	G	G	G
2	40166730	0			G	A	A	A
2	40166800	0.003			T	C	C	C
2	40167315	0.003			A	G	G	G
2	40168006	0.003			A	G	G	G
2	40168632	0.027			C	T	T	T
2	40168655	0.007			T	C	C	C
2	40168902	0.001			T	C	C	C
2	40169948	0.2			T	G	G	G
2	40170454	0.145			G	T	T	T
2	40171457	0			A	C	C	C
2	40171464	0.001			A	T	T	T
2	40172310	0			A	G	G	G
2	40172328	0			G	T	T	T
2	40172477	0			A	G	G	G
2	40172644	0			G	T	T	T
2	40172680	0.001			A	G	G	G
2	40172953	0			C	A	A	A
2	40173051	0			T	A	A	A
2	40173169	0.025			T	C	C	C
2	40173189	0.024			T	A	A	A
2	40173266	0			C	T	T	T
2	40173297	0			G	A	A	A
2	40173477	0.009			T	C	C	C
2	40173547	0.11			A	T	T
2	40173756	0.001			C	T	T	T
2	40173794	0			A	T	T		T
2	40173831	0			C	T	T	T
2	40173957	0.003			G	A	A	A
2	40174541	0.001			T	C	C	C
2	40174701	0.001			T	C	C	C
2	40174784	0.014			C	T	T
2	40174914	0			C	G	G	G
2	40174953	0.001			C	T	T	T
2	40175830	0.001			G		A
2	40176305	0.002			T	C	C
2	40176505	0.023			T		A	A
2	40176527	0			T	A
2	40176529	0.001			T	A
2	40176531	0.001			T	A
2	40176533	0.001			T	A
2	40176675	0.064			C	A	A	A
2	40176832	0			T	C	C	C
2	40176930	0.492			T	C	C	C
2	40177441	0.003			T	C	C	C
2	40178496	0			T	C	C	C
2	40179432	0.984			T	C	C
2	40179444	0.675			G	A	A
2	40180938	0.675			C	T	T
2	40181005	0.675			C	T	T
2	40181006	0.675			A	T	T
2	40181205	0.675			G		A
2	40181801	0			G	T	T	T
2	40182164	0.008			A	C	C	C
2	40182537	0			C	T	T	T
2	40183159	0.005			T	G	G	G
2	40183162	0			T	C	C	C
2	40183173	0			A	G	G	G
2	40183273	0.002			T	A	A	A
2	40183453	0			G	A	A	A
2	40183485	0.001			C	G	G	G
2	40183923	0.378			T	C	C	C
2	40183994	0			C	T	T	T
2	40184268	0.001			G	C	C	C
2	40184505	0.548			A	C	C	C
2	40185035	0.055			C	A	A	A
2	40185112	0			G	C	C
2	40185155	0.01			A	T	T
2	40185327	0.01			G	A	A	A
2	40185341	0.002			A	G	G	G
2	40185453	0.039			G	T	T	T
2	40185652	0			G	A	A
2	40186175	0.001			T	A	A	A
2	40186449	0.001			A	T	T	T
2	40186504	0.003			T	G	G
2	40187995	0.001			A	G	G	G
2	40188142	0.007			G	A	A	A
2	40188335	0.694			A	G	G	G
2	40188384	0.001			T	C	C	C
2	40188436	0.017			A	G	G	G
2	40188496	0.005			C	G	G	G
2	40188505	0.001			A	G	G	G
2	40188604	0			C		T
2	40188940	0.008			A	G	G	G
2	40189030	0.485			C	T	T	T
2	40189105	0.119			C	A	A
2	40189157	0			C	T	T
2	40189672	0.01			C	A	A
2	40189800	0			A	G	G	G
2	40189955	0.126			G	A	A	A
2	40190159	0			T	G	G	G
2	40190373	0.002			G	C	C	C
2	40190441	0.003			A	G	G	G
2	40190471	0.002			A	G	G	G
2	40190481	0			C	T	T	T
2	40190530	0			T	G	G	G
2	40190603	0			C	A	A	A
2	40190770	0.034			T	A	A	A
2	40190789	0			A	T	T	T
2	40190802	0.002			T	C	C	C
2	40190874	0.001			T	G	G	G
2	40190914	0			C	T	T	T
2	40191002	0.001			G	C	C	C
2	40191024	0.002			T	A	A
2	40191072	0.002			T	A
2	40191096	0.002			A	G	G
2	40191101	0.002			C	T	T
2	40191108	0.002			T	C	C
2	40191115	0.002			C	T	T
2	40191152	0.002			G			T		T	T
2	40191225	0.002			A	C	C
2	40191301	0			C	T	T	T
2	40191318	0			A	C	C	C
2	40191580	0.001			G	A	A	A
2	40191627	0.053			A	G	G	G
2	40191856	0			A	G	G	G
2	40191974	0.001			C	T	T
2	40192108	0.001			G	A	A	A
2	40192111	0.004			G	T	T	T
2	40192214	0.147			A	T	T	T
2	40192422	0			T		G
2	40192456	0.126			T	C	C
2	40192679	0.005			G	A	A	A
2	40192738	0.001			T	G	G	G
2	40193180	0.01			T	G	G	G
2	40194735	0.003			C	T	T	T
2	40195334	0			G	A	A	A
2	40195738	0			A	G	G	G
2	40196570	0.001	Pde4d	+	A	G	G	G				intron		NM_001113334|NM_001113328|NM_001113329|NM_017032|NM_001113332
2	40197005	0.343	Pde4d	+	A	G	G	G				intron		NM_001113328|NM_017032|NM_001113334|NM_001113332|NM_001113329
2	40197012	0.303	Pde4d	+	T	C	C	C				intron		NM_001113332|NM_017032|NM_001113329|NM_001113328|NM_001113334
2	40197116	0	Pde4d	+	A	C	C	C				intron		NM_001113329|NM_001113328|NM_001113334|NM_001113332|NM_017032
2	40197429	0	Pde4d	+	T		G					intron		NM_001113332|NM_001113334|NM_001113328|NM_017032|NM_001113329
2	40197671	0.008	Pde4d	+	T	A	A	A				intron		NM_017032|NM_001113329|NM_001113334|NM_001113332|NM_001113328
2	40197894	0	Pde4d	+	T	C	C	C				intron		NM_001113332|NM_001113329|NM_001113328|NM_001113334|NM_017032
2	40198582	0.001	Pde4d	+	C	T	T	T				intron		NM_001113329|NM_001113332|NM_017032|NM_001113328|NM_001113334
2	40198631	0.003	Pde4d	+	C	G	G					intron		NM_017032|NM_001113334|NM_001113332|NM_001113329|NM_001113328
2	40198923	0.16	Pde4d	+	G	A	A					intron		NM_017032|NM_001113329|NM_001113332|NM_001113328|NM_001113334
2	40198940	0.028	Pde4d	+	C		A	A				intron		NM_001113332|NM_001113328|NM_001113334|NM_001113329|NM_017032
2	40199716	0.028	Pde4d	+	G	A	A	A				intron		NM_001113334|NM_001113328|NM_001113332|NM_017032|NM_001113329
2	40200203	0.004	Pde4d	+	G	A	A	A				intron		NM_001113328|NM_001113329|NM_017032|NM_001113332|NM_001113334
2	40200408	0.002	Pde4d	+	T	C	C	C				intron		NM_017032|NM_001113334|NM_001113332|NM_001113329|NM_001113328
2	40200595	0.676	Pde4d	+	T	C	C					intron		NM_001113328|NM_017032|NM_001113334|NM_001113329|NM_001113332
2	40200878	0.047	Pde4d	+	G	T	T					intron		NM_001113329|NM_001113332|NM_001113334|NM_017032|NM_001113328
2	40201209	0.127	Pde4d	+	C	T	T	T				intron		NM_001113328|NM_001113329|NM_001113334|NM_001113332|NM_017032
2	40203237	0.008	Pde4d	+	C	T	T	T				intron		NM_001113334|NM_017032|NM_001113332|NM_001113328|NM_001113329
2	40203341	0.001	Pde4d	+	G	T	T	T				intron		NM_001113328|NM_001113329|NM_017032|NM_001113334|NM_001113332
2	40203700	0.001	Pde4d	+	A	G	G	G				intron		NM_001113328|NM_001113334|NM_017032|NM_001113332|NM_001113329
2	40204425	0	Pde4d	+	T	C	C	C				intron		NM_017032|NM_001113334|NM_001113329|NM_001113332|NM_001113328
2	40205016	0.001	Pde4d	+	G	C	C	C				intron		NM_001113334|NM_017032|NM_001113328|NM_001113329|NM_001113332
2	40205107	0.041	Pde4d	+	T	A	A	A				intron		NM_017032|NM_001113332|NM_001113329|NM_001113334|NM_001113328
2	40205347	0.001	Pde4d	+	T	C	C	C				intron		NM_001113334|NM_001113329|NM_001113328|NM_017032|NM_001113332
2	40205459	0	Pde4d	+	T	C	C	C				intron		NM_001113328|NM_001113334|NM_001113329|NM_001113332|NM_017032
2	40205750	0.001	Pde4d	+	C	T	T	T				intron		NM_001113328|NM_001113334|NM_017032|NM_001113329|NM_001113332
2	40205769	0	Pde4d	+	A	G	G	G				intron		NM_001113329|NM_001113332|NM_001113328|NM_001113334|NM_017032
2	40207071	0.004	Pde4d	+	G	A	A	A				intron		NM_001113334|NM_017032|NM_001113328|NM_001113332|NM_001113329
2	40207150	0.001	Pde4d	+	A	G	G	G				intron		NM_017032|NM_001113334|NM_001113329|NM_001113328|NM_001113332
2	40207626	0.003	Pde4d	+	G					A		intron		NM_001113334|NM_001113328|NM_017032|NM_001113329|NM_001113332
2	40207722	0.003	Pde4d	+	G	T	T	T				intron		NM_017032|NM_001113334|NM_001113328|NM_001113332|NM_001113329
2	40207870	0.003	Pde4d	+	C	A	A	A				intron		NM_001113332|NM_017032|NM_001113334|NM_001113328|NM_001113329
2	40208043	0.003	Pde4d	+	A			G				intron		NM_001113334|NM_001113328|NM_001113329|NM_017032|NM_001113332
2	40208066	0.003	Pde4d	+	G			A				intron		NM_001113329|NM_001113332|NM_001113328|NM_001113334|NM_017032
2	40208067	0.003	Pde4d	+	G			A				intron		NM_001113328|NM_001113334|NM_001113329|NM_017032|NM_001113332
2	40208098	0.003	Pde4d	+	C	T	T	T				intron		NM_017032|NM_001113332|NM_001113329|NM_001113334|NM_001113328
2	40208120	0.003	Pde4d	+	G	T	T	T				intron		NM_017032|NM_001113328|NM_001113332|NM_001113334|NM_001113329
2	40208179	0.003	Pde4d	+	T	A	A					intron		NM_001113328|NM_001113329|NM_001113332|NM_017032|NM_001113334
2	40208243	0.003	Pde4d	+	T	C	C					intron		NM_001113329|NM_001113332|NM_017032|NM_001113334|NM_001113328
2	40208294	0.003	Pde4d	+	T	C	C					intron		NM_001113332|NM_001113328|NM_001113329|NM_017032|NM_001113334
2	40208438	0.003	Pde4d	+	A	C	C					intron		NM_001113332|NM_017032|NM_001113328|NM_001113329|NM_001113334
2	40208554	0.003	Pde4d	+	G	A	A	A				intron		NM_001113334|NM_001113332|NM_001113329|NM_017032|NM_001113328
2	40208748	0.003	Pde4d	+	A	G	G					intron		NM_001113328|NM_017032|NM_001113332|NM_001113334|NM_001113329
2	40208755	0.003	Pde4d	+	G	A	A					intron		NM_001113332|NM_001113328|NM_001113334|NM_017032|NM_001113329
2	40208893	0.003	Pde4d	+	C	T	T					intron		NM_001113329|NM_001113328|NM_001113334|NM_001113332|NM_017032
2	40208947	0.003	Pde4d	+	G	T	T	T				intron		NM_001113329|NM_001113332|NM_001113334|NM_001113328|NM_017032
2	40208979	0.003	Pde4d	+	A	C	C					intron		NM_001113328|NM_001113332|NM_001113334|NM_001113329|NM_017032
2	40208986	0.003	Pde4d	+	G	A	A					intron		NM_001113328|NM_001113334|NM_001113332|NM_017032|NM_001113329
2	40209001	0.003	Pde4d	+	T	C						intron		NM_001113332|NM_017032|NM_001113334|NM_001113329|NM_001113328
2	40209014	0.003	Pde4d	+	T		A					intron		NM_001113329|NM_001113332|NM_001113328|NM_017032|NM_001113334
2	40209018	0.003	Pde4d	+	A		T					intron		NM_001113334|NM_001113329|NM_017032|NM_001113332|NM_001113328
2	40209028	0.003	Pde4d	+	A	T	T					intron		NM_001113328|NM_017032|NM_001113332|NM_001113329|NM_001113334
2	40209166	0.003	Pde4d	+	A	G	G	G				intron		NM_001113328|NM_017032|NM_001113332|NM_001113329|NM_001113334
2	40209388	0.003	Pde4d	+	C	T	T	T				intron		NM_001113329|NM_001113334|NM_001113332|NM_001113328|NM_017032
2	40210267	0.003	Pde4d	+	A	T	T					intron		NM_001113334|NM_001113332|NM_001113328|NM_001113329|NM_017032
2	40210323	0.003	Pde4d	+	G	T	T	T				intron		NM_001113332|NM_001113329|NM_017032|NM_001113328|NM_001113334
2	40210374	0.003	Pde4d	+	C	A	A					intron		NM_001113328|NM_001113332|NM_001113329|NM_001113334|NM_017032
2	40210850	0.003	Pde4d	+	C	T	T					intron		NM_001113334|NM_017032|NM_001113332|NM_001113329|NM_001113328
2	40210955	0.003	Pde4d	+	G	T	T					intron		NM_001113329|NM_001113334|NM_001113332|NM_001113328|NM_017032
2	40211039	0.003	Pde4d	+	A	C	C	C				intron		NM_001113329|NM_001113328|NM_001113334|NM_001113332|NM_017032
2	40211088	0.003	Pde4d	+	A	G	G					intron		NM_001113329|NM_001113334|NM_001113332|NM_017032|NM_001113328
2	40211206	0.003	Pde4d	+	A	T	T					intron		NM_017032|NM_001113328|NM_001113332|NM_001113329|NM_001113334
2	40211512	0.003	Pde4d	+	C	T	T	T				intron		NM_001113334|NM_017032|NM_001113332|NM_001113329|NM_001113328
2	40211539	0.003	Pde4d	+	G	A	A		A			intron		NM_001113329|NM_001113332|NM_017032|NM_001113334|NM_001113328
2	40211591	0.003	Pde4d	+	C	A	A					intron		NM_001113328|NM_001113329|NM_017032|NM_001113334|NM_001113332
2	40211660	0.003	Pde4d	+	T	G	G	G				intron		NM_001113334|NM_001113329|NM_001113332|NM_017032|NM_001113328
2	40211763	0.003	Pde4d	+	G	A	A	A				intron		NM_001113328|NM_001113332|NM_001113334|NM_017032|NM_001113329
2	40212045	0.003	Pde4d	+	C	G	G					intron		NM_017032|NM_001113334|NM_001113328|NM_001113332|NM_001113329
2	40212129	0.003	Pde4d	+	C	A	A					intron		NM_001113332|NM_001113329|NM_017032|NM_001113328|NM_001113334
2	40212284	0.003	Pde4d	+	T	C	C					intron		NM_001113329|NM_001113332|NM_001113328|NM_017032|NM_001113334
2	40212575	0.003	Pde4d	+	G	A	A					intron		NM_001113332|NM_001113329|NM_001113334|NM_017032|NM_001113328
2	40212598	0.003	Pde4d	+	C	A	A					intron		NM_017032|NM_001113328|NM_001113329|NM_001113334|NM_001113332
2	40212673	0.003	Pde4d	+	T	G	G					intron		NM_001113332|NM_001113334|NM_017032|NM_001113329|NM_001113328
2	40212786	0.003	Pde4d	+	A	C	C	C				intron		NM_001113329|NM_017032|NM_001113334|NM_001113332|NM_001113328
2	40212875	0.003	Pde4d	+	T	C	C					intron		NM_001113328|NM_001113334|NM_001113329|NM_017032|NM_001113332
2	40213123	0.003	Pde4d	+	A	G	G	G				intron		NM_001113332|NM_017032|NM_001113334|NM_001113328|NM_001113329
2	40213689	0.456	Pde4d	+	A	G	G	G				intron		NM_001113328|NM_001113334|NM_001113332|NM_017032|NM_001113329
2	40213722	0.15	Pde4d	+	A	G	G	G				intron		NM_001113334|NM_001113328|NM_017032|NM_001113332|NM_001113329
2	40214384	0.001	Pde4d	+	T	G	G	G				intron		NM_001113329|NM_001113332|NM_017032|NM_001113334|NM_001113328
2	40214883	0.11	Pde4d	+	C	T	T	T				intron		NM_001113329|NM_017032|NM_001113332|NM_001113334|NM_001113328
2	40215484	0.002	Pde4d	+	T	G	G	G				intron		NM_001113328|NM_001113332|NM_017032|NM_001113329|NM_001113334
2	40215509	0.004	Pde4d	+	G	A	A	A				intron		NM_001113332|NM_017032|NM_001113328|NM_001113334|NM_001113329
2	40215533	0.003	Pde4d	+	C	T	T	T				intron		NM_001113332|NM_001113329|NM_017032|NM_001113334|NM_001113328
2	40216701	0.002	Pde4d	+	A	G	G	G				intron		NM_001113328|NM_001113329|NM_001113332|NM_017032|NM_001113334
2	40216803	0	Pde4d	+	G	A	A					intron		NM_001113334|NM_001113332|NM_001113329|NM_017032|NM_001113328
2	40216974	0	Pde4d	+	T	A	A	A				intron		NM_001113332|NM_001113329|NM_017032|NM_001113334|NM_001113328
2	40217103	0.001	Pde4d	+	A	C	C	C				intron		NM_001113329|NM_001113334|NM_001113332|NM_001113328|NM_017032
2	40217167	0.001	Pde4d	+	T	C	C	C				intron		NM_001113334|NM_001113329|NM_001113332|NM_017032|NM_001113328
2	40217577	0.675	Pde4d	+	G			T				intron		NM_017032|NM_001113329|NM_001113334|NM_001113328|NM_001113332
2	40217925	0.023	Pde4d	+	C	T	T	T				intron		NM_001113328|NM_001113329|NM_017032|NM_001113332|NM_001113334
2	40218387	0.058	Pde4d	+	A	G	G	G				intron		NM_017032|NM_001113334|NM_001113329|NM_001113328|NM_001113332
2	40218473	0.007	Pde4d	+	T	C	C	C				intron		NM_001113332|NM_017032|NM_001113329|NM_001113334|NM_001113328
2	40218523	0.001	Pde4d	+	G	T	T	T				intron		NM_001113328|NM_001113334|NM_017032|NM_001113329|NM_001113332
2	40219136	0	Pde4d	+	G	A	A	A				intron		NM_001113334|NM_001113332|NM_001113328|NM_017032|NM_001113329
2	40219466	0.002	Pde4d	+	C	G	G	G				intron		NM_001113332|NM_001113329|NM_001113328|NM_001113334|NM_017032
2	40219701	0.001	Pde4d	+	C	T	T	T				intron		NM_001113329|NM_001113334|NM_001113332|NM_001113328|NM_017032
2	40220417	0	Pde4d	+	G	A	A	A				intron		NM_001113329|NM_001113328|NM_001113334|NM_017032|NM_001113332
2	40220454	0	Pde4d	+	T	C	C	C				intron		NM_001113332|NM_001113329|NM_001113328|NM_017032|NM_001113334
2	40221229	0.002	Pde4d	+	T	C	C	C				intron		NM_001113332|NM_017032|NM_001113329|NM_001113328|NM_001113334
2	40222723	0.007	Pde4d	+	T	C	C	C				intron		NM_001113329|NM_001113334|NM_017032|NM_001113328|NM_001113332
2	40223164	0.001	Pde4d	+	T	C	C	C				intron		NM_001113328|NM_017032|NM_001113329|NM_001113334|NM_001113332
2	40223852	0.001	Pde4d	+	A	G	G	G				intron		NM_017032|NM_001113328|NM_001113332|NM_001113329|NM_001113334
2	40223927	0.003	Pde4d	+	A	G	G	G				intron		NM_001113332|NM_017032|NM_001113334|NM_001113329|NM_001113328
2	40225067	0	Pde4d	+	A	G	G	G				intron		NM_001113328|NM_017032|NM_001113332|NM_001113329|NM_001113334
2	40225124	0.038	Pde4d	+	T	C	C	C				intron		NM_017032|NM_001113334|NM_001113328|NM_001113329|NM_001113332
2	40225146	0.022	Pde4d	+	A	T	T					intron		NM_001113329|NM_001113328|NM_017032|NM_001113334|NM_001113332
2	40225153	0.278	Pde4d	+	G	A	A					intron		NM_017032|NM_001113329|NM_001113334|NM_001113328|NM_001113332
2	40225539	0.003	Pde4d	+	T	A	A	A				intron		NM_001113329|NM_017032|NM_001113334|NM_001113332|NM_001113328
2	40225586	0	Pde4d	+	A	C		C				intron		NM_001113328|NM_001113329|NM_001113334|NM_001113332|NM_017032
2	40225587	0	Pde4d	+	G	A		A				intron		NM_001113334|NM_001113329|NM_001113328|NM_017032|NM_001113332
2	40225658	0.008	Pde4d	+	A	G	G	G				intron		NM_001113332|NM_001113328|NM_001113334|NM_017032|NM_001113329
2	40225970	0	Pde4d	+	C	T	T	T				intron		NM_001113328|NM_001113332|NM_001113329|NM_001113334|NM_017032
2	40226094	0	Pde4d	+	G	A	A	A				intron		NM_001113332|NM_001113328|NM_001113329|NM_017032|NM_001113334
2	40226167	0.003	Pde4d	+	A	G	G	G				intron		NM_001113328|NM_001113332|NM_017032|NM_001113329|NM_001113334
2	40226589	0.031	Pde4d	+	C	T	T					intron		NM_001113329|NM_001113332|NM_001113328|NM_001113334|NM_017032
2	40227172	0.031	Pde4d	+	C	T	T					intron		NM_001113329|NM_001113334|NM_017032|NM_001113332|NM_001113328
2	40227677	0.031	Pde4d	+	A	G	G					intron		NM_001113332|NM_001113328|NM_017032|NM_001113334|NM_001113329
2	40227795	0.031	Pde4d	+	A	G	G					intron		NM_001113329|NM_001113332|NM_017032|NM_001113334|NM_001113328
2	40227968	0.031	Pde4d	+	G	C	C					intron		NM_001113332|NM_017032|NM_001113334|NM_001113329|NM_001113328
2	40228119	0.031	Pde4d	+	A	G	G					intron		NM_001113334|NM_001113332|NM_001113329|NM_017032|NM_001113328
2	40228216	0.031	Pde4d	+	A	G	G	G				intron		NM_001113329|NM_017032|NM_001113332|NM_001113328|NM_001113334
2	40228322	0.021	Pde4d	+	A	T	T					intron		NM_017032|NM_001113329|NM_001113334|NM_001113332|NM_001113328
2	40228383	0.001	Pde4d	+	G	C	C	C				intron		NM_017032|NM_001113334|NM_001113329|NM_001113332|NM_001113328
2	40229373	0.001	Pde4d	+	G	C	C	C				intron		NM_017032|NM_001113334|NM_001113332|NM_001113329|NM_001113328
2	40230031	0.001	Pde4d	+	C	A	A	A				intron		NM_017032|NM_001113329|NM_001113328|NM_001113334|NM_001113332
2	40232393	0.001	Pde4d	+	G	C	C	C				intron		NM_001113334|NM_001113328|NM_001113329|NM_017032|NM_001113332
2	40232450	0.001	Pde4d	+	T	C	C	C				intron		NM_001113328|NM_001113329|NM_001113334|NM_017032|NM_001113332
2	40232547	0.001	Pde4d	+	G	T	T	T				intron		NM_001113329|NM_001113332|NM_001113334|NM_017032|NM_001113328
2	40232700	0.001	Pde4d	+	T	G	G	G				intron		NM_001113334|NM_001113329|NM_001113332|NM_017032|NM_001113328
2	40233832	0.001	Pde4d	+	C	T	T	T				intron		NM_001113332|NM_001113329|NM_001113328|NM_001113334|NM_017032
2	40233898	0.001	Pde4d	+	C	T	T	T				intron		NM_001113329|NM_001113334|NM_001113332|NM_017032|NM_001113328
2	40234080	0.001	Pde4d	+	C	T	T	T				intron		NM_001113329|NM_017032|NM_001113332|NM_001113334|NM_001113328
2	40234121	0.001	Pde4d	+	T			G				intron		NM_001113329|NM_001113328|NM_017032|NM_001113334|NM_001113332
2	40234185	0.001	Pde4d	+	T	C	C		C			intron		NM_001113328|NM_001113329|NM_017032|NM_001113332|NM_001113334
2	40234262	0.001	Pde4d	+	A			C				intron		NM_017032|NM_001113329|NM_001113328|NM_001113332|NM_001113334
2	40234506	0.001	Pde4d	+	G	T	T	T				intron		NM_001113332|NM_017032|NM_001113334|NM_001113328|NM_001113329
2	40234868	0.001	Pde4d	+	A	G	G	G				intron		NM_001113334|NM_001113332|NM_001113329|NM_017032|NM_001113328
2	40234883	0.001	Pde4d	+	T	G	G	G				intron		NM_017032|NM_001113329|NM_001113334|NM_001113332|NM_001113328
2	40235297	0.001	Pde4d	+	A	C	C	C				intron		NM_001113334|NM_001113332|NM_001113328|NM_017032|NM_001113329
2	40235729	0.001	Pde4d	+	G	T	T					intron		NM_017032|NM_001113332|NM_001113329|NM_001113334|NM_001113328
2	40235862	0.001	Pde4d	+	G	A	A					intron		NM_001113334|NM_001113329|NM_017032|NM_001113328|NM_001113332
2	40236200	0.001	Pde4d	+	A	G	G					intron		NM_001113334|NM_001113328|NM_001113329|NM_001113332|NM_017032
2	40236217	0.001	Pde4d	+	G		T					intron		NM_001113328|NM_001113329|NM_001113332|NM_001113334|NM_017032
2	40236231	0.001	Pde4d	+	G	T	T					intron		NM_001113332|NM_001113334|NM_001113328|NM_001113329|NM_017032
2	40236236	0.001	Pde4d	+	A	G	G					intron		NM_001113328|NM_001113329|NM_001113334|NM_017032|NM_001113332
2	40236441	0.001	Pde4d	+	G		T					intron		NM_017032|NM_001113334|NM_001113329|NM_001113328|NM_001113332
2	40236651	0.001	Pde4d	+	T	A	A	A				intron		NM_001113328|NM_017032|NM_001113334|NM_001113332|NM_001113329
2	40236718	0.001	Pde4d	+	T	A	A	A				intron		NM_001113329|NM_001113332|NM_001113334|NM_001113328|NM_017032
2	40236733	0.001	Pde4d	+	A	G	G	G				intron		NM_017032|NM_001113329|NM_001113328|NM_001113334|NM_001113332
2	40236803	0.001	Pde4d	+	T			A				intron		NM_001113334|NM_001113332|NM_001113328|NM_017032|NM_001113329
2	40237053	0.001	Pde4d	+	A	T	T	T				intron		NM_001113329|NM_001113334|NM_017032|NM_001113328|NM_001113332
2	40237309	0.001	Pde4d	+	T	C	C	C				intron		NM_017032|NM_001113332|NM_001113328|NM_001113329|NM_001113334
2	40237758	0.001	Pde4d	+	G	A	A	A				intron		NM_001113334|NM_001113329|NM_001113328|NM_017032|NM_001113332
2	40237945	0.002	Pde4d	+	T	G	G	G				intron		NM_001113334|NM_001113332|NM_001113328|NM_017032|NM_001113329
2	40238031	0.004	Pde4d	+	C	G	G	G				intron		NM_001113329|NM_001113332|NM_001113328|NM_017032|NM_001113334
2	40238100	0.005	Pde4d	+	A	G	G	G				intron		NM_017032|NM_001113328|NM_001113332|NM_001113329|NM_001113334
2	40238163	0.39	Pde4d	+	A	G	G	G				intron		NM_017032|NM_001113334|NM_001113329|NM_001113332|NM_001113328
2	40238227	0.078	Pde4d	+	C	T	T	T				intron		NM_017032|NM_001113332|NM_001113329|NM_001113328|NM_001113334
2	40238424	0.004	Pde4d	+	C	T	T	T				intron		NM_001113328|NM_001113334|NM_001113329|NM_017032|NM_001113332
2	40238468	0.003	Pde4d	+	T	C	C	C				intron		NM_001113332|NM_017032|NM_001113329|NM_001113334|NM_001113328
2	40238489	0.003	Pde4d	+	A	G	G	G				intron		NM_001113332|NM_017032|NM_001113334|NM_001113329|NM_001113328
2	40238502	0.003	Pde4d	+	A	C	C	C				intron		NM_001113332|NM_017032|NM_001113328|NM_001113334|NM_001113329
2	40238539	0.001	Pde4d	+	T	G	G	G				intron		NM_017032|NM_001113334|NM_001113328|NM_001113329|NM_001113332
2	40238634	0.001	Pde4d	+	G	A	A					intron		NM_001113334|NM_001113328|NM_001113332|NM_001113329|NM_017032
2	40238638	0	Pde4d	+	T	C	C	C				intron		NM_001113332|NM_001113328|NM_001113334|NM_017032|NM_001113329
2	40238907	0.005	Pde4d	+	T	C	C	C				intron		NM_001113334|NM_001113332|NM_001113329|NM_017032|NM_001113328
2	40239040	0.021	Pde4d	+	A	G	G	G				intron		NM_001113328|NM_001113334|NM_001113329|NM_017032|NM_001113332
2	40239320	0	Pde4d	+	C	G	G	G				intron		NM_001113329|NM_001113332|NM_017032|NM_001113334|NM_001113328
2	40239613	0.017	Pde4d	+	A	C	C	C				intron		NM_001113329|NM_017032|NM_001113328|NM_001113332|NM_001113334
2	40239634	0.006	Pde4d	+	A	G	G	G				intron		NM_001113329|NM_001113328|NM_001113332|NM_017032|NM_001113334
2	40239811	0	Pde4d	+	C	T	T	T				intron		NM_001113334|NM_001113328|NM_001113332|NM_001113329|NM_017032
2	40240129	0.303	Pde4d	+	C	T	T	T				intron		NM_001113332|NM_017032|NM_001113334|NM_001113329|NM_001113328
2	40240276	0	Pde4d	+	C	G	G	G				intron		NM_001113332|NM_001113334|NM_017032|NM_001113329|NM_001113328
2	40240644	0	Pde4d	+	A	G	G	G				intron		NM_001113328|NM_001113329|NM_017032|NM_001113334|NM_001113332
2	40240741	0.009	Pde4d	+	G	A	A	A				intron		NM_001113334|NM_001113328|NM_001113332|NM_001113329|NM_017032
2	40241075	0.008	Pde4d	+	G	A	A	A				intron		NM_001113332|NM_001113328|NM_017032|NM_001113329|NM_001113334
2	40241777	0.008	Pde4d	+	A	T	T	T				intron		NM_001113332|NM_001113328|NM_001113329|NM_017032|NM_001113334
2	40242331	0.348	Pde4d	+	T	C	C	C				intron		NM_001113332|NM_001113328|NM_001113329|NM_001113334|NM_017032
2	40242435	0.003	Pde4d	+	A	G	G	G				intron		NM_001113329|NM_017032|NM_001113328|NM_001113332|NM_001113334
2	40243484	0.001	Pde4d	+	C	T	T	T				intron		NM_017032|NM_001113328|NM_001113334|NM_001113332|NM_001113329
2	40243535	0.001	Pde4d	+	T	G	G	G				intron		NM_001113334|NM_001113332|NM_017032|NM_001113328|NM_001113329
2	40243601	0.007	Pde4d	+	A	C	C					intron		NM_001113334|NM_001113328|NM_001113329|NM_001113332|NM_017032
2	40243873	0	Pde4d	+	T			TC				intron		NM_017032|NM_001113332|NM_001113334|NM_001113328|NM_001113329
2	40244103	0.11	Pde4d	+	T	C	C	C				intron		NM_017032|NM_001113328|NM_001113334|NM_001113329|NM_001113332
2	40244595	0.011	Pde4d	+	T	C	C	C				intron		NM_001113332|NM_001113329|NM_001113328|NM_017032|NM_001113334
2	40245151	0	Pde4d	+	C	T	T	T				intron		NM_001113329|NM_001113332|NM_017032|NM_001113334|NM_001113328
2	40246108	0.005	Pde4d	+	C	G	G	G				intron		NM_001113334|NM_001113328|NM_017032|NM_001113332|NM_001113329
2	40246277	0	Pde4d	+	G	T	T	T				intron		NM_001113328|NM_017032|NM_001113329|NM_001113334|NM_001113332
2	40246350	0.017	Pde4d	+	T	G	G	G				intron		NM_001113328|NM_001113334|NM_001113332|NM_001113329|NM_017032
2	40246720	0.008	Pde4d	+	C	T	T					intron		NM_001113328|NM_001113329|NM_001113334|NM_017032|NM_001113332
2	40246885	0.205	Pde4d	+	C	T	T					intron		NM_001113329|NM_001113328|NM_001113334|NM_017032|NM_001113332
2	40246936	0.383	Pde4d	+	A		G					intron		NM_001113329|NM_001113328|NM_001113334|NM_001113332|NM_017032
2	40246984	0.017	Pde4d	+	C	T	T					intron		NM_001113334|NM_001113328|NM_001113332|NM_001113329|NM_017032
2	40247258	0.021	Pde4d	+	C	G	G	G				intron		NM_001113328|NM_017032|NM_001113334|NM_001113332|NM_001113329
2	40248062	0.818	Pde4d	+	C				T			intron		NM_001113334|NM_001113332|NM_001113329|NM_017032|NM_001113328
2	40248270	0	Pde4d	+	G	C	C	C				intron		NM_001113328|NM_001113332|NM_001113334|NM_017032|NM_001113329
2	40248272	0	Pde4d	+	G	C	C	C				intron		NM_001113332|NM_001113334|NM_001113328|NM_001113329|NM_017032
2	40248274	0	Pde4d	+	G	C	C	C				intron		NM_001113328|NM_001113329|NM_001113334|NM_017032|NM_001113332
2	40253905	0	Pde4d	+	A	G	G	G				intron		NM_001113328|NM_001113329|NM_017032|NM_001113334|NM_001113332
2	40254633	0.003	Pde4d	+	A	G	G	G				intron		NM_017032|NM_001113329|NM_001113334|NM_001113332|NM_001113328
2	40257251	0.001	Pde4d	+	A	G	G	G				intron		NM_001113329|NM_017032|NM_001113328|NM_001113334|NM_001113332
2	40258692	0.014	Pde4d	+	C	G	G	G				intron		NM_001113334|NM_001113332|NM_001113329|NM_001113328|NM_017032
2	40258696	0.002	Pde4d	+	T	G	G	G				intron		NM_001113334|NM_017032|NM_001113329|NM_001113328|NM_001113332
2	40261496	0	Pde4d	+	G	A	A	A				intron		NM_001113332|NM_001113328|NM_001113329|NM_017032|NM_001113334
2	40263871	0	Pde4d	+	T	C	C	C				intron		NM_001113334|NM_017032|NM_001113332|NM_001113329|NM_001113328
2	40264837	0.002	Pde4d	+	T	C	C	C				intron		NM_001113332|NM_001113328|NM_001113334|NM_017032|NM_001113329
2	40269341	0.002	Pde4d	+	T	G	G	G				intron		NM_001113334|NM_001113332|NM_001113329|NM_001113328|NM_017032
2	40271016	0.438	Pde4d	+	T		C					intron		NM_001113332|NM_001113334|NM_001113329|NM_017032|NM_001113328
2	40274852	0.438	Pde4d	+	C	T	T	T				intron		NM_001113328|NM_001113332|NM_001113329|NM_017032|NM_001113334
2	40275910	0.438	Pde4d	+	T	G	G					intron		NM_001113328|NM_017032|NM_001113334|NM_001113329|NM_001113332
2	40276208	0.438	Pde4d	+	T	C	C	C				intron		NM_001113334|NM_001113332|NM_001113328|NM_001113329|NM_017032
2	40280419	0.019	Pde4d	+	C	T	T	T				intron		NM_017032|NM_001113328|NM_001113334|NM_001113332|NM_001113329
2	40286132	0	Pde4d	+	C	T	T	T				intron		NM_001113329|NM_001113334|NM_001113332|NM_017032|NM_001113328
2	40290064	0	Pde4d	+	T	C	C	C				intron		NM_001113332|NM_017032|NM_001113328|NM_001113334|NM_001113329
2	40290756	0	Pde4d	+	G		T					intron		NM_017032|NM_001113332|NM_001113329|NM_001113334|NM_001113328
2	40291093	0	Pde4d	+	T	A	A					intron		NM_001113328|NM_001113334|NM_017032|NM_001113332|NM_001113329
2	40296151	0	Pde4d	+	A	G	G					intron		NM_001113334|NM_001113332|NM_001113328|NM_001113329|NM_017032
2	40297074	0.027	Pde4d	+	A	G	G	G				intron		NM_017032|NM_001113332|NM_001113328|NM_001113334|NM_001113329
2	40297666	0.002	Pde4d	+	C	T	T	T				intron		NM_017032|NM_001113334|NM_001113329|NM_001113328|NM_001113332
2	40298987	0.007	Pde4d	+	A				T			intron		NM_001113328|NM_017032|NM_001113334|NM_001113332|NM_001113329
2	40300048	0.997	Pde4d	+	A	G	G	G				intron		NM_017032|NM_001113329|NM_001113332|NM_001113334|NM_001113328
2	40300296	1	Pde4d	+	C	G	G	G				intron		NM_001113329|NM_017032|NM_001113334|NM_001113328|NM_001113332
2	40300468	0.172	Pde4d	+	T	C	C	C				intron		NM_001113328|NM_017032|NM_001113332|NM_001113334|NM_001113329
2	40300511	0.01	Pde4d	+	A	G	G	G				intron		NM_001113334|NM_001113329|NM_017032|NM_001113328|NM_001113332
2	40300938	0.002	Pde4d	+	C	T	T	T				intron		NM_001113329|NM_001113332|NM_001113328|NM_001113334|NM_017032
2	40301250	0	Pde4d	+	A	G	G	G				intron		NM_001113332|NM_001113329|NM_017032|NM_001113334|NM_001113328
2	40301417	0	Pde4d	+	T	C	C	C				intron		NM_001113328|NM_001113334|NM_001113329|NM_001113332|NM_017032
2	40301513	0.012	Pde4d	+	A	G	G	G				intron		NM_001113334|NM_001113329|NM_001113332|NM_017032|NM_001113328
2	40301524	0	Pde4d	+	G	A	A	A				intron		NM_001113328|NM_001113329|NM_001113332|NM_001113334|NM_017032
2	40301660	0	Pde4d	+	A	T	T	T				intron		NM_001113332|NM_001113334|NM_017032|NM_001113328|NM_001113329
2	40301793	0.018	Pde4d	+	A	G	G	G				intron		NM_001113334|NM_001113329|NM_001113332|NM_017032|NM_001113328
2	40301816	0.001	Pde4d	+	C	A	A	A				intron		NM_001113334|NM_001113332|NM_017032|NM_001113329|NM_001113328
2	40301931	0.003	Pde4d	+	G	A	A	A				intron		NM_001113334|NM_001113332|NM_017032|NM_001113329|NM_001113328
2	40301950	0	Pde4d	+	A	G	G	G				intron		NM_001113328|NM_001113334|NM_001113332|NM_001113329|NM_017032
2	40302026	0.008	Pde4d	+	C	G	G					intron		NM_001113332|NM_001113334|NM_017032|NM_001113329|NM_001113328
2	40302050	0	Pde4d	+	C	T	T	T				intron		NM_001113334|NM_001113329|NM_001113332|NM_017032|NM_001113328
2	40302385	0	Pde4d	+	T	C	C	C				intron		NM_017032|NM_001113332|NM_001113328|NM_001113329|NM_001113334
2	40302504	0.017	Pde4d	+	C	T	T	T				intron		NM_001113328|NM_001113329|NM_001113334|NM_001113332|NM_017032
2	40302542	0.003	Pde4d	+	G	A	A	A				intron		NM_017032|NM_001113334|NM_001113332|NM_001113329|NM_001113328
2	40302734	0.023	Pde4d	+	T	G	G	G				intron		NM_017032|NM_001113328|NM_001113329|NM_001113334|NM_001113332
2	40302774	0.001	Pde4d	+	G	A	A	A				intron		NM_001113329|NM_001113332|NM_017032|NM_001113328|NM_001113334
2	40303291	0.006	Pde4d	+	T	C	C	C				intron		NM_001113328|NM_001113332|NM_001113329|NM_017032|NM_001113334
2	40303553	0.006	Pde4d	+	C	T	T	T				intron		NM_001113328|NM_001113329|NM_001113334|NM_001113332|NM_017032
2	40304068	0.001	Pde4d	+	A	G	G	G				intron		NM_001113329|NM_001113332|NM_001113328|NM_001113334|NM_017032
2	40304103	0.001	Pde4d	+	G	A	A	A				intron		NM_017032|NM_001113328|NM_001113334|NM_001113332|NM_001113329
2	40304334	0	Pde4d	+	C	T	T	T				intron		NM_017032|NM_001113329|NM_001113332|NM_001113328|NM_001113334
2	40304359	0.006	Pde4d	+	C	T	T	T				intron		NM_001113334|NM_001113332|NM_001113329|NM_001113328|NM_017032
2	40304550	0.002	Pde4d	+	T	A	A	A				intron		NM_001113329|NM_001113334|NM_001113328|NM_001113332|NM_017032
2	40304595	0.001	Pde4d	+	C	T	T	T				intron		NM_001113329|NM_001113332|NM_001113334|NM_001113328|NM_017032
2	40304649	0.014	Pde4d	+	C	T	T	T				intron		NM_001113334|NM_001113332|NM_017032|NM_001113329|NM_001113328
2	40304667	0.003	Pde4d	+	C		T					intron		NM_001113328|NM_017032|NM_001113332|NM_001113329|NM_001113334
2	40304831	0	Pde4d	+	C	T	T	T				intron		NM_001113332|NM_017032|NM_001113334|NM_001113329|NM_001113328
2	40304962	0	Pde4d	+	T	C	C	C				intron		NM_001113332|NM_017032|NM_001113329|NM_001113334|NM_001113328
2	40305367	0.001	Pde4d	+	A	G	G	G				intron		NM_001113334|NM_001113329|NM_017032|NM_001113332|NM_001113328
2	40305494	0	Pde4d	+	T	G	G	G				intron		NM_017032|NM_001113332|NM_001113334|NM_001113328|NM_001113329
2	40305926	0.018	Pde4d	+	T	C	C	C				intron		NM_001113329|NM_001113328|NM_017032|NM_001113332|NM_001113334
2	40305934	0.005	Pde4d	+	T	A	A	A				intron		NM_017032|NM_001113332|NM_001113334|NM_001113328|NM_001113329
2	40306041	0.936	Pde4d	+	T	C	C	C				intron		NM_001113334|NM_001113329|NM_001113328|NM_001113332|NM_017032
2	40306104	0	Pde4d	+	T	G	G	G				intron		NM_001113334|NM_001113328|NM_017032|NM_001113329|NM_001113332
2	40306896	0.008	Pde4d	+	A	T	T	T				intron		NM_001113332|NM_001113328|NM_001113334|NM_017032|NM_001113329
2	40307104	0.004	Pde4d	+	C	T	T	T				intron		NM_001113332|NM_001113329|NM_001113334|NM_001113328|NM_017032
2	40307264	0.006	Pde4d	+	G	A	A	A				intron		NM_001113329|NM_001113328|NM_017032|NM_001113332|NM_001113334
2	40307485	0.001	Pde4d	+	G	T	T	T				intron		NM_001113328|NM_001113329|NM_001113332|NM_017032|NM_001113334
2	40308903	0.032	Pde4d	+	C	A	A	A				intron		NM_001113334|NM_001113332|NM_001113328|NM_001113329|NM_017032
2	40309116	0	Pde4d	+	A	G	G	G				intron		NM_001113328|NM_001113329|NM_001113332|NM_001113334|NM_017032
2	40309303	0	Pde4d	+	A	G	G	G				intron		NM_017032|NM_001113328|NM_001113334|NM_001113329|NM_001113332
2	40309414	0.009	Pde4d	+	G	A	A	A				intron		NM_001113329|NM_017032|NM_001113334|NM_001113328|NM_001113332
2	40309934	0.006	Pde4d	+	C	T	T	T				intron		NM_001113332|NM_001113334|NM_001113328|NM_017032|NM_001113329
2	40310032	0.027	Pde4d	+	C	T	T	T				intron		NM_001113329|NM_001113334|NM_017032|NM_001113328|NM_001113332
2	40310197	0.005	Pde4d	+	T	G	G	G				intron		NM_001113332|NM_001113334|NM_001113328|NM_017032|NM_001113329
2	40310265	0.034	Pde4d	+	A		C	C		C	C	intron		NM_001113328|NM_001113334|NM_001113329|NM_017032|NM_001113332
2	40310311	0.01	Pde4d	+	T		C	C		C		intron		NM_001113328|NM_001113329|NM_001113334|NM_001113332|NM_017032
2	40310314	0.006	Pde4d	+	A		C	C		C		intron		NM_001113332|NM_001113329|NM_001113328|NM_001113334|NM_017032
2	40310355	0.001	Pde4d	+	C	T	T	T				intron		NM_001113328|NM_001113334|NM_001113329|NM_017032|NM_001113332
2	40311074	0.026	Pde4d	+	T	C	C	C				intron		NM_001113328|NM_001113332|NM_001113334|NM_001113329|NM_017032
2	40312843	0.049	Pde4d	+	A	G	G	G				intron		NM_001113328|NM_017032|NM_001113329|NM_001113334|NM_001113332
2	40312847	0.053	Pde4d	+	A	G	G	G				intron		NM_001113328|NM_001113329|NM_001113332|NM_001113334|NM_017032
2	40312936	0.001	Pde4d	+	T	G	G	G				intron		NM_001113332|NM_017032|NM_001113334|NM_001113329|NM_001113328
2	40313296	0.016	Pde4d	+	A	G	G	G				intron		NM_001113334|NM_001113332|NM_017032|NM_001113328|NM_001113329
2	40313325	0.027	Pde4d	+	G			T				intron		NM_001113332|NM_001113334|NM_001113328|NM_017032|NM_001113329
2	40313379	0.054	Pde4d	+	T	A	A	A				intron		NM_001113334|NM_017032|NM_001113329|NM_001113328|NM_001113332
2	40314585	0.001	Pde4d	+	T	C	C	C				intron		NM_001113332|NM_001113329|NM_001113328|NM_017032|NM_001113334
2	40315024	0	Pde4d	+	C	G	G	G				intron		NM_001113332|NM_017032|NM_001113328|NM_001113334|NM_001113329
2	40315527	0	Pde4d	+	G	A	A	A				intron		NM_001113329|NM_001113328|NM_001113334|NM_017032|NM_001113332
2	40315553	0	Pde4d	+	T	C	C	C				intron		NM_017032|NM_001113334|NM_001113329|NM_001113332|NM_001113328
2	40315569	0	Pde4d	+	T	G	G	G				intron		NM_001113329|NM_017032|NM_001113334|NM_001113328|NM_001113332
2	40315641	0	Pde4d	+	T	G	G	G				intron		NM_001113334|NM_017032|NM_001113332|NM_001113329|NM_001113328
2	40315701	0	Pde4d	+	T	A	A	A				intron		NM_001113334|NM_017032|NM_001113328|NM_001113332|NM_001113329
2	40315834	0	Pde4d	+	C	T	T	T				intron		NM_017032|NM_001113328|NM_001113329|NM_001113334|NM_001113332
2	40315835	0	Pde4d	+	A	G	G	G				intron		NM_001113328|NM_001113332|NM_017032|NM_001113334|NM_001113329
2	40316043	0	Pde4d	+	C	G	G	G				intron		NM_001113334|NM_001113329|NM_017032|NM_001113332|NM_001113328
2	40316090	0.001	Pde4d	+	C	A	A	A				intron		NM_001113328|NM_001113332|NM_001113329|NM_017032|NM_001113334
2	40316348	0.006	Pde4d	+	T	A	A	A				intron		NM_017032|NM_001113328|NM_001113332|NM_001113334|NM_001113329
2	40316381	0.007	Pde4d	+	C	T	T	T				intron		NM_001113332|NM_001113329|NM_001113328|NM_017032|NM_001113334
2	40316509	0.004	Pde4d	+	C	T	T	T				intron		NM_017032|NM_001113329|NM_001113334|NM_001113332|NM_001113328
2	40317270	0.879	Pde4d	+	A	T	T	T				intron		NM_001113334|NM_001113329|NM_001113328|NM_017032|NM_001113332
2	40317381	0.005	Pde4d	+	A	G	G	G				intron		NM_001113334|NM_001113332|NM_001113329|NM_017032|NM_001113328
2	40317422	0.005	Pde4d	+	C	T	T	T				intron		NM_001113334|NM_017032|NM_001113328|NM_001113332|NM_001113329
2	40317423	0.006	Pde4d	+	A	G	G	G				intron		NM_001113332|NM_001113329|NM_017032|NM_001113334|NM_001113328
2	40317584	0	Pde4d	+	C	T	T	T				intron		NM_001113332|NM_001113329|NM_001113328|NM_017032|NM_001113334
2	40317598	0.002	Pde4d	+	A	C	C	C				intron		NM_001113328|NM_017032|NM_001113329|NM_001113334|NM_001113332
2	40317655	0.002	Pde4d	+	G	A	A	A				intron		NM_001113329|NM_001113332|NM_001113334|NM_017032|NM_001113328
2	40317843	0	Pde4d	+	G	T	T	T				intron		NM_001113329|NM_001113332|NM_001113328|NM_017032|NM_001113334
2	40318218	0.003	Pde4d	+	A	G	G	G				intron		NM_017032|NM_001113328|NM_001113332|NM_001113334|NM_001113329
2	40318238	0.005	Pde4d	+	A	T	T	T				intron		NM_001113334|NM_001113328|NM_017032|NM_001113332|NM_001113329
2	40318609	0.002	Pde4d	+	A	T	T	T				intron		NM_017032|NM_001113328|NM_001113329|NM_001113332|NM_001113334
2	40318730	0	Pde4d	+	T	C	C					intron		NM_001113329|NM_001113332|NM_017032|NM_001113334|NM_001113328
2	40318786	0.001	Pde4d	+	C	T	T	T				intron		NM_001113334|NM_017032|NM_001113328|NM_001113332|NM_001113329
2	40319272	0.001	Pde4d	+	T					A		intron		NM_001113334|NM_017032|NM_001113332|NM_001113328|NM_001113329
2	40319275	0.001	Pde4d	+	T			C				intron		NM_001113328|NM_017032|NM_001113329|NM_001113334|NM_001113332
2	40319291	0.001	Pde4d	+	C	T	T					intron		NM_017032|NM_001113329|NM_001113332|NM_001113334|NM_001113328
2	40319366	0.001	Pde4d	+	A						C	intron		NM_017032|NM_001113334|NM_001113328|NM_001113329|NM_001113332
2	40319369	0.001	Pde4d	+	T	C						intron		NM_001113328|NM_017032|NM_001113334|NM_001113329|NM_001113332
2	40319387	0.004	Pde4d	+	C		T					intron		NM_017032|NM_001113332|NM_001113334|NM_001113328|NM_001113329
2	40320580	0.002	Pde4d	+	G	T	T	T				intron		NM_001113328|NM_001113332|NM_001113334|NM_001113329|NM_017032
2	40320700	0	Pde4d	+	A	T	T	T				intron		NM_001113334|NM_001113332|NM_017032|NM_001113329|NM_001113328
2	40320726	0	Pde4d	+	T	C	C					intron		NM_017032|NM_001113328|NM_001113332|NM_001113334|NM_001113329
2	40320736	0.001	Pde4d	+	C	T	T	T				intron		NM_001113329|NM_001113334|NM_001113328|NM_017032|NM_001113332
2	40320904	0.017	Pde4d	+	C	T	T	T				intron		NM_017032|NM_001113332|NM_001113334|NM_001113329|NM_001113328
2	40321123	0.429	Pde4d	+	A	G	G	G				intron		NM_001113329|NM_001113328|NM_001113332|NM_001113334|NM_017032
2	40321131	0.971	Pde4d	+	T	C	C	C				intron		NM_001113329|NM_001113334|NM_001113328|NM_017032|NM_001113332
2	40321528	0.002	Pde4d	+	G	A	A	A				intron		NM_017032|NM_001113332|NM_001113334|NM_001113328|NM_001113329
2	40321624	0.008	Pde4d	+	T	C	C	C				intron		NM_001113334|NM_017032|NM_001113329|NM_001113332|NM_001113328
2	40321786	0.233	Pde4d	+	A	G	G	G				intron		NM_001113334|NM_001113328|NM_001113332|NM_001113329|NM_017032
2	40322604	0	Pde4d	+	C	T	T	T				intron		NM_001113332|NM_001113329|NM_017032|NM_001113328|NM_001113334
2	40322628	0.013	Pde4d	+	T	C	C	C				intron		NM_001113329|NM_001113334|NM_017032|NM_001113328|NM_001113332
2	40322969	0.034	Pde4d	+	T	C	C	C				intron		NM_001113328|NM_001113332|NM_001113329|NM_001113334|NM_017032
2	40323489	0.114	Pde4d	+	A	T	T	T				intron		NM_001113329|NM_001113332|NM_001113328|NM_017032|NM_001113334
2	40323613	0.039	Pde4d	+	A	G	G	G				intron		NM_001113328|NM_001113329|NM_001113334|NM_001113332|NM_017032
2	40323987	0.001	Pde4d	+	C	A	A	A				intron		NM_001113328|NM_017032|NM_001113329|NM_001113332|NM_001113334
2	40323995	0.13	Pde4d	+	C	T	T	T				intron		NM_017032|NM_001113332|NM_001113329|NM_001113328|NM_001113334
2	40324244	0.007	Pde4d	+	T	G	G	G				intron		NM_001113329|NM_001113328|NM_001113334|NM_017032|NM_001113332
2	40324368	0.003	Pde4d	+	A	G	G					intron		NM_001113332|NM_017032|NM_001113329|NM_001113328|NM_001113334
2	40324369	0.002	Pde4d	+	A	T	T					intron		NM_001113328|NM_017032|NM_001113329|NM_001113332|NM_001113334
2	40324372	0.001	Pde4d	+	A	C	C					intron		NM_001113329|NM_017032|NM_001113332|NM_001113328|NM_001113334
2	40324458	0.002	Pde4d	+	A	G	G	G				intron		NM_001113334|NM_017032|NM_001113328|NM_001113329|NM_001113332
2	40325793	0	Pde4d	+	C	T	T	T				intron		NM_001113329|NM_001113332|NM_001113334|NM_001113328|NM_017032
2	40326136	0	Pde4d	+	A		G	G		G	G	intron		NM_001113329|NM_017032|NM_001113332|NM_001113328|NM_001113334
2	40326143	0	Pde4d	+	C		G	G		G	G	intron		NM_017032|NM_001113334|NM_001113332|NM_001113328|NM_001113329
2	40326237	0.003	Pde4d	+	C	T	T		T			intron		NM_001113328|NM_017032|NM_001113332|NM_001113334|NM_001113329
2	40326333	0.001	Pde4d	+	A			G		G		intron		NM_017032|NM_001113334|NM_001113329|NM_001113332|NM_001113328
2	40326433	0.101	Pde4d	+	G		T			T		intron		NM_001113329|NM_001113328|NM_001113334|NM_001113332|NM_017032
2	40326463	0.027	Pde4d	+	T			G				intron		NM_017032|NM_001113334|NM_001113332|NM_001113329|NM_001113328
2	40326691	0.027	Pde4d	+	T	C	C					intron		NM_017032|NM_001113328|NM_001113332|NM_001113329|NM_001113334
2	40326722	0.027	Pde4d	+	T	C	C					intron		NM_017032|NM_001113332|NM_001113329|NM_001113334|NM_001113328
2	40327056	0.031	Pde4d	+	T	G	G	G				intron		NM_001113328|NM_001113334|NM_001113332|NM_017032|NM_001113329
2	40327183	0.001	Pde4d	+	A		G	G				intron		NM_001113332|NM_001113334|NM_017032|NM_001113329|NM_001113328
2	40327195	0	Pde4d	+	C	T	T	T				intron		NM_001113334|NM_001113332|NM_001113328|NM_017032|NM_001113329
2	40327840	0.912	Pde4d	+	C	T	T	T				intron		NM_001113328|NM_001113334|NM_017032|NM_001113329|NM_001113332
2	40327943	0.002	Pde4d	+	A	G	G	G				intron		NM_001113334|NM_001113329|NM_001113332|NM_001113328|NM_017032
2	40328174	0	Pde4d	+	G	A	A	A				intron		NM_001113329|NM_001113328|NM_001113332|NM_001113334|NM_017032
2	40328227	0.002	Pde4d	+	T	G	G	G				intron		NM_001113332|NM_001113334|NM_001113329|NM_017032|NM_001113328
2	40328703	0.001	Pde4d	+	G	C	C	C				intron		NM_017032|NM_001113329|NM_001113334|NM_001113332|NM_001113328
2	40329218	0.001	Pde4d	+	T	A	A	A				intron		NM_001113328|NM_001113332|NM_001113329|NM_001113334|NM_017032
2	40329346	0.001	Pde4d	+	C	T	T	T				intron		NM_001113328|NM_001113334|NM_001113329|NM_001113332|NM_017032
2	40329370	0.001	Pde4d	+	C	T	T	T				intron		NM_001113334|NM_001113329|NM_001113328|NM_001113332|NM_017032
2	40329404	0.001	Pde4d	+	G	T	T	T				intron		NM_001113329|NM_001113332|NM_001113328|NM_001113334|NM_017032
2	40329429	0.001	Pde4d	+	A	G	G	G				intron		NM_001113329|NM_001113332|NM_001113334|NM_001113328|NM_017032
2	40330026	0.001	Pde4d	+	A	G	G	G				intron		NM_001113334|NM_001113329|NM_017032|NM_001113328|NM_001113332
2	40330116	0.001	Pde4d	+	T	G	G	G				intron		NM_001113332|NM_001113328|NM_017032|NM_001113329|NM_001113334
2	40330126	0.001	Pde4d	+	G	A	A	A				intron		NM_017032|NM_001113328|NM_001113332|NM_001113334|NM_001113329
2	40330149	0.001	Pde4d	+	A	G	G					intron		NM_001113332|NM_017032|NM_001113328|NM_001113334|NM_001113329
2	40330222	0.001	Pde4d	+	C	G	G					intron		NM_001113332|NM_001113329|NM_017032|NM_001113328|NM_001113334
2	40330237	0.001	Pde4d	+	A	G	G					intron		NM_017032|NM_001113329|NM_001113334|NM_001113328|NM_001113332
2	40330771	0.001	Pde4d	+	G	T						intron		NM_001113329|NM_001113328|NM_017032|NM_001113332|NM_001113334
2	40330772	0.001	Pde4d	+	A	C						intron		NM_001113332|NM_001113328|NM_001113334|NM_001113329|NM_017032
2	40330773	0.001	Pde4d	+	G	T						intron		NM_001113328|NM_001113334|NM_001113329|NM_001113332|NM_017032
2	40330774	0.001	Pde4d	+	A	C						intron		NM_001113328|NM_001113332|NM_001113334|NM_017032|NM_001113329
2	40330844	0.001	Pde4d	+	G	T	T	T				intron		NM_001113334|NM_017032|NM_001113332|NM_001113329|NM_001113328
2	40330971	0.001	Pde4d	+	G	A	A					intron		NM_001113332|NM_001113334|NM_001113328|NM_001113329|NM_017032
2	40330994	0.001	Pde4d	+	C	T	T					intron		NM_001113334|NM_017032|NM_001113329|NM_001113332|NM_001113328
2	40330996	0.001	Pde4d	+	G	C	C					intron		NM_001113329|NM_001113334|NM_001113328|NM_017032|NM_001113332
2	40331216	0.001	Pde4d	+	A	C	C	C				intron		NM_001113329|NM_017032|NM_001113332|NM_001113328|NM_001113334
2	40331339	0.001	Pde4d	+	G	A	A	A				intron		NM_001113328|NM_001113329|NM_001113334|NM_001113332|NM_017032
2	40331466	0.001	Pde4d	+	A	G	G	G				intron		NM_001113334|NM_001113332|NM_001113329|NM_017032|NM_001113328
2	40331484	0.001	Pde4d	+	C	T	T	T				intron		NM_001113334|NM_017032|NM_001113332|NM_001113328|NM_001113329
2	40331592	0.001	Pde4d	+	A	T	T	T				intron		NM_001113334|NM_001113332|NM_001113329|NM_001113328|NM_017032
2	40331945	0.001	Pde4d	+	C	T	T	T				intron		NM_017032|NM_001113328|NM_001113334|NM_001113329|NM_001113332
2	40332725	0.036	Pde4d	+	G	A	A	A				intron		NM_001113328|NM_001113329|NM_001113334|NM_017032|NM_001113332
2	40333711	0.003	Pde4d	+	C		A	A				intron		NM_001113334|NM_001113332|NM_017032|NM_001113328|NM_001113329
2	40334097	0.001	Pde4d	+	T	C	C	C				intron		NM_001113334|NM_001113329|NM_017032|NM_001113332|NM_001113328
2	40334326	0	Pde4d	+	T	C	C	C				intron		NM_001113329|NM_017032|NM_001113334|NM_001113332|NM_001113328
2	40334642	0.001	Pde4d	+	A			C				intron		NM_001113328|NM_001113332|NM_001113329|NM_017032|NM_001113334
2	40335073	0	Pde4d	+	A		G	G				intron		NM_001113332|NM_001113328|NM_001113334|NM_001113329|NM_017032
2	40335462	0.014	Pde4d	+	C	T	T					intron		NM_001113328|NM_001113332|NM_001113334|NM_017032|NM_001113329
2	40335505	0.025	Pde4d	+	T	G	G	G				intron		NM_001113334|NM_001113328|NM_017032|NM_001113332|NM_001113329
2	40335616	0.011	Pde4d	+	G	A	A	A				intron		NM_001113328|NM_017032|NM_001113329|NM_001113332|NM_001113334
2	40335830	0.036	Pde4d	+	A	G	G	G				intron		NM_001113328|NM_001113334|NM_001113332|NM_017032|NM_001113329
2	40336175	0.018	Pde4d	+	T	G	G	G				intron		NM_017032|NM_001113328|NM_001113334|NM_001113329|NM_001113332
2	40336503	0.002	Pde4d	+	G	A	A	A				intron		NM_001113328|NM_017032|NM_001113334|NM_001113329|NM_001113332
2	40336530	0	Pde4d	+	A	G	G	G				intron		NM_001113332|NM_001113329|NM_001113334|NM_017032|NM_001113328
2	40337193	0.027	Pde4d	+	G	A	A	A				intron		NM_001113334|NM_017032|NM_001113329|NM_001113332|NM_001113328
2	40337202	0.007	Pde4d	+	C	T	T	T				intron		NM_017032|NM_001113334|NM_001113328|NM_001113329|NM_001113332
2	40338290	0	Pde4d	+	T	C	C	C				intron		NM_001113328|NM_001113334|NM_001113332|NM_001113329|NM_017032
2	40338547	0	Pde4d	+	C	A	A	A				intron		NM_017032|NM_001113334|NM_001113329|NM_001113328|NM_001113332
2	40338792	0.002	Pde4d	+	C	T	T	T				intron		NM_001113328|NM_001113329|NM_001113334|NM_017032|NM_001113332
2	40339038	0.002	Pde4d	+	G	C	C	C				intron		NM_017032|NM_001113334|NM_001113328|NM_001113332|NM_001113329
2	40339465	0.002	Pde4d	+	T	G	G	G				intron		NM_001113328|NM_017032|NM_001113332|NM_001113329|NM_001113334
2	40339570	0.002	Pde4d	+	C	T	T	T				intron		NM_001113329|NM_001113328|NM_001113334|NM_017032|NM_001113332
2	40340306	0.002	Pde4d	+	C	A	A					intron		NM_001113328|NM_017032|NM_001113332|NM_001113329|NM_001113334
2	40340365	0	Pde4d	+	G	A	A	A				intron		NM_017032|NM_001113328|NM_001113329|NM_001113332|NM_001113334
2	40341203	0.001	Pde4d	+	T	C	C	C				intron		NM_001113332|NM_001113334|NM_017032|NM_001113328|NM_001113329
2	40341755	0.001	Pde4d	+	G	A	A					intron		NM_001113329|NM_001113332|NM_001113334|NM_017032|NM_001113328
2	40341913	0.002	Pde4d	+	G		A					intron		NM_001113328|NM_001113332|NM_001113334|NM_001113329|NM_017032
2	40341917	0.004	Pde4d	+	G		A					intron		NM_001113329|NM_001113328|NM_017032|NM_001113334|NM_001113332
2	40341921	0.007	Pde4d	+	G		A					intron		NM_001113329|NM_001113334|NM_001113332|NM_017032|NM_001113328
2	40341972	0	Pde4d	+	G		A					intron		NM_001113328|NM_001113329|NM_001113334|NM_001113332|NM_017032
2	40342029	0.003	Pde4d	+	G	A	A	A				intron		NM_001113332|NM_001113334|NM_001113328|NM_017032|NM_001113329
2	40342396	0.002	Pde4d	+	C	T	T	T				intron		NM_001113332|NM_017032|NM_001113334|NM_001113329|NM_001113328
2	40342616	0.026	Pde4d	+	C	G	G	G				intron		NM_001113328|NM_001113332|NM_001113334|NM_017032|NM_001113329
2	40343064	0	Pde4d	+	A	T	T	T				intron		NM_017032|NM_001113328|NM_001113334|NM_001113332|NM_001113329
2	40343116	0.001	Pde4d	+	A	G	G	G				intron		NM_017032|NM_001113328|NM_001113332|NM_001113329|NM_001113334
2	40343375	0	Pde4d	+	A	T	T					intron		NM_001113329|NM_001113328|NM_001113334|NM_001113332|NM_017032
2	40344180	0	Pde4d	+	C	T	T	T				intron		NM_017032|NM_001113334|NM_001113328|NM_001113332|NM_001113329
2	40344288	0	Pde4d	+	T	C	C					intron		NM_001113328|NM_017032|NM_001113334|NM_001113332|NM_001113329
2	40344293	0	Pde4d	+	C	T	T					intron		NM_001113328|NM_001113332|NM_001113329|NM_001113334|NM_017032
2	40344296	0	Pde4d	+	C	T						intron		NM_001113328|NM_017032|NM_001113329|NM_001113334|NM_001113332
2	40344300	0	Pde4d	+	C	T						intron		NM_001113332|NM_001113329|NM_001113334|NM_001113328|NM_017032
2	40344513	0	Pde4d	+	G	A	A				A	intron		NM_017032|NM_001113328|NM_001113334|NM_001113329|NM_001113332
2	40344514	0	Pde4d	+	G	A	A				A	intron		NM_001113334|NM_001113328|NM_017032|NM_001113329|NM_001113332
2	40344575	0.002	Pde4d	+	T	G	G					intron		NM_001113328|NM_001113329|NM_001113332|NM_001113334|NM_017032
2	40344688	0.003	Pde4d	+	C	A	A	A				intron		NM_001113329|NM_017032|NM_001113332|NM_001113328|NM_001113334
2	40344941	0.001	Pde4d	+	C	T	T	T				intron		NM_017032|NM_001113334|NM_001113329|NM_001113328|NM_001113332
2	40345083	0	Pde4d	+	C	G	G	G				intron		NM_017032|NM_001113328|NM_001113329|NM_001113332|NM_001113334
2	40345131	0.001	Pde4d	+	T	A						intron		NM_001113329|NM_001113328|NM_017032|NM_001113334|NM_001113332
2	40345132	0.003	Pde4d	+	A	C	C					intron		NM_017032|NM_001113334|NM_001113332|NM_001113329|NM_001113328
2	40345162	0.144	Pde4d	+	G	A	A					intron		NM_001113334|NM_001113328|NM_001113332|NM_017032|NM_001113329
2	40345275	0.01	Pde4d	+	T	G	G	G				intron		NM_001113329|NM_001113328|NM_017032|NM_001113332|NM_001113334
2	40345494	0.44	Pde4d	+	G	T	T	T				intron		NM_017032|NM_001113332|NM_001113328|NM_001113334|NM_001113329
2	40345761	0	Pde4d	+	T	C	C	C				intron		NM_017032|NM_001113328|NM_001113334|NM_001113332|NM_001113329
2	40346050	0.002	Pde4d	+	A	G	G	G				intron		NM_001113334|NM_001113328|NM_017032|NM_001113329|NM_001113332
2	40346299	0.773	Pde4d	+	T	G	G	G				intron		NM_001113332|NM_017032|NM_001113334|NM_001113329|NM_001113328
2	40346601	0.001	Pde4d	+	A	C	C	C				intron		NM_001113329|NM_017032|NM_001113332|NM_001113328|NM_001113334
2	40346891	0.001	Pde4d	+	C	T	T	T				intron		NM_001113328|NM_001113329|NM_001113332|NM_001113334|NM_017032
2	40347039	0.001	Pde4d	+	T	C	C	C				intron		NM_017032|NM_001113328|NM_001113329|NM_001113332|NM_001113334
2	40347048	0	Pde4d	+	C	T	T	T				intron		NM_001113329|NM_017032|NM_001113328|NM_001113334|NM_001113332
2	40347167	0.014	Pde4d	+	A	T	T					intron		NM_001113332|NM_017032|NM_001113329|NM_001113328|NM_001113334
2	40347169	0.017	Pde4d	+	G	A	A					intron		NM_001113332|NM_001113328|NM_001113334|NM_017032|NM_001113329
2	40347500	0.706	Pde4d	+	A	G	G	G				intron		NM_017032|NM_001113328|NM_001113334|NM_001113329|NM_001113332
2	40347730	0.336	Pde4d	+	A	T	T	T				intron		NM_001113329|NM_001113332|NM_017032|NM_001113328|NM_001113334
2	40347816	0.001	Pde4d	+	A	G	G	G				intron		NM_001113334|NM_017032|NM_001113328|NM_001113332|NM_001113329
2	40348674	0.003	Pde4d	+	G	A	A	A				intron		NM_001113332|NM_017032|NM_001113329|NM_001113328|NM_001113334
2	40349742	0.003	Pde4d	+	T	C	C	C				intron		NM_001113334|NM_001113329|NM_017032|NM_001113332|NM_001113328
2	40350266	0.002	Pde4d	+	C	A	A	A				intron		NM_001113332|NM_017032|NM_001113334|NM_001113328|NM_001113329
2	40350660	0.007	Pde4d	+	A	C	C					intron		NM_001113328|NM_001113332|NM_001113329|NM_001113334|NM_017032
2	40351083	0	Pde4d	+	C	T	T	T				intron		NM_001113328|NM_001113332|NM_017032|NM_001113329|NM_001113334
2	40351269	0.099	Pde4d	+	A	T	T	T				intron		NM_001113328|NM_001113334|NM_017032|NM_001113329|NM_001113332
2	40352011	0.021	Pde4d	+	G	A	A	A				intron		NM_001113328|NM_017032|NM_001113334|NM_001113332|NM_001113329
2	40352187	0	Pde4d	+	T		C					intron		NM_001113334|NM_001113329|NM_001113332|NM_001113328|NM_017032
2	40352396	0.001	Pde4d	+	A	G	G	G				intron		NM_001113329|NM_001113328|NM_001113334|NM_017032|NM_001113332
2	40355627	0.001	Pde4d	+	G		T					intron		NM_001113334|NM_001113329|NM_017032|NM_001113332|NM_001113328
2	40355668	0	Pde4d	+	C	T	T	T				intron		NM_001113334|NM_017032|NM_001113332|NM_001113328|NM_001113329
2	40356039	0	Pde4d	+	C	T	T	T				intron		NM_001113332|NM_001113328|NM_017032|NM_001113334|NM_001113329
2	40358185	0.006	Pde4d	+	A	T	T	T				intron		NM_001113328|NM_017032|NM_001113334|NM_001113329|NM_001113332
2	40359068	0.006	Pde4d	+	C	A	A					intron		NM_001113334|NM_017032|NM_001113328|NM_001113332|NM_001113329
2	40359627	0.006	Pde4d	+	G		T					intron		NM_017032|NM_001113329|NM_001113334|NM_001113328|NM_001113332
2	40359799	0.006	Pde4d	+	C	T	T					intron		NM_001113334|NM_001113328|NM_017032|NM_001113329|NM_001113332
2	40359811	0.006	Pde4d	+	C	A	A					intron		NM_017032|NM_001113328|NM_001113332|NM_001113329|NM_001113334
2	40360419	0.006	Pde4d	+	A	C	C					intron		NM_001113329|NM_001113334|NM_001113328|NM_001113332|NM_017032
2	40360970	0.006	Pde4d	+	A		G					intron		NM_017032|NM_001113328|NM_001113334|NM_001113332|NM_001113329
2	40361200	0.006	Pde4d	+	G	A	A	A				intron		NM_001113332|NM_001113329|NM_001113334|NM_017032|NM_001113328
2	40361204	0.006	Pde4d	+	G	T	T					intron		NM_017032|NM_001113332|NM_001113328|NM_001113329|NM_001113334
2	40361492	0.006	Pde4d	+	T	C	C	C				intron		NM_001113329|NM_001113334|NM_001113332|NM_001113328|NM_017032
2	40361573	0.006	Pde4d	+	T	C	C	C				intron		NM_001113332|NM_001113328|NM_001113329|NM_001113334|NM_017032
2	40361793	0.006	Pde4d	+	G		A					intron		NM_017032|NM_001113332|NM_001113328|NM_001113334|NM_001113329
2	40361846	0.006	Pde4d	+	C		T					intron		NM_001113329|NM_001113328|NM_001113332|NM_017032|NM_001113334
2	40362793	0.006	Pde4d	+	T	C	C					intron		NM_017032|NM_001113328|NM_001113334|NM_001113329|NM_001113332
2	40363175	0.006	Pde4d	+	C	A	A					intron		NM_001113332|NM_001113334|NM_017032|NM_001113328|NM_001113329
2	40364140	0.006	Pde4d	+	C	G	G					intron		NM_017032|NM_001113329|NM_001113328|NM_001113334|NM_001113332
2	40364710	0.006	Pde4d	+	G	A	A					intron		NM_001113334|NM_017032|NM_001113328|NM_001113332|NM_001113329
2	40365244	0	Pde4d	+	T	G	G	G				intron		NM_001113328|NM_001113329|NM_001113334|NM_017032|NM_001113332
2	40365679	0.011	Pde4d	+	T	G	G	G				intron		NM_001113334|NM_017032|NM_001113332|NM_001113329|NM_001113328
2	40365799	0.094	Pde4d	+	A	T	T	T				intron		NM_001113328|NM_001113334|NM_017032|NM_001113332|NM_001113329
2	40367099	0	Pde4d	+	C	G	G	G				intron		NM_001113332|NM_001113334|NM_001113329|NM_001113328|NM_017032
2	40367748	0.008	Pde4d	+	T	C	C	C				intron		NM_001113328|NM_001113334|NM_001113332|NM_017032|NM_001113329
2	40367879	0	Pde4d	+	G	C	C	C				intron		NM_001113328|NM_001113332|NM_017032|NM_001113334|NM_001113329
2	40367933	0.015	Pde4d	+	C	T	T	T				intron		NM_001113334|NM_001113329|NM_001113328|NM_001113332|NM_017032
2	40368895	0.16	Pde4d	+	G	C	C					intron		NM_001113332|NM_001113328|NM_001113329|NM_017032|NM_001113334
2	40369735	0.006	Pde4d	+	C	T	T	T				intron		NM_017032|NM_001113334|NM_001113332|NM_001113328|NM_001113329
2	40370477	0.004	Pde4d	+	A	G	G	G				intron		NM_001113332|NM_001113328|NM_001113329|NM_001113334|NM_017032
2	40371602	0.004	Pde4d	+	C		G					intron		NM_001113328|NM_017032|NM_001113334|NM_001113332|NM_001113329
2	40371614	0.002	Pde4d	+	C	G						intron		NM_001113334|NM_001113328|NM_001113332|NM_001113329|NM_017032
2	40371622	0	Pde4d	+	C	G						intron		NM_017032|NM_001113329|NM_001113332|NM_001113334|NM_001113328
2	40372227	0.001	Pde4d	+	C		A	A		A	A	intron		NM_001113332|NM_001113334|NM_001113329|NM_017032|NM_001113328
2	40373857	0.023	Pde4d	+	G	A	A	A				intron		NM_001113332|NM_001113328|NM_017032|NM_001113334|NM_001113329
2	40374343	0.01	Pde4d	+	T	C	C	C				intron		NM_001113332|NM_001113329|NM_001113334|NM_001113328|NM_017032
2	40374952	0	Pde4d	+	C	T	T	T				intron		NM_001113334|NM_001113332|NM_017032|NM_001113328|NM_001113329
2	40375242	0	Pde4d	+	G	T	T	T				intron		NM_001113332|NM_001113329|NM_001113334|NM_017032|NM_001113328
2	40375531	0.001	Pde4d	+	A	G	G	G				intron		NM_017032|NM_001113329|NM_001113328|NM_001113332|NM_001113334
2	40376111	0.001	Pde4d	+	A	G	G	G				intron		NM_001113332|NM_017032|NM_001113328|NM_001113334|NM_001113329
2	40377722	0.002	Pde4d	+	C	A	A	A				intron		NM_001113334|NM_001113329|NM_001113328|NM_001113332|NM_017032
2	40379879	0.002	Pde4d	+	A	C	C	C				intron		NM_017032|NM_001113328|NM_001113332|NM_001113334|NM_001113329
2	40379901	0	Pde4d	+	T	C	C	C				intron		NM_001113329|NM_001113334|NM_017032|NM_001113332|NM_001113328
2	40380138	0.073	Pde4d	+	T		G					intron		NM_001113328|NM_001113329|NM_001113334|NM_017032|NM_001113332
2	40380202	0.001	Pde4d	+	A	G	G	G				intron		NM_001113329|NM_001113328|NM_001113334|NM_001113332|NM_017032
2	40380863	0.167	Pde4d	+	C	T	T	T				intron		NM_001113332|NM_001113329|NM_001113328|NM_017032|NM_001113334
2	40381508	0.001	Pde4d	+	C	A	A	A				intron		NM_001113329|NM_001113334|NM_001113332|NM_001113328|NM_017032
2	40381563	0.021	Pde4d	+	G	T	T	T				intron		NM_001113332|NM_001113328|NM_017032|NM_001113334|NM_001113329
2	40381662	0.005	Pde4d	+	A	T	T					intron		NM_001113328|NM_001113329|NM_017032|NM_001113332|NM_001113334
2	40384052	0.005	Pde4d	+	C	T	T	T				intron		NM_017032|NM_001113334|NM_001113329|NM_001113332|NM_001113328
2	40384357	0.005	Pde4d	+	T	C	C					intron		NM_001113332|NM_017032|NM_001113334|NM_001113329|NM_001113328
2	40384370	0.005	Pde4d	+	G	C						intron		NM_001113329|NM_017032|NM_001113328|NM_001113334|NM_001113332
2	40384371	0.005	Pde4d	+	C	T	T	T				intron		NM_001113329|NM_001113328|NM_001113334|NM_017032|NM_001113332
2	40388041	0	Pde4d	+	A	C	C	C				intron		NM_001113329|NM_001113328|NM_001113334|NM_001113332|NM_017032
2	40388586	0	Pde4d	+	A	G	G	G				intron		NM_001113332|NM_001113328|NM_001113334|NM_017032|NM_001113329
2	40388839	0.003	Pde4d	+	G	T	T	T				intron		NM_001113332|NM_001113329|NM_017032|NM_001113328|NM_001113334
2	40388966	0.023	Pde4d	+	A	G	G	G				intron		NM_001113332|NM_001113328|NM_001113329|NM_017032|NM_001113334
2	40390267	0.023	Pde4d	+	T	C	C	C				intron		NM_001113334|NM_001113328|NM_017032|NM_001113332|NM_001113329
2	40391340	0.023	Pde4d	+	C	T	T	T				intron		NM_001113329|NM_001113332|NM_017032|NM_001113328|NM_001113334
2	40393734	0.023	Pde4d	+	T	C	C	C				intron		NM_001113334|NM_017032|NM_001113328|NM_001113332|NM_001113329
2	40396323	0.145	Pde4d	+	A	G	G	G				intron		NM_001113332|NM_001113328|NM_001113329|NM_001113334|NM_017032
2	40396762	0	Pde4d	+	G	A	A	A				intron		NM_017032|NM_001113329|NM_001113334|NM_001113332|NM_001113328
2	40396880	0	Pde4d	+	A	T	T					intron		NM_001113334|NM_001113332|NM_001113329|NM_017032|NM_001113328
2	40398224	0.008	Pde4d	+	C	T	T	T				intron		NM_001113332|NM_001113329|NM_001113328|NM_001113334|NM_017032
2	40398253	0	Pde4d	+	A	G	G					intron		NM_001113334|NM_001113329|NM_001113328|NM_017032|NM_001113332
2	40398370	0	Pde4d	+	A	G	G	G				intron		NM_001113332|NM_001113334|NM_001113328|NM_001113329|NM_017032
2	40398373	0	Pde4d	+	T	A	A	A				intron		NM_017032|NM_001113332|NM_001113329|NM_001113328|NM_001113334
2	40399514	0.002	Pde4d	+	C	T	T	T				intron		NM_001113328|NM_001113329|NM_017032|NM_001113334|NM_001113332
2	40399770	0.034	Pde4d	+	T	A	A	A				intron		NM_001113328|NM_001113334|NM_001113329|NM_017032|NM_001113332
2	40400154	0	Pde4d	+	T	C	C	C				intron		NM_001113332|NM_017032|NM_001113328|NM_001113329|NM_001113334
2	40402606	0.001	Pde4d	+	T	C	C	C				intron		NM_001113328|NM_001113329|NM_001113334|NM_001113332|NM_017032
2	40403233	0.003	Pde4d	+	A		G	G		G	G	intron		NM_001113334|NM_001113329|NM_001113328|NM_017032|NM_001113332
2	40403729	0.003	Pde4d	+	C	T	T	T				intron		NM_001113334|NM_001113328|NM_017032|NM_001113332|NM_001113329
2	40404201	0.057	Pde4d	+	A	G	G					intron		NM_017032|NM_001113329|NM_001113334|NM_001113332|NM_001113328
2	40404230	0	Pde4d	+	A	G	G	G				intron		NM_001113328|NM_001113334|NM_017032|NM_001113329|NM_001113332
2	40405730	0	Pde4d	+	C	T	T	T				intron		NM_001113328|NM_001113332|NM_001113334|NM_001113329|NM_017032
2	40405801	0.001	Pde4d	+	G	A	A	A				intron		NM_017032|NM_001113328|NM_001113334|NM_001113329|NM_001113332
2	40405944	0.122	Pde4d	+	T		C					intron		NM_001113334|NM_017032|NM_001113329|NM_001113332|NM_001113328
2	40407496	0.018	Pde4d	+	G	A	A	A				intron		NM_001113328|NM_001113334|NM_017032|NM_001113329|NM_001113332
2	40407549	0.001	Pde4d	+	G	A	A	A				intron		NM_001113328|NM_001113332|NM_017032|NM_001113329|NM_001113334
2	40407857	0.003	Pde4d	+	T	C	C	C				intron		NM_001113329|NM_001113328|NM_001113332|NM_001113334|NM_017032
2	40411001	0	Pde4d	+	G	T	T	T				intron		NM_001113328|NM_001113332|NM_001113334|NM_017032|NM_001113329
2	40411236	0.002	Pde4d	+	A		G	G		G	G	intron		NM_001113329|NM_001113332|NM_001113334|NM_017032|NM_001113328
2	40412058	0.001	Pde4d	+	G	A	A	A				intron		NM_001113334|NM_017032|NM_001113328|NM_001113332|NM_001113329
2	40412649	0	Pde4d	+	G	T	T	T				intron		NM_001113328|NM_001113332|NM_017032|NM_001113329|NM_001113334
2	40412897	0.002	Pde4d	+	C	T	T	T				intron		NM_001113328|NM_017032|NM_001113334|NM_001113332|NM_001113329
2	40413248	0.002	Pde4d	+	G	A	A	A				intron		NM_001113334|NM_001113329|NM_001113332|NM_001113328|NM_017032
2	40413576	0	Pde4d	+	G	C	C	C				intron		NM_001113334|NM_017032|NM_001113329|NM_001113332|NM_001113328
2	40413707	0.001	Pde4d	+	A	T	T	T				intron		NM_017032|NM_001113332|NM_001113328|NM_001113334|NM_001113329
2	40414032	0.001	Pde4d	+	G	C						intron		NM_017032|NM_001113334|NM_001113329|NM_001113328|NM_001113332
2	40414523	0.001	Pde4d	+	C	T	T					intron		NM_001113328|NM_001113334|NM_001113332|NM_001113329|NM_017032
2	40414696	0.001	Pde4d	+	A		G					intron		NM_001113328|NM_001113329|NM_001113334|NM_017032|NM_001113332
2	40414822	0.001	Pde4d	+	C		T					intron		NM_017032|NM_001113334|NM_001113328|NM_001113329|NM_001113332
2	40414866	0.001	Pde4d	+	T	C	C					intron		NM_017032|NM_001113329|NM_001113334|NM_001113332|NM_001113328
2	40414889	0.001	Pde4d	+	A		G					intron		NM_001113328|NM_001113329|NM_017032|NM_001113332|NM_001113334
2	40414923	0.001	Pde4d	+	T		C					intron		NM_001113328|NM_001113334|NM_017032|NM_001113332|NM_001113329
2	40414930	0.001	Pde4d	+	G		A					intron		NM_017032|NM_001113334|NM_001113328|NM_001113332|NM_001113329
2	40414936	0.001	Pde4d	+	G		A					intron		NM_001113329|NM_017032|NM_001113328|NM_001113332|NM_001113334
2	40416282	0.015	Pde4d	+	G		T	T				intron		NM_001113332|NM_001113329|NM_017032|NM_001113334|NM_001113328
2	40417111	0.033	Pde4d	+	C	T	T					intron		NM_001113328|NM_001113334|NM_001113329|NM_001113332|NM_017032
2	40417178	0.349	Pde4d	+	T	C	C					intron		NM_001113328|NM_001113332|NM_017032|NM_001113334|NM_001113329
2	40417552	0.003	Pde4d	+	C	G		G				intron		NM_001113334|NM_001113332|NM_001113328|NM_001113329|NM_017032
2	40417826	0.001	Pde4d	+	G	A	A	A				intron		NM_001113334|NM_001113329|NM_001113328|NM_017032|NM_001113332
2	40418212	0.001	Pde4d	+	C	T	T	T				intron		NM_001113332|NM_001113328|NM_017032|NM_001113334|NM_001113329
2	40419384	0.001	Pde4d	+	G	A	A	A				intron		NM_001113328|NM_017032|NM_001113329|NM_001113334|NM_001113332
2	40419479	0.014	Pde4d	+	A	G	G	G				intron		NM_017032|NM_001113332|NM_001113329|NM_001113334|NM_001113328
2	40419820	0	Pde4d	+	C	A	A	A				intron		NM_001113334|NM_017032|NM_001113329|NM_001113328|NM_001113332
2	40420428	0	Pde4d	+	C				T			intron		NM_001113329|NM_001113334|NM_017032|NM_001113332|NM_001113328
2	40420502	0	Pde4d	+	G					A		intron		NM_017032|NM_001113329|NM_001113334|NM_001113332|NM_001113328
2	40421363	0	Pde4d	+	A			G				intron		NM_001113334|NM_017032|NM_001113328|NM_001113329|NM_001113332
2	40421387	0	Pde4d	+	T			G				intron		NM_001113329|NM_001113332|NM_017032|NM_001113328|NM_001113334
2	40421750	0	Pde4d	+	C	G	G					intron		NM_001113328|NM_001113329|NM_017032|NM_001113332|NM_001113334
2	40421759	0	Pde4d	+	A	C	C					intron		NM_001113332|NM_001113328|NM_001113329|NM_001113334|NM_017032
2	40422502	0	Pde4d	+	T	C	C	C				intron		NM_001113334|NM_001113332|NM_001113328|NM_001113329|NM_017032
2	40422645	0	Pde4d	+	C	T	T	T				intron		NM_001113329|NM_001113334|NM_001113328|NM_017032|NM_001113332
2	40422695	0	Pde4d	+	A					G	G	intron		NM_001113332|NM_001113329|NM_001113328|NM_001113334|NM_017032
2	40422705	0	Pde4d	+	T			C				intron		NM_017032|NM_001113329|NM_001113328|NM_001113332|NM_001113334
2	40423516	0	Pde4d	+	A	G	G					intron		NM_001113329|NM_001113328|NM_001113332|NM_001113334|NM_017032
2	40423874	0.001	Pde4d	+	T	C	C					intron		NM_001113332|NM_001113334|NM_001113329|NM_001113328|NM_017032
2	40424066	0.012	Pde4d	+	A	C	C	C				intron		NM_001113329|NM_017032|NM_001113328|NM_001113332|NM_001113334
2	40424278	0.014	Pde4d	+	A	T	T	T				intron		NM_001113328|NM_001113334|NM_017032|NM_001113332|NM_001113329
2	40424499	0	Pde4d	+	G	A	A	A				intron		NM_017032|NM_001113328|NM_001113332|NM_001113334|NM_001113329
2	40424531	0	Pde4d	+	A	G	G	G				intron		NM_001113329|NM_001113334|NM_001113328|NM_001113332|NM_017032
2	40424581	0.004	Pde4d	+	G	T	T	T				intron		NM_001113332|NM_017032|NM_001113329|NM_001113334|NM_001113328
2	40424604	0.01	Pde4d	+	T		A	A		A	A	intron		NM_001113332|NM_001113334|NM_001113328|NM_017032|NM_001113329
2	40424899	0	Pde4d	+	A	T	T	T				intron		NM_001113328|NM_017032|NM_001113329|NM_001113334|NM_001113332
2	40424995	0.001	Pde4d	+	G	A	A	A				intron		NM_001113328|NM_001113334|NM_017032|NM_001113332|NM_001113329
2	40425270	0.002	Pde4d	+	C	A	A	A				intron		NM_001113328|NM_001113334|NM_001113329|NM_017032|NM_001113332
2	40425473	0	Pde4d	+	T	A	A	A				intron		NM_001113329|NM_001113334|NM_001113332|NM_017032|NM_001113328
2	40426107	0.002	Pde4d	+	G	A	A	A				intron		NM_017032|NM_001113332|NM_001113329|NM_001113328|NM_001113334
2	40426228	0.003	Pde4d	+	A		G					intron		NM_017032|NM_001113328|NM_001113334|NM_001113332|NM_001113329
2	40426294	0.004	Pde4d	+	G	T	T	T				intron		NM_001113332|NM_001113329|NM_001113328|NM_001113334|NM_017032
2	40426550	0.506	Pde4d	+	C		A	A		A		intron		NM_001113334|NM_001113332|NM_017032|NM_001113329|NM_001113328
2	40426701	0.005	Pde4d	+	G	A	A	A				intron		NM_001113334|NM_001113329|NM_017032|NM_001113328|NM_001113332
2	40426819	0.002	Pde4d	+	A	G	G	G				intron		NM_001113329|NM_001113334|NM_017032|NM_001113328|NM_001113332
2	40426923	0.02	Pde4d	+	G					A		intron		NM_001113332|NM_017032|NM_001113334|NM_001113328|NM_001113329
2	40427170	0.005	Pde4d	+	T	C	C	C				intron		NM_017032|NM_001113328|NM_001113334|NM_001113332|NM_001113329
2	40427239	0	Pde4d	+	T	C	C	C				intron		NM_001113328|NM_017032|NM_001113332|NM_001113334|NM_001113329
2	40430724	0.015	Pde4d	+	C	G	G	G				intron		NM_001113328|NM_001113329|NM_017032|NM_001113332|NM_001113334
2	40430997	0.009	Pde4d	+	G	T	T	T				intron		NM_017032|NM_001113329|NM_001113332|NM_001113334|NM_001113328
2	40432226	0.001	Pde4d	+	A	G	G	G				intron		NM_001113328|NM_001113334|NM_001113332|NM_001113329|NM_017032
2	40432410	0.001	Pde4d	+	T	C	C	C	C			intron		NM_017032|NM_001113334|NM_001113332|NM_001113329|NM_001113328
2	40433247	0.008	Pde4d	+	A	T	T	T				intron		NM_001113329|NM_017032|NM_001113334|NM_001113332|NM_001113328
2	40436849	0.009	Pde4d	+	T	C	C	C				intron		NM_017032|NM_001113329|NM_001113328|NM_001113334|NM_001113332
2	40437711	0.001	Pde4d	+	T	C	C	C				intron		NM_001113328|NM_001113329|NM_017032|NM_001113334|NM_001113332
2	40439788	0.001	Pde4d	+	T	C	C	C				intron		NM_017032|NM_001113329|NM_001113328|NM_001113332|NM_001113334
2	40441011	0.001	Pde4d	+	T	G	G	G				intron		NM_001113328|NM_001113332|NM_017032|NM_001113334|NM_001113329
2	40442076	0.001	Pde4d	+	A					T		intron		NM_001113334|NM_017032|NM_001113329|NM_001113328|NM_001113332
2	40442758	0.001	Pde4d	+	C	A	A					intron		NM_001113329|NM_001113328|NM_001113332|NM_001113334|NM_017032
2	40443657	0.001	Pde4d	+	C	T	T					intron		NM_001113334|NM_001113328|NM_001113332|NM_017032|NM_001113329
2	40444195	0.001	Pde4d	+	A	G	G	G				intron		NM_001113328|NM_001113332|NM_017032|NM_001113329|NM_001113334
2	40444427	0.001	Pde4d	+	T					C		intron		NM_001113328|NM_001113332|NM_017032|NM_001113334|NM_001113329
2	40444652	0.001	Pde4d	+	A	C	C	C				intron		NM_001113332|NM_001113334|NM_001113329|NM_017032|NM_001113328
2	40444864	0.001	Pde4d	+	A		C	C		C	C	intron		NM_001113328|NM_001113329|NM_001113332|NM_017032|NM_001113334
2	40444889	0.001	Pde4d	+	G		T	T		T	T	intron		NM_001113329|NM_001113334|NM_001113328|NM_001113332|NM_017032
2	40444900	0.001	Pde4d	+	A		T					intron		NM_017032|NM_001113332|NM_001113334|NM_001113328|NM_001113329
2	40444919	0.001	Pde4d	+	G		T					intron		NM_001113329|NM_001113332|NM_001113334|NM_017032|NM_001113328
2	40449437	0	Pde4d	+	A	C	C	C				intron		NM_001113328|NM_001113334|NM_001113332|NM_017032|NM_001113329
2	40449502	0.001	Pde4d	+	A	G	G	G				intron		NM_001113332|NM_001113328|NM_017032|NM_001113334|NM_001113329
2	40450096	0.01	Pde4d	+	A	C	C	C				intron		NM_001113329|NM_001113328|NM_001113334|NM_017032|NM_001113332
2	40450428	0	Pde4d	+	T	C	C	C				intron		NM_001113332|NM_001113328|NM_001113334|NM_017032|NM_001113329
2	40450429	0	Pde4d	+	T	C	C	C				intron		NM_001113328|NM_001113329|NM_001113332|NM_001113334|NM_017032
2	40450713	0	Pde4d	+	T	G	G	G				intron		NM_001113329|NM_017032|NM_001113332|NM_001113328|NM_001113334
2	40452023	0.006	Pde4d	+	A	C	C	C				intron		NM_001113329|NM_001113332|NM_001113334|NM_017032|NM_001113328
2	40452220	0.001	Pde4d	+	G	A	A	A				intron		NM_001113332|NM_001113334|NM_001113329|NM_017032|NM_001113328
2	40452384	0.03	Pde4d	+	A	G	G	G				intron		NM_001113332|NM_001113329|NM_001113334|NM_001113328|NM_017032
2	40453135	0.043	Pde4d	+	A	G	G	G				intron		NM_017032|NM_001113334|NM_001113332|NM_001113329|NM_001113328
2	40454241	0	Pde4d	+	T	A						intron		NM_001113328|NM_001113329|NM_017032|NM_001113334|NM_001113332
2	40454242	0	Pde4d	+	A	G						intron		NM_001113334|NM_017032|NM_001113328|NM_001113332|NM_001113329
2	40454265	0.001	Pde4d	+	C		A					intron		NM_017032|NM_001113332|NM_001113329|NM_001113328|NM_001113334
2	40454268	0	Pde4d	+	C		G					intron		NM_001113329|NM_017032|NM_001113334|NM_001113332|NM_001113328
2	40456172	0	Pde4d	+	T	C	C	C				intron		NM_001113332|NM_001113329|NM_017032|NM_001113334|NM_001113328
2	40458544	0.003	Pde4d	+	G	T	T	T				intron		NM_001113332|NM_001113329|NM_017032|NM_001113334|NM_001113328
2	40458655	0.004	Pde4d	+	T	C	C	C				intron		NM_001113329|NM_001113332|NM_001113334|NM_001113328|NM_017032
2	40459527	0.004	Pde4d	+	T	C	C	C				intron		NM_017032|NM_001113328|NM_001113334|NM_001113329|NM_001113332
2	40459834	0.003	Pde4d	+	A	G						intron		NM_001113334|NM_001113328|NM_001113329|NM_017032|NM_001113332
2	40459850	0	Pde4d	+	G			A				intron		NM_001113328|NM_001113329|NM_001113334|NM_001113332|NM_017032
2	40460976	0	Pde4d	+	G	A	A	A				intron		NM_001113329|NM_001113334|NM_001113328|NM_017032|NM_001113332
2	40462131	0.118	Pde4d	+	T	C	C	C				intron		NM_001113329|NM_001113332|NM_017032|NM_001113328|NM_001113334
2	40462288	0.001	Pde4d	+	T	C	C	C				intron		NM_001113328|NM_001113334|NM_001113332|NM_017032|NM_001113329
2	40462985	0.765	Pde4d	+	C	T	T	T				intron		NM_001113328|NM_017032|NM_001113329|NM_001113334|NM_001113332
2	40463404	0	Pde4d	+	G	A	A	A				intron		NM_001113328|NM_001113332|NM_017032|NM_001113334|NM_001113329
2	40463806	0.003	Pde4d	+	G	A	A	A				intron		NM_001113329|NM_001113334|NM_001113328|NM_001113332|NM_017032
2	40464348	0.003	Pde4d	+	C	T	T	T				intron		NM_001113332|NM_001113328|NM_017032|NM_001113329|NM_001113334
2	40464490	0.002	Pde4d	+	A	T	T	T				intron		NM_001113329|NM_001113334|NM_017032|NM_001113328|NM_001113332
2	40464759	0.001	Pde4d	+	T	G	G	G				intron		NM_001113329|NM_001113332|NM_001113328|NM_017032|NM_001113334
2	40464791	0	Pde4d	+	C	G	G	G				intron		NM_001113332|NM_017032|NM_001113329|NM_001113334|NM_001113328
2	40464978	0	Pde4d	+	C	T	T	T				intron		NM_001113332|NM_001113329|NM_001113334|NM_017032|NM_001113328
2	40465136	0	Pde4d	+	C	G	G					intron		NM_017032|NM_001113329|NM_001113332|NM_001113328|NM_001113334
2	40465156	0	Pde4d	+	T	C	C					intron		NM_001113334|NM_001113328|NM_017032|NM_001113329|NM_001113332
2	40465279	0.001	Pde4d	+	C	A	A	A				intron		NM_017032|NM_001113329|NM_001113328|NM_001113332|NM_001113334
2	40465346	0	Pde4d	+	C	A	A	A				intron		NM_001113329|NM_001113334|NM_001113332|NM_001113328|NM_017032
2	40465347	0	Pde4d	+	C	T	T	T				intron		NM_001113332|NM_001113328|NM_017032|NM_001113334|NM_001113329
2	40465949	0.127	Pde4d	+	T		A					intron		NM_017032|NM_001113328|NM_001113332|NM_001113329|NM_001113334
2	40466996	0	Pde4d	+	G	A	A	A				intron		NM_001113328|NM_001113329|NM_001113332|NM_001113334|NM_017032
2	40467347	0.002	Pde4d	+	A	G	G	G				intron		NM_001113328|NM_001113334|NM_017032|NM_001113329|NM_001113332
2	40469195	0.002	Pde4d	+	G	T	T					intron		NM_001113334|NM_001113329|NM_017032|NM_001113332|NM_001113328
2	40469218	0.002	Pde4d	+	C	T	T					intron		NM_001113329|NM_001113328|NM_001113334|NM_001113332|NM_017032
2	40469229	0.002	Pde4d	+	C	T	T					intron		NM_001113328|NM_017032|NM_001113329|NM_001113332|NM_001113334
2	40470734	0.002	Pde4d	+	C			G				intron		NM_001113328|NM_017032|NM_001113334|NM_001113329|NM_001113332
2	40470927	0.002	Pde4d	+	T			C				intron		NM_017032|NM_001113334|NM_001113332|NM_001113328|NM_001113329
2	40470936	0.002	Pde4d	+	T	C	C					intron		NM_001113329|NM_017032|NM_001113334|NM_001113332|NM_001113328
2	40471235	0.002	Pde4d	+	A	G	G	G				intron		NM_017032|NM_001113334|NM_001113328|NM_001113329|NM_001113332
2	40472763	0.002	Pde4d	+	A					G	G	intron		NM_001113328|NM_001113334|NM_017032|NM_001113329|NM_001113332
2	40472861	0.002	Pde4d	+	A		G	G		G	G	intron		NM_001113334|NM_001113328|NM_017032|NM_001113332|NM_001113329
2	40472891	0.002	Pde4d	+	G		T	T		T	T	intron		NM_001113328|NM_017032|NM_001113334|NM_001113329|NM_001113332
2	40472899	0.002	Pde4d	+	A		T	T		T	T	intron		NM_001113334|NM_001113329|NM_001113332|NM_001113328|NM_017032
2	40472912	0.003	Pde4d	+	A		G					intron		NM_001113332|NM_001113329|NM_001113334|NM_001113328|NM_017032
2	40473909	0.003	Pde4d	+	G	T	T					intron		NM_001113329|NM_001113332|NM_001113334|NM_017032|NM_001113328
2	40475228	0.01	Pde4d	+	C	T	T	T				intron		NM_001113334|NM_017032|NM_001113328|NM_001113332|NM_001113329
2	40475858	0	Pde4d	+	G	A	A	A				intron		NM_001113328|NM_001113332|NM_017032|NM_001113334|NM_001113329
2	40476986	0	Pde4d	+	T	C	C	C				intron		NM_017032|NM_001113329|NM_001113334|NM_001113332|NM_001113328
2	40477929	0.019	Pde4d	+	A	G	G	G				intron		NM_001113329|NM_017032|NM_001113334|NM_001113328|NM_001113332
2	40478398	0	Pde4d	+	A	C	C	C				intron		NM_001113334|NM_001113332|NM_017032|NM_001113328|NM_001113329
2	40479017	0.01	Pde4d	+	A	G	G	G				intron		NM_017032|NM_001113328|NM_001113332|NM_001113334|NM_001113329
2	40481334	0.004	Pde4d	+	G	A	A	A				intron		NM_001113328|NM_017032|NM_001113334|NM_001113329|NM_001113332
2	40481359	0.197	Pde4d	+	A	C	C	C				intron		NM_001113329|NM_001113328|NM_017032|NM_001113334|NM_001113332
2	40482391	0.012	Pde4d	+	C	T	T	T				intron		NM_001113334|NM_017032|NM_001113332|NM_001113329|NM_001113328
2	40484976	0.003	Pde4d	+	T	C						intron		NM_001113334|NM_001113329|NM_001113328|NM_001113332|NM_017032
2	40485032	0	Pde4d	+	C	G		G				intron		NM_001113329|NM_017032|NM_001113332|NM_001113328|NM_001113334
2	40488849	0	Pde4d	+	G	A	A	A				intron		NM_001113329|NM_017032|NM_001113328|NM_001113332|NM_001113334
2	40488872	0	Pde4d	+	G	C	C	C				intron		NM_001113332|NM_001113329|NM_001113328|NM_001113334|NM_017032
2	40488909	0	Pde4d	+	G	A	A					intron		NM_001113334|NM_017032|NM_001113328|NM_001113332|NM_001113329
2	40488911	0	Pde4d	+	G	A	A	A				intron		NM_001113334|NM_001113332|NM_017032|NM_001113328|NM_001113329
2	40489120	0	Pde4d	+	G	A	A	A				intron		NM_001113332|NM_017032|NM_001113334|NM_001113328|NM_001113329
2	40489459	0.001	Pde4d	+	C	T	T	T				intron		NM_001113334|NM_017032|NM_001113329|NM_001113328|NM_001113332
2	40489881	0.006	Pde4d	+	G	T	T	T				intron		NM_001113328|NM_001113329|NM_001113334|NM_001113332|NM_017032
2	40490167	0.001	Pde4d	+	A	C	C	C				intron		NM_001113328|NM_001113332|NM_017032|NM_001113329|NM_001113334
2	40490528	0.009	Pde4d	+	C	T	T	T				intron		NM_001113334|NM_001113329|NM_001113328|NM_017032|NM_001113332
2	40490613	0.006	Pde4d	+	T	C	C	C				intron		NM_001113328|NM_001113332|NM_001113334|NM_017032|NM_001113329
2	40490957	0	Pde4d	+	G	C	C	C				intron		NM_001113328|NM_017032|NM_001113332|NM_001113334|NM_001113329
2	40491108	0.001	Pde4d	+	G	T	T	T				intron		NM_001113328|NM_001113329|NM_001113332|NM_017032|NM_001113334
2	40491296	0	Pde4d	+	T	C	C	C				intron		NM_001113328|NM_001113332|NM_001113329|NM_017032|NM_001113334
2	40491320	0	Pde4d	+	G	T	T	T				intron		NM_001113334|NM_001113332|NM_001113329|NM_001113328|NM_017032
2	40491939	0	Pde4d	+	C	T	T	T				intron		NM_001113332|NM_001113328|NM_001113334|NM_001113329|NM_017032
2	40492445	0.001	Pde4d	+	A	G	G	G				intron		NM_001113329|NM_017032|NM_001113334|NM_001113332|NM_001113328
2	40493033	0.02	Pde4d	+	A	G	G	G				intron		NM_001113328|NM_001113332|NM_001113329|NM_001113334|NM_017032
2	40493334	0	Pde4d	+	G		T	T		T	T	intron		NM_017032|NM_001113328|NM_001113332|NM_001113329|NM_001113334
2	40493378	0.007	Pde4d	+	G		T	T		T	T	intron		NM_017032|NM_001113329|NM_001113328|NM_001113332|NM_001113334
2	40493390	0.007	Pde4d	+	G		T	T		T	T	intron		NM_001113332|NM_001113334|NM_001113329|NM_017032|NM_001113328
2	40494248	0	Pde4d	+	G	A	A	A				intron		NM_017032|NM_001113328|NM_001113329|NM_001113332|NM_001113334
2	40495200	0.386	Pde4d	+	G	A	A	A				intron		NM_001113329|NM_001113332|NM_001113328|NM_001113334|NM_017032
2	40495362	0	Pde4d	+	T	C	C	C				intron		NM_001113328|NM_017032|NM_001113329|NM_001113332|NM_001113334
2	40495454	0.009	Pde4d	+	C	G	G	G				intron		NM_001113334|NM_001113332|NM_001113329|NM_001113328|NM_017032
2	40495633	0.02	Pde4d	+	C	T	T	T				intron		NM_001113328|NM_001113334|NM_017032|NM_001113332|NM_001113329
2	40495761	0.784	Pde4d	+	G	A	A					intron		NM_001113329|NM_001113328|NM_017032|NM_001113332|NM_001113334
2	40503054	0	Pde4d	+	G				A			intron		NM_001113334|NM_001113328|NM_017032|NM_001113329|NM_001113332
2	40504354	0	Pde4d	+	C			G				intron		NM_001113334|NM_001113328|NM_001113332|NM_001113329|NM_017032
2	40504477	0.001	Pde4d	+	C		A				A	intron		NM_001113332|NM_017032|NM_001113328|NM_001113329|NM_001113334
2	40512200	0.001	Pde4d	+	T	C	C	C				intron		NM_001113332|NM_017032|NM_001113334|NM_001113328|NM_001113329
2	40514623	0.001	Pde4d	+	T	C						intron		NM_001113328|NM_001113334|NM_001113329|NM_017032|NM_001113332
2	40514624	0.001	Pde4d	+	C	T						intron		NM_001113332|NM_001113329|NM_017032|NM_001113334|NM_001113328
2	40515818	0	Pde4d	+	C	T	T	T				intron		NM_017032|NM_001113329|NM_001113332|NM_001113334|NM_001113328
2	40521305	0	Pde4d	+	T	A	A					intron		NM_001113332|NM_017032|NM_001113329|NM_001113334|NM_001113328
2	40521315	0	Pde4d	+	T	A	A					intron		NM_001113328|NM_001113332|NM_001113334|NM_001113329|NM_017032
2	40521759	0	Pde4d	+	G		T	T				intron		NM_017032|NM_001113328|NM_001113329|NM_001113332|NM_001113334
2	40525994	0.222	Pde4d	+	C	G	G	G				intron		NM_001113329|NM_017032|NM_001113334|NM_001113332|NM_001113328
2	40527099	0.026	Pde4d	+	T	G	G	G				intron		NM_017032|NM_001113332|NM_001113329|NM_001113334|NM_001113328
2	40529232	0	Pde4d	+	C	T	T	T				intron		NM_001113328|NM_001113334|NM_001113329|NM_017032|NM_001113332
2	40529250	0.045	Pde4d	+	A	G	G	G				intron		NM_001113332|NM_001113329|NM_017032|NM_001113328|NM_001113334
2	40530491	0	Pde4d	+	A	C	C	C				intron		NM_017032|NM_001113329|NM_001113328|NM_001113332|NM_001113334
2	40533247	0.004	Pde4d	+	A	G	G	G				intron		NM_001113334|NM_017032|NM_001113328|NM_001113332|NM_001113329
2	40544487	0.001	Pde4d	+	G	A	A	A				intron		NM_001113334|NM_001113329|NM_001113328|NM_001113332|NM_017032
2	40544780	0	Pde4d	+	G		A	A		A	A	intron		NM_017032|NM_001113332|NM_001113329|NM_001113328|NM_001113334
2	40545412	0.011	Pde4d	+	A		G					intron		NM_001113334|NM_001113329|NM_001113332|NM_001113328|NM_017032
2	40546186	0.241	Pde4d	+	A					G		intron		NM_017032|NM_001113332|NM_001113334|NM_001113329|NM_001113328
2	40548353	0.241	Pde4d	+	C						A	intron		NM_001113328|NM_001113334|NM_017032|NM_001113332|NM_001113329
2	40548615	0.002	Pde4d	+	T		A	A		A	A	intron		NM_001113328|NM_001113334|NM_001113332|NM_001113329|NM_017032
2	40549554	0	Pde4d	+	C			A		A	A	intron		NM_001113328|NM_017032|NM_001113329|NM_001113332|NM_001113334
2	40552340	0.044	Pde4d	+	T	A	A	A				intron		NM_001113329|NM_017032|NM_001113332|NM_001113334|NM_001113328
2	40552728	0.044	Pde4d	+	C		T					intron		NM_001113329|NM_017032|NM_001113332|NM_001113328|NM_001113334
2	40552783	0.044	Pde4d	+	A		G					intron		NM_001113334|NM_001113329|NM_001113328|NM_001113332|NM_017032
2	40552850	0.044	Pde4d	+	T		C					intron		NM_001113329|NM_001113334|NM_001113332|NM_017032|NM_001113328
2	40552854	0.044	Pde4d	+	C		T					intron		NM_001113328|NM_001113329|NM_001113332|NM_001113334|NM_017032
2	40554017	0.356	Pde4d	+	C		T	T		T	T	intron		NM_001113334|NM_017032|NM_001113328|NM_001113332|NM_001113329
2	40555432	0.001	Pde4d	+	C	T	T	T				intron		NM_017032|NM_001113334|NM_001113329|NM_001113328|NM_001113332
2	40559512	0.001	Pde4d	+	C	A	A	A				intron		NM_001113334|NM_001113329|NM_001113332|NM_017032|NM_001113328
2	40559783	0	Pde4d	+	A	C	C	C				intron		NM_001113328|NM_001113329|NM_017032|NM_001113334|NM_001113332
2	40559798	0.005	Pde4d	+	A	T	T	T				intron		NM_001113329|NM_001113332|NM_001113328|NM_017032|NM_001113334
2	40559853	0.001	Pde4d	+	T	G	G	G				intron		NM_001113334|NM_017032|NM_001113332|NM_001113328|NM_001113329
2	40563519	0	Pde4d	+	A	G	G	G				intron		NM_001113332|NM_001113328|NM_017032|NM_001113334|NM_001113329
2	40563598	0.003	Pde4d	+	C	T	T	T				intron		NM_001113329|NM_017032|NM_001113328|NM_001113332|NM_001113334
2	40566885	0.004	Pde4d	+	T	C	C					intron		NM_001113334|NM_001113329|NM_001113332|NM_017032|NM_001113328
2	40566949	0.342	Pde4d	+	C		A					intron		NM_001113328|NM_001113334|NM_017032|NM_001113329|NM_001113332
2	40567696	0.011	Pde4d	+	C		A					intron		NM_001113334|NM_017032|NM_001113329|NM_001113328|NM_001113332
2	40568725	0.011	Pde4d	+	T			G				intron		NM_001113334|NM_001113329|NM_001113328|NM_001113332|NM_017032
2	40568782	0.011	Pde4d	+	C			T				intron		NM_001113332|NM_001113328|NM_001113329|NM_017032|NM_001113334
2	40569010	0.003	Pde4d	+	A		G					intron		NM_001113334|NM_001113332|NM_001113328|NM_017032|NM_001113329
2	40570047	0	Pde4d	+	C	T	T	T				intron		NM_001113328|NM_001113332|NM_001113329|NM_017032|NM_001113334
2	40570825	0.016	Pde4d	+	A	G	G	G				intron		NM_001113334|NM_017032|NM_001113328|NM_001113329|NM_001113332
2	40570939	0.001	Pde4d	+	A	C	C					intron		NM_001113328|NM_001113332|NM_001113334|NM_017032|NM_001113329
2	40570960	0	Pde4d	+	T	C	C	C				intron		NM_017032|NM_001113329|NM_001113334|NM_001113328|NM_001113332
2	40571010	0.002	Pde4d	+	T	C	C					intron		NM_017032|NM_001113334|NM_001113329|NM_001113332|NM_001113328
2	40571143	0.002	Pde4d	+	T	C	C	C				intron		NM_017032|NM_001113334|NM_001113328|NM_001113329|NM_001113332
2	40571550	0.604	Pde4d	+	T	C	C	C				intron		NM_001113329|NM_001113332|NM_001113334|NM_017032|NM_001113328
2	40572597	0	Pde4d	+	C	T	T					intron		NM_001113329|NM_001113332|NM_001113328|NM_001113334|NM_017032
2	40575244	0	Pde4d	+	A	T	T	T				intron		NM_001113334|NM_017032|NM_001113329|NM_001113328|NM_001113332
2	40575925	0.342	Pde4d	+	T	C	C					intron		NM_001113329|NM_001113328|NM_001113332|NM_001113334|NM_017032
2	40576237	0.002	Pde4d	+	A	T	T	T				intron		NM_001113332|NM_001113328|NM_001113334|NM_017032|NM_001113329
2	40576387	0	Pde4d	+	G			T				intron		NM_001113334|NM_001113329|NM_001113332|NM_017032|NM_001113328
2	40576410	0	Pde4d	+	G				A			intron		NM_001113332|NM_001113334|NM_001113329|NM_001113328|NM_017032
2	40576549	0.002	Pde4d	+	G						T	intron		NM_001113332|NM_001113334|NM_001113329|NM_001113328|NM_017032
2	40576618	0	Pde4d	+	A					C		intron		NM_001113334|NM_001113328|NM_017032|NM_001113329|NM_001113332
2	40580193	0.027	Pde4d	+	A	G	G	G				intron		NM_001113329|NM_017032|NM_001113332|NM_001113328|NM_001113334
2	40595092	0.401	Pde4d	+	C	A	A	A				intron		NM_001113329|NM_001113332|NM_001113334|NM_017032|NM_001113328
2	40595176	0	Pde4d	+	A	G	G	G				intron		NM_001113329|NM_001113334|NM_001113328|NM_001113332|NM_017032
2	40597349	0	Pde4d	+	T	C	C	C				intron		NM_001113332|NM_001113329|NM_017032|NM_001113334|NM_001113328
2	40597641	0	Pde4d	+	C			G				intron		NM_001113334|NM_001113329|NM_001113332|NM_017032|NM_001113328
2	40602057	0.002	Pde4d	+	T			G				intron		NM_001113329|NM_017032|NM_001113328|NM_001113334|NM_001113332
2	40602390	0.001	Pde4d	+	G						T	intron		NM_001113329|NM_001113334|NM_017032|NM_001113332|NM_001113328
2	40603781	0.001	Pde4d	+	T	G	G	G				intron		NM_001113329|NM_001113334|NM_001113332|NM_001113328|NM_017032
2	40604931	0.001	Pde4d	+	C		A	A			A	intron		NM_017032|NM_001113328|NM_001113332|NM_001113329|NM_001113334
2	40605017	0	Pde4d	+	A	T	T	T				intron		NM_001113329|NM_017032|NM_001113328|NM_001113332|NM_001113334
2	40605310	0.002	Pde4d	+	T			A				intron		NM_001113334|NM_017032|NM_001113332|NM_001113329|NM_001113328
2	40606614	0.006	Pde4d	+	A	C	C	C				intron		NM_017032|NM_001113328|NM_001113329|NM_001113332|NM_001113334
2	40606924	0.003	Pde4d	+	T	G	G	G				intron		NM_001113329|NM_017032|NM_001113334|NM_001113332|NM_001113328
2	40607307	0	Pde4d	+	T	C	C	C				intron		NM_001113328|NM_001113334|NM_017032|NM_001113329|NM_001113332
2	40607408	0.001	Pde4d	+	C	T	T	T				intron		NM_001113332|NM_001113334|NM_017032|NM_001113329|NM_001113328
2	40608837	0.002	Pde4d	+	G					T		intron		NM_017032|NM_001113332|NM_001113329|NM_001113328|NM_001113334
2	40615044	0.01	Pde4d	+	A	T	T	T				intron		NM_001113329|NM_001113332|NM_017032|NM_001113328|NM_001113334
2	40615910	0	Pde4d	+	A	G	G	G				intron		NM_017032|NM_001113334|NM_001113332|NM_001113329|NM_001113328
2	40616315	0	Pde4d	+	T		G					intron		NM_001113328|NM_001113334|NM_017032|NM_001113329|NM_001113332
2	40616754	0.004	Pde4d	+	T	C	C	C				intron		NM_001113332|NM_001113329|NM_017032|NM_001113334|NM_001113328
2	40619142	0.001	Pde4d	+	A	G	G	G				intron		NM_001113332|NM_001113334|NM_017032|NM_001113329|NM_001113328
2	40619977	0.101	Pde4d	+	A		G					intron		NM_001113332|NM_001113329|NM_001113328|NM_017032|NM_001113334
2	40619981	0.117	Pde4d	+	A		G					intron		NM_001113329|NM_001113334|NM_001113328|NM_017032|NM_001113332
2	40619985	0.129	Pde4d	+	A		G					intron		NM_001113329|NM_001113334|NM_001113328|NM_001113332|NM_017032
2	40619989	0.137	Pde4d	+	A		G					intron		NM_001113328|NM_001113329|NM_017032|NM_001113334|NM_001113332
2	40620034	0.015	Pde4d	+	G	A	A	A				intron		NM_001113334|NM_001113329|NM_001113328|NM_017032|NM_001113332
2	40620131	0	Pde4d	+	T	C	C	C				intron		NM_001113334|NM_001113332|NM_001113329|NM_017032|NM_001113328
2	40621419	0.009	Pde4d	+	G	A	A	A				intron		NM_017032|NM_001113334|NM_001113328|NM_001113332|NM_001113329
2	40622002	0	Pde4d	+	G	A	A	A				intron		NM_001113328|NM_001113332|NM_001113334|NM_017032|NM_001113329
2	40623182	0.001	Pde4d	+	A	G	G	G				intron		NM_001113328|NM_017032|NM_001113329|NM_001113332|NM_001113334
2	40624221	0.022	Pde4d	+	T	C						intron		NM_017032|NM_001113329|NM_001113328|NM_001113334|NM_001113332
2	40624985	0	Pde4d	+	G	C	C	C				intron		NM_001113334|NM_001113328|NM_001113332|NM_017032|NM_001113329
2	40625104	0	Pde4d	+	C	T	T	T				intron		NM_001113328|NM_017032|NM_001113329|NM_001113334|NM_001113332
2	40625218	0	Pde4d	+	G	C	C	C				intron		NM_001113328|NM_001113329|NM_017032|NM_001113334|NM_001113332
2	40626085	0	Pde4d	+	G	T		T				intron		NM_017032|NM_001113328|NM_001113329|NM_001113334|NM_001113332
2	40626714	0	Pde4d	+	C	T						intron		NM_001113332|NM_001113334|NM_017032|NM_001113329|NM_001113328
2	40626717	0	Pde4d	+	C	T						intron		NM_001113334|NM_001113328|NM_017032|NM_001113332|NM_001113329
2	40626730	0	Pde4d	+	C		T					intron		NM_001113328|NM_017032|NM_001113334|NM_001113329|NM_001113332
2	40626738	0	Pde4d	+	C		G					intron		NM_017032|NM_001113329|NM_001113328|NM_001113332|NM_001113334
2	40626816	0	Pde4d	+	C	T	T					intron		NM_001113332|NM_001113334|NM_017032|NM_001113329|NM_001113328
2	40626822	0	Pde4d	+	T	C						intron		NM_001113332|NM_001113329|NM_001113328|NM_017032|NM_001113334
2	40626829	0	Pde4d	+	T	C						intron		NM_017032|NM_001113328|NM_001113334|NM_001113332|NM_001113329
2	40626849	0	Pde4d	+	T		C					intron		NM_001113328|NM_001113329|NM_001113334|NM_017032|NM_001113332
2	40627269	0.001	Pde4d	+	T	A	A	A				intron		NM_001113332|NM_017032|NM_001113334|NM_001113329|NM_001113328
2	40627593	0.003	Pde4d	+	A	G	G	G				intron		NM_001113329|NM_001113328|NM_017032|NM_001113334|NM_001113332
2	40627683	0.004	Pde4d	+	C	G	G	G				intron		NM_017032|NM_001113334|NM_001113329|NM_001113332|NM_001113328
2	40627829	0	Pde4d	+	G	T	T	T				intron		NM_001113329|NM_017032|NM_001113334|NM_001113328|NM_001113332
2	40628520	0.03	Pde4d	+	T	C	C	C				intron		NM_001113328|NM_001113332|NM_001113334|NM_001113329|NM_017032
2	40629789	0	Pde4d	+	C		T				T	intron		NM_017032|NM_001113329|NM_001113332|NM_001113334|NM_001113328
2	40629832	0	Pde4d	+	C		T					intron		NM_001113328|NM_001113332|NM_017032|NM_001113334|NM_001113329
2	40629837	0	Pde4d	+	A		G				G	intron		NM_001113334|NM_001113329|NM_017032|NM_001113328|NM_001113332
2	40629865	0.014	Pde4d	+	G	A	A	A				intron		NM_001113329|NM_001113334|NM_001113328|NM_017032|NM_001113332
2	40629908	0	Pde4d	+	G	T	T	T	T		T	intron		NM_001113332|NM_017032|NM_001113329|NM_001113328|NM_001113334
2	40629966	0.498	Pde4d	+	A		T					intron		NM_001113334|NM_001113329|NM_017032|NM_001113328|NM_001113332
2	40630680	0.006	Pde4d	+	T	A	A					intron		NM_001113328|NM_017032|NM_001113334|NM_001113332|NM_001113329
2	40631097	0.004	Pde4d	+	A	G	G	G				intron		NM_001113332|NM_017032|NM_001113328|NM_001113334|NM_001113329
2	40631104	0.002	Pde4d	+	T	A	A	A				intron		NM_001113328|NM_001113329|NM_001113334|NM_001113332|NM_017032
2	40632044	0.001	Pde4d	+	G	T	T	T				intron		NM_001113334|NM_017032|NM_001113332|NM_001113329|NM_001113328
2	40632329	0	Pde4d	+	G	C	C	C				intron		NM_001113329|NM_001113332|NM_001113334|NM_001113328|NM_017032
2	40633214	0.005	Pde4d	+	A	G	G	G				intron		NM_001113332|NM_001113329|NM_001113328|NM_017032|NM_001113334
2	40633396	0.005	Pde4d	+	T	C	C	C				intron		NM_017032|NM_001113328|NM_001113332|NM_001113334|NM_001113329
2	40633493	0.007	Pde4d	+	A	G	G	G				intron		NM_017032|NM_001113332|NM_001113329|NM_001113334|NM_001113328
2	40634262	0.055	Pde4d	+	C	T	T	T				intron		NM_001113329|NM_001113328|NM_001113334|NM_001113332|NM_017032
2	40634426	0.018	Pde4d	+	T	G	G	G				intron		NM_017032|NM_001113329|NM_001113332|NM_001113328|NM_001113334
2	40634621	0.001	Pde4d	+	C	T	T	T				intron		NM_001113332|NM_001113328|NM_001113329|NM_001113334|NM_017032
2	40634870	0.003	Pde4d	+	C	T	T	T				intron		NM_001113328|NM_001113334|NM_001113329|NM_017032|NM_001113332
2	40635349	0	Pde4d	+	G	T	T	T				intron		NM_001113332|NM_017032|NM_001113329|NM_001113328|NM_001113334
2	40635475	0.003	Pde4d	+	A	G	G	G				intron		NM_017032|NM_001113334|NM_001113328|NM_001113332|NM_001113329
2	40635624	0.008	Pde4d	+	T	G	G	G				intron		NM_001113329|NM_001113334|NM_017032|NM_001113332|NM_001113328
2	40635630	0.009	Pde4d	+	A	G	G	G				intron		NM_001113334|NM_001113332|NM_001113329|NM_017032|NM_001113328
2	40635726	0.001	Pde4d	+	C		A	A				intron		NM_001113334|NM_001113329|NM_017032|NM_001113328|NM_001113332
2	40635739	0.004	Pde4d	+	T		G					intron		NM_001113332|NM_001113334|NM_017032|NM_001113328|NM_001113329
2	40635742	0.004	Pde4d	+	C		A					intron		NM_001113332|NM_017032|NM_001113329|NM_001113334|NM_001113328
2	40635935	0	Pde4d	+	A	G	G	G				intron		NM_001113329|NM_001113328|NM_017032|NM_001113334|NM_001113332
2	40636430	0	Pde4d	+	A	G	G	G				intron		NM_017032|NM_001113332|NM_001113328|NM_001113329|NM_001113334
2	40636926	0	Pde4d	+	A	G	G	G				intron		NM_001113328|NM_001113329|NM_017032|NM_001113334|NM_001113332
2	40637106	0.001	Pde4d	+	A	G	G	G				intron		NM_001113329|NM_001113334|NM_001113328|NM_001113332|NM_017032
2	40637506	0.003	Pde4d	+	A	C	C					intron		NM_001113334|NM_001113329|NM_017032|NM_001113332|NM_001113328
2	40637727	0.016	Pde4d	+	A	T	T	T				intron		NM_001113329|NM_017032|NM_001113328|NM_001113332|NM_001113334
2	40638465	0	Pde4d	+	G			T				intron		NM_001113332|NM_001113329|NM_001113328|NM_017032|NM_001113334
2	40638558	0.022	Pde4d	+	C	T	T	T				intron		NM_001113334|NM_017032|NM_001113328|NM_001113332|NM_001113329
2	40638862	0	Pde4d	+	A	G	G	G				intron		NM_001113332|NM_017032|NM_001113334|NM_001113328|NM_001113329
2	40639132	0	Pde4d	+	T	C	C	C				intron		NM_017032|NM_001113332|NM_001113334|NM_001113329|NM_001113328
2	40639252	0	Pde4d	+	T	C	C	C				intron		NM_001113328|NM_017032|NM_001113332|NM_001113329|NM_001113334
2	40640804	0.012	Pde4d	+	G	A	A	A				intron		NM_001113332|NM_001113329|NM_001113328|NM_001113334|NM_017032
2	40644124	0.998	Pde4d	+	A		G					intron		NM_001113328|NM_001113329|NM_001113334|NM_001113332|NM_017032
2	40644128	0.998	Pde4d	+	A		G					intron		NM_017032|NM_001113329|NM_001113332|NM_001113328|NM_001113334
2	40644246	0.525	Pde4d	+	G	T	T	T				intron		NM_001113332|NM_001113328|NM_017032|NM_001113334|NM_001113329
2	40644993	1	Pde4d	+	C	T	T	T				intron|exon	synonymous	NM_001113328|NM_017032|NM_001113334|NM_001113329|NM_001113332	P
2	40645438	0.001	Pde4d	+	C	T	T	T				intron		NM_001113332|NM_001113334|NM_001113328|NM_001113329|NM_017032
2	40645779	0	Pde4d	+	G	A	A	A				intron		NM_001113334|NM_017032|NM_001113328|NM_001113332|NM_001113329
2	40646115	0.018	Pde4d	+	C			A				intron		NM_001113334|NM_017032|NM_001113332|NM_001113328|NM_001113329
2	40647276	0	Pde4d	+	A		G					intron		NM_017032|NM_001113334|NM_001113329|NM_001113328|NM_001113332
2	40647537	0.007	Pde4d	+	T	C	C	C				intron		NM_017032|NM_001113334|NM_001113329|NM_001113328|NM_001113332
2	40647988	0.004	Pde4d	+	A		G	G		G	G	intron		NM_001113334|NM_017032|NM_001113332|NM_001113328|NM_001113329
2	40647990	0.004	Pde4d	+	C	G	G	G		G	G	intron		NM_001113334|NM_001113328|NM_017032|NM_001113332|NM_001113329
2	40647991	0.004	Pde4d	+	C	T	T	T		T	T	intron		NM_001113334|NM_001113332|NM_001113328|NM_017032|NM_001113329
2	40648075	0.001	Pde4d	+	A		G	G		G	G	intron		NM_017032|NM_001113329|NM_001113332|NM_001113334|NM_001113328
2	40648156	0.001	Pde4d	+	T	A	A					intron		NM_001113334|NM_001113328|NM_017032|NM_001113332|NM_001113329
2	40648168	0.002	Pde4d	+	G	A	A					intron		NM_001113334|NM_001113332|NM_001113328|NM_001113329|NM_017032
2	40648169	0.002	Pde4d	+	G	A	A					intron		NM_001113332|NM_001113334|NM_001113328|NM_001113329|NM_017032
2	40648170	0.002	Pde4d	+	G	T	T					intron		NM_001113334|NM_001113332|NM_001113328|NM_017032|NM_001113329
2	40648171	0.002	Pde4d	+	G	C	C					intron		NM_001113329|NM_001113332|NM_001113328|NM_001113334|NM_017032
2	40648177	0.001	Pde4d	+	G	A	A					intron		NM_001113328|NM_001113329|NM_017032|NM_001113334|NM_001113332
2	40648178	0.001	Pde4d	+	G	T	T					intron		NM_001113328|NM_001113334|NM_017032|NM_001113329|NM_001113332
2	40648661	0.003	Pde4d	+	G	T	T	T				intron		NM_001113328|NM_001113332|NM_001113329|NM_017032|NM_001113334
2	40650265	0.008	Pde4d	+	T	A	A	A				intron		NM_001113332|NM_001113334|NM_017032|NM_001113329|NM_001113328
2	40650311	0.007	Pde4d	+	T	A	A	A				intron		NM_001113332|NM_017032|NM_001113328|NM_001113329|NM_001113334
2	40650611	0	Pde4d	+	A	G	G	G				intron		NM_001113334|NM_001113332|NM_017032|NM_001113329|NM_001113328
2	40653659	0.002	Pde4d	+	T	C	C	C				intron		NM_001113328|NM_017032|NM_001113329|NM_001113332|NM_001113334
2	40654305	0.034	Pde4d	+	C	G	G	G				intron		NM_017032|NM_001113328|NM_001113329|NM_001113332|NM_001113334
2	40659703	0.002	Pde4d	+	G	A	A	A				intron		NM_001113334|NM_001113328|NM_001113329|NM_001113332|NM_017032
2	40661747	0.001	Pde4d	+	T	C	C					intron		NM_001113334|NM_001113329|NM_001113328|NM_017032|NM_001113332
2	40663462	0	Pde4d	+	A	G	G	G				intron		NM_001113328|NM_001113329|NM_001113332|NM_017032|NM_001113334
2	40666004	0	Pde4d	+	T	G	G	G				intron		NM_017032|NM_001113332|NM_001113328|NM_001113334|NM_001113329
2	40666830	0.003	Pde4d	+	G	A	A	A				intron		NM_017032|NM_001113332|NM_001113334|NM_001113328|NM_001113329
2	40666892	0.001	Pde4d	+	C	G	G	G				intron		NM_017032|NM_001113328|NM_001113332|NM_001113334|NM_001113329
2	40667517	0	Pde4d	+	G	A	A	A				intron		NM_001113334|NM_001113328|NM_017032|NM_001113332|NM_001113329
2	40668646	0.052	Pde4d	+	A	G	G	G				intron		NM_001113332|NM_001113328|NM_001113334|NM_017032|NM_001113329
2	40668799	0.003	Pde4d	+	A	G	G	G				intron		NM_001113332|NM_001113334|NM_001113329|NM_001113328|NM_017032
2	40668857	0.002	Pde4d	+	C	A		A				intron		NM_001113332|NM_001113329|NM_017032|NM_001113328|NM_001113334
2	40668858	0.002	Pde4d	+	A	C		C				intron		NM_001113332|NM_001113329|NM_001113328|NM_001113334|NM_017032
2	40669014	0.026	Pde4d	+	T	C	C	C				intron		NM_017032|NM_001113328|NM_001113329|NM_001113332|NM_001113334
2	40669664	0.002	Pde4d	+	T	C	C	C				intron		NM_001113329|NM_001113334|NM_001113328|NM_017032|NM_001113332
2	40669712	0	Pde4d	+	G	T	T	T				intron		NM_001113328|NM_017032|NM_001113332|NM_001113334|NM_001113329
2	40669755	0.009	Pde4d	+	A		T	T				intron		NM_001113334|NM_001113328|NM_017032|NM_001113329|NM_001113332
2	40669851	0.013	Pde4d	+	A	T	T					intron		NM_017032|NM_001113328|NM_001113334|NM_001113332|NM_001113329
2	40671070	0	Pde4d	+	G	C	C	C				intron		NM_001113329|NM_001113328|NM_001113334|NM_017032|NM_001113332
2	40671383	0	Pde4d	+	G	C						intron		NM_001113329|NM_001113328|NM_001113332|NM_001113334|NM_017032
2	40673680	0.001	Pde4d	+	C	T	T					intron		NM_017032|NM_001113334|NM_001113329|NM_001113332|NM_001113328
2	40675005	0.021	Pde4d	+	A	T	T	T				intron		NM_001113328|NM_017032|NM_001113329|NM_001113334|NM_001113332
2	40675018	0.001	Pde4d	+	T	C	C	C				intron		NM_001113334|NM_001113332|NM_001113329|NM_001113328|NM_017032
2	40676177	0.079	Pde4d	+	G	A	A					intron		NM_001113334|NM_001113329|NM_017032|NM_001113332|NM_001113328
2	40676279	0.009	Pde4d	+	T	G	G	G				intron		NM_001113328|NM_001113329|NM_001113332|NM_001113334|NM_017032
2	40676792	0	Pde4d	+	C	T	T	T				intron		NM_017032|NM_001113332|NM_001113334|NM_001113329|NM_001113328
2	40677242	0.021	Pde4d	+	C	T	T	T				intron		NM_001113328|NM_017032|NM_001113329|NM_001113332|NM_001113334
2	40677526	0	Pde4d	+	G		C	C				intron		NM_001113328|NM_001113329|NM_017032|NM_001113334|NM_001113332
2	40677840	0.002	Pde4d	+	G	C	C	C				intron		NM_017032|NM_001113328|NM_001113334|NM_001113332|NM_001113329
2	40677876	0	Pde4d	+	G	A	A	A				intron		NM_001113332|NM_001113329|NM_001113334|NM_017032|NM_001113328
2	40679616	0.001	Pde4d	+	C	T	T	T				intron		NM_001113328|NM_001113332|NM_001113329|NM_001113334|NM_017032
2	40679908	0.001	Pde4d	+	T	C	C	C				intron		NM_017032|NM_001113334|NM_001113328|NM_001113332|NM_001113329
2	40681532	0.051	Pde4d	+	C	T	T	T				intron		NM_001113328|NM_001113334|NM_001113329|NM_017032|NM_001113332
2	40681536	0.079	Pde4d	+	C	A	A	A				intron		NM_017032|NM_001113328|NM_001113334|NM_001113332|NM_001113329
2	40682685	0.006	Pde4d	+	C	T	T	T				intron		NM_001113334|NM_001113328|NM_001113332|NM_001113329|NM_017032
2	40683188	0	Pde4d	+	T	C	C	C				intron		NM_001113329|NM_001113328|NM_001113332|NM_001113334|NM_017032
2	40684048	0.001	Pde4d	+	T	C	C	C				intron		NM_001113334|NM_001113328|NM_001113332|NM_001113329|NM_017032
2	40684137	0.001	Pde4d	+	C	T	T	T				intron		NM_001113329|NM_001113332|NM_001113328|NM_017032|NM_001113334
2	40684844	0.002	Pde4d	+	C	T	T					intron		NM_001113332|NM_001113334|NM_001113328|NM_017032|NM_001113329
2	40684868	0.001	Pde4d	+	T		C					intron		NM_001113334|NM_001113329|NM_001113328|NM_001113332|NM_017032
2	40684874	0	Pde4d	+	T		C					intron		NM_001113328|NM_001113334|NM_017032|NM_001113332|NM_001113329
2	40684880	0.001	Pde4d	+	T		C					intron		NM_001113334|NM_001113329|NM_001113328|NM_001113332|NM_017032
2	40684884	0.001	Pde4d	+	T		C					intron		NM_001113332|NM_017032|NM_001113328|NM_001113334|NM_001113329
2	40685093	0.04	Pde4d	+	G						T	intron		NM_001113334|NM_001113332|NM_017032|NM_001113329|NM_001113328
2	40685839	0.002	Pde4d	+	T	G	G	G				intron		NM_001113329|NM_001113332|NM_017032|NM_001113334|NM_001113328
2	40686320	0	Pde4d	+	T	C	C					intron		NM_001113328|NM_017032|NM_001113334|NM_001113329|NM_001113332
2	40687733	0	Pde4d	+	C	T	T	T				intron		NM_017032|NM_001113328|NM_001113332|NM_001113329|NM_001113334
2	40688441	0	Pde4d	+	A	C	C	C				intron		NM_001113334|NM_001113332|NM_001113329|NM_017032|NM_001113328
2	40688526	0	Pde4d	+	G	C	C					intron		NM_001113332|NM_001113334|NM_017032|NM_001113329|NM_001113328
2	40688726	0	Pde4d	+	A	G	G					intron		NM_001113332|NM_001113334|NM_001113329|NM_017032|NM_001113328
2	40688943	0	Pde4d	+	C	A	A	A				intron		NM_001113328|NM_001113334|NM_001113332|NM_001113329|NM_017032
2	40689471	0	Pde4d	+	A	C	C	C				intron		NM_017032|NM_001113332|NM_001113328|NM_001113334|NM_001113329
2	40689713	0.001	Pde4d	+	G	A	A	A				intron		NM_001113328|NM_001113332|NM_001113329|NM_017032|NM_001113334
2	40689992	0.001	Pde4d	+	G	T	T	T				intron		NM_001113334|NM_017032|NM_001113329|NM_001113328|NM_001113332
2	40690178	0.161	Pde4d	+	A	C	C	C				intron		NM_017032|NM_001113328|NM_001113332|NM_001113329|NM_001113334
2	40690324	0.002	Pde4d	+	T	C	C	C				intron		NM_001113332|NM_017032|NM_001113329|NM_001113334|NM_001113328
2	40691313	0	Pde4d	+	G	A	A	A				intron		NM_001113334|NM_017032|NM_001113329|NM_001113328|NM_001113332
2	40691584	0	Pde4d	+	C			T				intron		NM_001113334|NM_001113328|NM_001113329|NM_017032|NM_001113332
2	40692663	0.009	Pde4d	+	C	A	A	A				intron		NM_001113332|NM_001113329|NM_017032|NM_001113334|NM_001113328
2	40693268	0.008	Pde4d	+	A	G	G	G				intron		NM_017032|NM_001113328|NM_001113334|NM_001113332|NM_001113329
2	40693648	0.002	Pde4d	+	A	T	T	T				intron		NM_001113334|NM_001113332|NM_017032|NM_001113329|NM_001113328
2	40693704	0.002	Pde4d	+	T	C	C					intron		NM_017032|NM_001113329|NM_001113332|NM_001113328|NM_001113334
2	40694122	0.001	Pde4d	+	A	G	G	G				intron		NM_001113334|NM_001113328|NM_001113332|NM_017032|NM_001113329
2	40694332	0	Pde4d	+	T	C	C	C				intron		NM_001113334|NM_001113329|NM_001113328|NM_017032|NM_001113332
2	40694931	0.079	Pde4d	+	G	A	A	A				intron		NM_001113332|NM_001113329|NM_001113328|NM_017032|NM_001113334
2	40695080	0	Pde4d	+	T	C	C	C				intron		NM_001113334|NM_017032|NM_001113329|NM_001113328|NM_001113332
2	40697392	0	Pde4d	+	T		C					intron		NM_001113328|NM_001113332|NM_001113329|NM_017032|NM_001113334
2	40697422	0	Pde4d	+	T		C					intron		NM_001113332|NM_017032|NM_001113334|NM_001113328|NM_001113329
2	40697538	0	Pde4d	+	T	G	G					intron		NM_001113328|NM_017032|NM_001113329|NM_001113332|NM_001113334
2	40697724	0	Pde4d	+	C	T	T					intron		NM_017032|NM_001113328|NM_001113332|NM_001113334|NM_001113329
2	40697727	0	Pde4d	+	C	T	T					intron		NM_001113328|NM_001113332|NM_001113329|NM_017032|NM_001113334
2	40697805	0	Pde4d	+	T	G	G					intron		NM_001113329|NM_001113328|NM_001113334|NM_001113332|NM_017032
2	40697835	0	Pde4d	+	A		T					intron		NM_001113328|NM_001113332|NM_001113334|NM_001113329|NM_017032
2	40698189	0	Pde4d	+	C		T					intron		NM_001113329|NM_001113332|NM_001113328|NM_001113334|NM_017032
2	40700114	0	Pde4d	+	T		G					intron		NM_001113328|NM_017032|NM_001113334|NM_001113332|NM_001113329
2	40700293	0	Pde4d	+	T	C	C					intron		NM_001113328|NM_001113329|NM_001113332|NM_001113334|NM_017032
2	40700296	0	Pde4d	+	C	G	G					intron		NM_017032|NM_001113328|NM_001113329|NM_001113332|NM_001113334
2	40700917	0.334	Pde4d	+	C			A				intron		NM_001113332|NM_017032|NM_001113328|NM_001113329|NM_001113334
2	40702101	0.001	Pde4d	+	G	A	A	A				intron		NM_001113334|NM_001113329|NM_017032|NM_001113328|NM_001113332
2	40702431	0.001	Pde4d	+	A	G	G	G				intron		NM_001113329|NM_001113332|NM_017032|NM_001113334|NM_001113328
2	40703164	0.007	Pde4d	+	T	C	C	C				intron		NM_001113329|NM_001113328|NM_017032|NM_001113332|NM_001113334
2	40703737	0.002	Pde4d	+	G	A	A	A				intron		NM_001113328|NM_001113329|NM_017032|NM_001113332|NM_001113334
2	40704950	0	Pde4d	+	T	G	G	G				intron		NM_001113329|NM_001113334|NM_001113332|NM_017032|NM_001113328
2	40705548	0.001	Pde4d	+	A	T	T	T				intron		NM_001113328|NM_017032|NM_001113334|NM_001113329|NM_001113332
2	40705885	0.003	Pde4d	+	C	T	T	T				intron		NM_001113329|NM_001113332|NM_001113334|NM_017032|NM_001113328
2	40706863	0	Pde4d	+	G	A	A	A				intron		NM_017032|NM_001113332|NM_001113329|NM_001113328|NM_001113334
2	40708308	0.007	Pde4d	+	C	T	T	T				intron		NM_001113334|NM_001113328|NM_001113332|NM_001113329|NM_017032
2	40710011	0.014	Pde4d	+	T	C	C	C				intron		NM_001113334|NM_001113328|NM_001113329|NM_017032|NM_001113332
2	40710456	0.002	Pde4d	+	T	C	C	C				intron		NM_001113334|NM_001113329|NM_017032|NM_001113332|NM_001113328
2	40710569	0.075	Pde4d	+	G	A	A	A				intron		NM_001113328|NM_001113332|NM_001113329|NM_001113334|NM_017032
2	40710582	0.044	Pde4d	+	T	C	C	C				intron		NM_001113332|NM_001113328|NM_017032|NM_001113334|NM_001113329
2	40711926	0.013	Pde4d	+	G	A	A	A				intron		NM_001113332|NM_001113334|NM_017032|NM_001113329|NM_001113328
2	40712307	0	Pde4d	+	T	G	G	G				intron		NM_001113328|NM_001113332|NM_017032|NM_001113329|NM_001113334
2	40712565	0.001	Pde4d	+	T	A	A	A				intron		NM_001113332|NM_017032|NM_001113334|NM_001113328|NM_001113329
2	40713276	0.007	Pde4d	+	T	C	C	C				intron		NM_017032|NM_001113328|NM_001113334|NM_001113332|NM_001113329
2	40713347	0	Pde4d	+	T	G	G	G				intron		NM_001113328|NM_001113334|NM_001113332|NM_017032|NM_001113329
2	40713995	0	Pde4d	+	G	A	A	A				intron		NM_017032|NM_001113328|NM_001113329|NM_001113332|NM_001113334
2	40715640	0	Pde4d	+	G	A	A	A				intron		NM_001113332|NM_001113328|NM_001113334|NM_001113329|NM_017032
2	40715662	0.001	Pde4d	+	A	G	G	G				intron		NM_001113328|NM_001113332|NM_001113334|NM_017032|NM_001113329
2	40715673	0.005	Pde4d	+	G	C	C	C				intron		NM_001113334|NM_017032|NM_001113332|NM_001113328|NM_001113329
2	40715711	0	Pde4d	+	A	G	G	G				intron		NM_001113334|NM_001113332|NM_001113329|NM_017032|NM_001113328
2	40716126	0.002	Pde4d	+	A	T	T	T				intron		NM_001113334|NM_001113332|NM_001113328|NM_017032|NM_001113329
2	40716500	0.002	Pde4d	+	G	A	A	A				intron		NM_001113329|NM_001113332|NM_001113334|NM_017032|NM_001113328
2	40716940	0	Pde4d	+	G	A	A	A				intron		NM_001113332|NM_017032|NM_001113329|NM_001113328|NM_001113334
2	40717170	0.001	Pde4d	+	A	T		T				intron		NM_017032|NM_001113328|NM_001113329|NM_001113332|NM_001113334
2	40717172	0.001	Pde4d	+	T	C		C				intron		NM_017032|NM_001113332|NM_001113329|NM_001113334|NM_001113328
2	40717346	0.01	Pde4d	+	G	A	A	A				intron		NM_017032|NM_001113328|NM_001113329|NM_001113334|NM_001113332
2	40717440	0.01	Pde4d	+	T	A	A	A				intron		NM_001113334|NM_017032|NM_001113332|NM_001113329|NM_001113328
2	40717477	0.01	Pde4d	+	G	T	T	T				intron		NM_001113332|NM_001113334|NM_001113328|NM_017032|NM_001113329
2	40717946	0.011	Pde4d	+	C	T	T	T				intron		NM_001113332|NM_001113334|NM_001113328|NM_017032|NM_001113329
2	40718297	0.008	Pde4d	+	T	C	C	C				intron		NM_001113328|NM_017032|NM_001113334|NM_001113329|NM_001113332
2	40718575	0	Pde4d	+	G	A	A	A				intron		NM_001113329|NM_001113334|NM_001113328|NM_017032|NM_001113332
2	40719039	0	Pde4d	+	G		T					intron		NM_017032|NM_001113334|NM_001113329|NM_001113328|NM_001113332
2	40719147	0.002	Pde4d	+	T			C				intron		NM_001113332|NM_001113329|NM_017032|NM_001113334|NM_001113328
2	40719616	0	Pde4d	+	C	T	T	T				intron		NM_017032|NM_001113329|NM_001113334|NM_001113328|NM_001113332
2	40719991	0	Pde4d	+	T	C	C	C				intron		NM_017032|NM_001113332|NM_001113328|NM_001113329|NM_001113334
2	40720078	0.015	Pde4d	+	A	G	G	G				intron		NM_001113329|NM_017032|NM_001113334|NM_001113332|NM_001113328
2	40720266	0.013	Pde4d	+	T	A	A	A				intron		NM_001113334|NM_001113329|NM_001113328|NM_017032|NM_001113332
2	40720372	0.052	Pde4d	+	A	G	G	G	G			intron		NM_001113332|NM_001113329|NM_001113328|NM_001113334|NM_017032
2	40720481	0.008	Pde4d	+	G	T	T	T				intron		NM_001113334|NM_001113328|NM_001113329|NM_017032|NM_001113332
2	40720635	0	Pde4d	+	C		T	T				intron		NM_001113334|NM_017032|NM_001113329|NM_001113328|NM_001113332
2	40720973	0.001	Pde4d	+	C	A	A	A				intron		NM_001113328|NM_001113329|NM_001113334|NM_017032|NM_001113332
2	40721572	0.002	Pde4d	+	C	G	G	G				intron		NM_001113334|NM_001113332|NM_001113329|NM_017032|NM_001113328
2	40721576	0.003	Pde4d	+	G		A	A				intron		NM_017032|NM_001113328|NM_001113334|NM_001113332|NM_001113329
2	40721623	0.003	Pde4d	+	C		G					intron		NM_001113334|NM_001113328|NM_017032|NM_001113329|NM_001113332
2	40721629	0.003	Pde4d	+	C	G	G					intron		NM_001113332|NM_001113334|NM_001113329|NM_017032|NM_001113328
2	40721648	0.003	Pde4d	+	A	G						intron		NM_001113328|NM_001113334|NM_001113329|NM_017032|NM_001113332
2	40723764	0.001	Pde4d	+	G	T	T	T				intron		NM_001113332|NM_001113334|NM_017032|NM_001113329|NM_001113328
2	40723777	0.001	Pde4d	+	A	G	G	G				intron		NM_001113332|NM_001113334|NM_001113329|NM_001113328|NM_017032
2	40723990	0.001	Pde4d	+	A	G	G	G				intron		NM_017032|NM_001113328|NM_001113334|NM_001113329|NM_001113332
2	40724720	0.003	Pde4d	+	A	C	C	C				intron		NM_001113332|NM_001113329|NM_001113334|NM_001113328|NM_017032
2	40724808	0	Pde4d	+	G	A	A	A				intron		NM_001113329|NM_001113328|NM_017032|NM_001113332|NM_001113334
2	40725108	0.001	Pde4d	+	A	G	G	G				intron		NM_001113329|NM_001113334|NM_017032|NM_001113332|NM_001113328
2	40725321	0.005	Pde4d	+	T	C	C	C				intron		NM_001113332|NM_001113334|NM_017032|NM_001113329|NM_001113328
2	40725452	0	Pde4d	+	A	G	G	G				intron		NM_001113328|NM_017032|NM_001113329|NM_001113332|NM_001113334
2	40725478	0.005	Pde4d	+	T	A	A	A				intron		NM_001113329|NM_001113334|NM_017032|NM_001113332|NM_001113328
2	40725505	0.5	Pde4d	+	T	C	C	C				intron		NM_001113332|NM_001113329|NM_017032|NM_001113328|NM_001113334
2	40725716	0.001	Pde4d	+	C	T	T	T				intron		NM_001113329|NM_017032|NM_001113328|NM_001113334|NM_001113332
2	40726075	0.072	Pde4d	+	T	C	C	C				intron		NM_017032|NM_001113328|NM_001113334|NM_001113329|NM_001113332
2	40726301	0.002	Pde4d	+	C	T	T	T				intron		NM_017032|NM_001113332|NM_001113334|NM_001113328|NM_001113329
2	40726417	0.021	Pde4d	+	C	T	T	T				intron		NM_017032|NM_001113334|NM_001113329|NM_001113328|NM_001113332
2	40726425	0.034	Pde4d	+	G	A	A	A				intron		NM_001113328|NM_001113334|NM_001113329|NM_017032|NM_001113332
2	40726478	0.002	Pde4d	+	C	T	T	T				intron		NM_001113328|NM_017032|NM_001113329|NM_001113332|NM_001113334
2	40726480	0.004	Pde4d	+	A	G	G	G				intron		NM_001113332|NM_001113334|NM_001113328|NM_017032|NM_001113329
2	40726488	0.001	Pde4d	+	C	T	T	T				intron		NM_001113332|NM_001113329|NM_001113334|NM_001113328|NM_017032
2	40726599	0.003	Pde4d	+	A	G	G	G				intron		NM_001113334|NM_017032|NM_001113328|NM_001113332|NM_001113329
2	40726622	0	Pde4d	+	C	T	T	T				intron		NM_017032|NM_001113328|NM_001113334|NM_001113329|NM_001113332
2	40726650	0	Pde4d	+	G	T	T	T				intron		NM_001113329|NM_017032|NM_001113332|NM_001113334|NM_001113328
2	40726975	0	Pde4d	+	G	A	A	A				intron		NM_001113329|NM_001113328|NM_017032|NM_001113332|NM_001113334
2	40727077	0.001	Pde4d	+	A	G	G	G				intron		NM_001113329|NM_001113328|NM_001113334|NM_001113332|NM_017032
2	40727356	0	Pde4d	+	A	G	G	G				intron		NM_017032|NM_001113332|NM_001113328|NM_001113334|NM_001113329
2	40727386	0	Pde4d	+	T	C	C	C				intron		NM_001113328|NM_001113334|NM_001113329|NM_017032|NM_001113332
2	40727410	0.033	Pde4d	+	A	G	G	G				intron		NM_001113328|NM_001113334|NM_017032|NM_001113332|NM_001113329
2	40727538	0	Pde4d	+	G	A	A					intron		NM_001113332|NM_001113328|NM_001113334|NM_001113329|NM_017032
2	40728913	0.062	Pde4d	+	C	G	G	G				intron		NM_001113332|NM_001113334|NM_017032|NM_001113329|NM_001113328
2	40728962	0.009	Pde4d	+	C	T	T	T				intron		NM_001113334|NM_001113328|NM_001113329|NM_017032|NM_001113332
2	40729043	0.002	Pde4d	+	A	G	G	G				intron		NM_001113332|NM_001113329|NM_001113334|NM_017032|NM_001113328
2	40729258	0	Pde4d	+	A	G	G					intron		NM_001113329|NM_017032|NM_001113334|NM_001113328|NM_001113332
2	40729554	0	Pde4d	+	T	C	C	C				intron		NM_001113334|NM_001113332|NM_001113329|NM_017032|NM_001113328
2	40729734	0.002	Pde4d	+	C	T	T	T				intron		NM_001113329|NM_001113334|NM_001113332|NM_001113328|NM_017032
2	40729902	0.014	Pde4d	+	G	A	A	A				intron		NM_001113334|NM_001113329|NM_001113332|NM_001113328|NM_017032
2	40730308	0.003	Pde4d	+	T	C	C	C				intron		NM_001113332|NM_001113329|NM_017032|NM_001113334|NM_001113328
2	40730344	0.005	Pde4d	+	T	G	G	G				intron		NM_001113328|NM_001113329|NM_001113334|NM_017032|NM_001113332
2	40730917	0.104	Pde4d	+	A	T	T	T				intron		NM_001113332|NM_001113334|NM_017032|NM_001113328|NM_001113329
2	40731403	0.104	Pde4d	+	G	T	T					intron		NM_001113332|NM_001113334|NM_017032|NM_001113329|NM_001113328
2	40731846	0.104	Pde4d	+	G	C	C					intron		NM_001113329|NM_001113332|NM_017032|NM_001113328|NM_001113334
2	40732022	0.104	Pde4d	+	C	T	T	T				intron		NM_001113332|NM_001113329|NM_001113328|NM_017032|NM_001113334
2	40732938	0.104	Pde4d	+	T	C	C					intron		NM_001113332|NM_001113328|NM_001113334|NM_017032|NM_001113329
2	40733383	0.001	Pde4d	+	T	A	A	A				intron		NM_017032|NM_001113329|NM_001113332|NM_001113328|NM_001113334
2	40733571	0.002	Pde4d	+	C	G	G	G				intron		NM_017032|NM_001113332|NM_001113328|NM_001113329|NM_001113334
2	40733583	0	Pde4d	+	T	C	C	C				intron		NM_017032|NM_001113328|NM_001113332|NM_001113334|NM_001113329
2	40733585	0.003	Pde4d	+	A	T	T	T				intron		NM_001113328|NM_017032|NM_001113334|NM_001113329|NM_001113332
2	40733611	0	Pde4d	+	C	T	T	T				intron		NM_017032|NM_001113329|NM_001113328|NM_001113332|NM_001113334
2	40733640	0	Pde4d	+	G	C	C	C				intron		NM_001113332|NM_001113329|NM_001113334|NM_001113328|NM_017032
2	40733657	0	Pde4d	+	C	T	T	T				intron		NM_001113334|NM_001113332|NM_001113328|NM_001113329|NM_017032
2	40733758	0	Pde4d	+	C	T	T	T				intron		NM_001113329|NM_001113332|NM_001113334|NM_017032|NM_001113328
2	40733820	0	Pde4d	+	G	A	A	A				intron		NM_001113332|NM_001113329|NM_017032|NM_001113334|NM_001113328
2	40736133	0.015	Pde4d	+	T	G	G	G				intron		NM_001113329|NM_017032|NM_001113328|NM_001113334|NM_001113332
2	40736421	0	Pde4d	+	T	C	C	C				intron		NM_001113328|NM_017032|NM_001113334|NM_001113329|NM_001113332
2	40736534	0	Pde4d	+	T	C	C	C				intron		NM_001113332|NM_017032|NM_001113334|NM_001113328|NM_001113329
2	40736540	0.001	Pde4d	+	G	A	A	A				intron		NM_001113332|NM_001113334|NM_017032|NM_001113328|NM_001113329
2	40736990	0	Pde4d	+	G	A	A	A				intron		NM_001113332|NM_017032|NM_001113329|NM_001113334|NM_001113328
2	40737267	0	Pde4d	+	C	T	T	T				intron		NM_001113334|NM_017032|NM_001113332|NM_001113328|NM_001113329
2	40737855	0.996	Pde4d	+	A	G	G	G				intron		NM_001113328|NM_001113332|NM_001113329|NM_017032|NM_001113334
2	40738012	0	Pde4d	+	G	A	A	A				intron		NM_001113329|NM_001113332|NM_017032|NM_001113328|NM_001113334
2	40738158	0.008	Pde4d	+	T	C	C	C				intron		NM_001113334|NM_001113328|NM_001113332|NM_001113329|NM_017032
2	40738166	0.002	Pde4d	+	G	T	T					intron		NM_001113332|NM_001113334|NM_001113329|NM_017032|NM_001113328
2	40738185	0.003	Pde4d	+	T	C	C					intron		NM_001113334|NM_001113332|NM_001113328|NM_001113329|NM_017032
2	40738187	0.002	Pde4d	+	G	A	A					intron		NM_017032|NM_001113332|NM_001113334|NM_001113328|NM_001113329
2	40738203	0.025	Pde4d	+	T	A	A					intron		NM_001113332|NM_001113329|NM_017032|NM_001113334|NM_001113328
2	40738205	0.026	Pde4d	+	T	C	C					intron		NM_001113332|NM_017032|NM_001113329|NM_001113328|NM_001113334
2	40738277	0.001	Pde4d	+	G	A	A	A				intron		NM_001113328|NM_001113329|NM_001113334|NM_001113332|NM_017032
2	40738376	0.019	Pde4d	+	T	C	C	C				intron		NM_001113328|NM_001113334|NM_017032|NM_001113332|NM_001113329
2	40738570	0	Pde4d	+	G	A	A	A				intron		NM_001113328|NM_001113329|NM_001113332|NM_001113334|NM_017032
2	40738581	0.001	Pde4d	+	G	T	T	T				intron		NM_001113328|NM_017032|NM_001113329|NM_001113334|NM_001113332
2	40738770	0.012	Pde4d	+	A	C	C	C				intron		NM_001113334|NM_001113328|NM_017032|NM_001113329|NM_001113332
2	40738935	0.005	Pde4d	+	C	T	T	T				intron		NM_001113334|NM_001113332|NM_001113328|NM_001113329|NM_017032
2	40738971	0.002	Pde4d	+	A	G	G					intron		NM_001113328|NM_017032|NM_001113332|NM_001113329|NM_001113334
2	40739039	0.24	Pde4d	+	A	G	G					intron		NM_001113334|NM_001113332|NM_017032|NM_001113328|NM_001113329
2	40739078	0.094	Pde4d	+	T	A						intron		NM_001113332|NM_001113328|NM_001113334|NM_001113329|NM_017032
2	40739196	0.013	Pde4d	+	C		T	T				intron		NM_001113329|NM_001113328|NM_001113332|NM_001113334|NM_017032
2	40739199	0.007	Pde4d	+	A		G					intron		NM_017032|NM_001113332|NM_001113328|NM_001113334|NM_001113329
2	40739207	0.001	Pde4d	+	T		C					intron		NM_001113328|NM_001113334|NM_017032|NM_001113332|NM_001113329
2	40739210	0	Pde4d	+	C		T					intron		NM_017032|NM_001113332|NM_001113328|NM_001113329|NM_001113334
2	40739215	0	Pde4d	+	A		T					intron		NM_001113329|NM_001113332|NM_001113328|NM_017032|NM_001113334
2	40739237	0.003	Pde4d	+	G		A					intron		NM_001113329|NM_001113332|NM_001113334|NM_001113328|NM_017032
2	40739241	0.005	Pde4d	+	G	T	T					intron		NM_017032|NM_001113328|NM_001113332|NM_001113329|NM_001113334
2	40739242	0.006	Pde4d	+	A		T					intron		NM_001113329|NM_001113334|NM_001113332|NM_001113328|NM_017032
2	40739365	0.106	Pde4d	+	A	G	G	G				intron		NM_001113332|NM_001113329|NM_001113334|NM_001113328|NM_017032
2	40739495	0.002	Pde4d	+	C	T	T					intron		NM_001113334|NM_001113332|NM_001113329|NM_001113328|NM_017032
2	40739504	0.002	Pde4d	+	T	C	C	C				intron		NM_001113329|NM_001113334|NM_017032|NM_001113332|NM_001113328
2	40739512	0.006	Pde4d	+	T	A	A	A				intron		NM_001113332|NM_017032|NM_001113329|NM_001113328|NM_001113334
2	40739515	0.012	Pde4d	+	G	A	A	A				intron		NM_017032|NM_001113334|NM_001113328|NM_001113329|NM_001113332
2	40740322	0.001	Pde4d	+	G	A	A	A				intron		NM_001113334|NM_017032|NM_001113332|NM_001113329|NM_001113328
2	40741230	0.043	Pde4d	+	C	T	T	T				intron		NM_001113329|NM_017032|NM_001113332|NM_001113334|NM_001113328
2	40741792	0	Pde4d	+	C	T	T	T				intron		NM_001113329|NM_001113328|NM_001113332|NM_001113334|NM_017032
2	40742540	0	Pde4d	+	T			A		A		intron		NM_001113332|NM_017032|NM_001113328|NM_001113329|NM_001113334
2	40742541	0	Pde4d	+	A			G		G		intron		NM_017032|NM_001113328|NM_001113332|NM_001113329|NM_001113334
2	40742542	0	Pde4d	+	G			A		A		intron		NM_001113334|NM_001113332|NM_017032|NM_001113328|NM_001113329
2	40742749	0.042	Pde4d	+	C		A					intron		NM_001113334|NM_017032|NM_001113329|NM_001113332|NM_001113328
2	40742758	0.001	Pde4d	+	C		A					intron		NM_001113329|NM_001113328|NM_001113332|NM_017032|NM_001113334
2	40742775	0	Pde4d	+	C		G					intron		NM_001113329|NM_001113332|NM_001113334|NM_017032|NM_001113328
2	40742780	0	Pde4d	+	C		T					intron		NM_017032|NM_001113328|NM_001113334|NM_001113329|NM_001113332
2	40742795	0	Pde4d	+	C		G					intron		NM_001113334|NM_001113332|NM_001113329|NM_001113328|NM_017032
2	40742808	0	Pde4d	+	C		A					intron		NM_001113334|NM_001113329|NM_001113332|NM_017032|NM_001113328
2	40742819	0	Pde4d	+	C	T	T					intron		NM_001113332|NM_001113328|NM_001113329|NM_001113334|NM_017032
2	40742820	0	Pde4d	+	C	A	A					intron		NM_001113334|NM_017032|NM_001113328|NM_001113329|NM_001113332
2	40742861	0.031	Pde4d	+	C		T	T		T	T	intron		NM_017032|NM_001113332|NM_001113329|NM_001113328|NM_001113334
2	40742944	0	Pde4d	+	C		A					intron		NM_001113332|NM_001113334|NM_001113329|NM_017032|NM_001113328
2	40742947	0	Pde4d	+	C		A	A		A		intron		NM_001113328|NM_001113329|NM_017032|NM_001113334|NM_001113332
2	40742964	0	Pde4d	+	C		T				T	intron		NM_001113334|NM_017032|NM_001113329|NM_001113328|NM_001113332
2	40743028	0.004	Pde4d	+	T	C	C	C				intron		NM_001113329|NM_001113332|NM_001113328|NM_017032|NM_001113334
2	40743322	0	Pde4d	+	G	A	A	A				intron		NM_001113332|NM_001113328|NM_017032|NM_001113334|NM_001113329
2	40743583	0.005	Pde4d	+	A	G	G	G				intron		NM_017032|NM_001113329|NM_001113328|NM_001113332|NM_001113334
2	40743896	0.37	Pde4d	+	G	A	A	A				intron		NM_001113328|NM_001113332|NM_001113334|NM_017032|NM_001113329
2	40744116	0.971	Pde4d	+	G	A	A	A	A			intron		NM_001113332|NM_001113329|NM_017032|NM_001113328|NM_001113334
2	40744342	0	Pde4d	+	C	T	T	T				intron		NM_001113332|NM_001113328|NM_001113329|NM_001113334|NM_017032
2	40744483	0.103	Pde4d	+	A	T	T	T				intron		NM_001113328|NM_001113332|NM_017032|NM_001113334|NM_001113329
2	40744744	0.001	Pde4d	+	G	C	C	C				intron		NM_001113334|NM_001113328|NM_001113329|NM_001113332|NM_017032
2	40744786	0.002	Pde4d	+	A	T		T				intron		NM_001113328|NM_001113329|NM_001113334|NM_017032|NM_001113332
2	40744787	0.001	Pde4d	+	T	A		A				intron		NM_001113329|NM_001113332|NM_001113334|NM_017032|NM_001113328
2	40744874	0.001	Pde4d	+	C					T		intron		NM_001113332|NM_001113328|NM_001113334|NM_001113329|NM_017032
2	40745042	0.169	Pde4d	+	G	A	A	A				intron		NM_001113334|NM_001113329|NM_001113332|NM_017032|NM_001113328
2	40745094	0.01	Pde4d	+	G	A	A	A				intron		NM_017032|NM_001113328|NM_001113332|NM_001113334|NM_001113329
2	40745112	0.007	Pde4d	+	G	A	A	A				intron		NM_001113334|NM_017032|NM_001113332|NM_001113329|NM_001113328
2	40745151	0.153	Pde4d	+	G	A	A	A				intron		NM_001113334|NM_001113332|NM_017032|NM_001113328|NM_001113329
2	40745186	0.062	Pde4d	+	C	T	T	T				intron		NM_001113328|NM_017032|NM_001113332|NM_001113334|NM_001113329
2	40745282	0	Pde4d	+	G	A	A	A				intron		NM_001113334|NM_001113329|NM_017032|NM_001113328|NM_001113332
2	40745461	0	Pde4d	+	G	T	T	T				intron		NM_017032|NM_001113332|NM_001113329|NM_001113328|NM_001113334
2	40745593	0	Pde4d	+	T	A	A	A				intron		NM_001113328|NM_001113329|NM_001113332|NM_001113334|NM_017032
2	40746044	0.003	Pde4d	+	G	A	A	A				intron		NM_001113328|NM_001113334|NM_017032|NM_001113329|NM_001113332
2	40746164	0.032	Pde4d	+	A	G	G	G				intron		NM_001113334|NM_001113332|NM_001113328|NM_001113329|NM_017032
2	40746352	0.009	Pde4d	+	G	A	A	A				intron		NM_017032|NM_001113332|NM_001113329|NM_001113328|NM_001113334
2	40746519	0.051	Pde4d	+	A	G	G	G				intron		NM_001113329|NM_001113332|NM_017032|NM_001113328|NM_001113334
2	40746604	0.001	Pde4d	+	G	A	A	A				intron		NM_017032|NM_001113329|NM_001113332|NM_001113334|NM_001113328
2	40746885	0.655	Pde4d	+	G	C	C	C				intron		NM_017032|NM_001113329|NM_001113332|NM_001113334|NM_001113328
2	40746933	0.401	Pde4d	+	G	A	A	A				intron		NM_001113328|NM_001113332|NM_017032|NM_001113334|NM_001113329
2	40746954	0.007	Pde4d	+	A	G	G	G				intron		NM_001113334|NM_017032|NM_001113329|NM_001113332|NM_001113328
2	40747189	0.001	Pde4d	+	A	G	G					intron		NM_001113328|NM_001113332|NM_017032|NM_001113334|NM_001113329
2	40747218	0	Pde4d	+	G	T	T	T				intron		NM_017032|NM_001113334|NM_001113332|NM_001113328|NM_001113329
2	40747233	0.001	Pde4d	+	G	A	A	A				intron		NM_001113329|NM_001113334|NM_001113328|NM_001113332|NM_017032
2	40747270	0	Pde4d	+	G	A		A				intron		NM_001113328|NM_001113332|NM_017032|NM_001113334|NM_001113329
2	40747272	0	Pde4d	+	A	T						intron		NM_001113329|NM_001113328|NM_001113334|NM_001113332|NM_017032
2	40747373	0	Pde4d	+	T	C	C	C				intron		NM_001113332|NM_001113328|NM_001113329|NM_001113334|NM_017032
2	40747424	0.098	Pde4d	+	C	A	A	A				intron		NM_001113328|NM_001113334|NM_001113329|NM_017032|NM_001113332
2	40747529	0.024	Pde4d	+	C	T	T	T				intron		NM_001113332|NM_017032|NM_001113329|NM_001113334|NM_001113328
2	40747574	0.06	Pde4d	+	T	C	C	C				intron		NM_001113329|NM_001113332|NM_001113328|NM_017032|NM_001113334
2	40747773	0.035	Pde4d	+	G	A	A	A				intron		NM_017032|NM_001113334|NM_001113329|NM_001113328|NM_001113332
2	40747964	0.009	Pde4d	+	T		A					intron		NM_001113329|NM_017032|NM_001113328|NM_001113332|NM_001113334
2	40748204	0	Pde4d	+	G	T	T					intron		NM_001113329|NM_001113334|NM_001113332|NM_001113328|NM_017032
2	40749265	0.029	Pde4d	+	G	C	C	C				intron		NM_001113329|NM_001113332|NM_001113334|NM_001113328|NM_017032
2	40749306	0.004	Pde4d	+	A	G	G	G				intron		NM_001113328|NM_001113329|NM_001113332|NM_001113334|NM_017032
2	40749708	0	Pde4d	+	C	T	T	T				intron		NM_017032|NM_001113332|NM_001113329|NM_001113328|NM_001113334
2	40749938	0.008	Pde4d	+	T	C	C	C				intron		NM_001113332|NM_001113329|NM_001113334|NM_001113328|NM_017032
2	40750222	0.005	Pde4d	+	C			G				intron		NM_001113328|NM_001113332|NM_001113329|NM_001113334|NM_017032
2	40750391	0.005	Pde4d	+	A	C						intron		NM_001113334|NM_001113332|NM_001113329|NM_001113328|NM_017032
2	40750968	0.005	Pde4d	+	G	C						intron		NM_001113328|NM_001113332|NM_001113329|NM_017032|NM_001113334
2	40751117	0.005	Pde4d	+	A	G	G					intron		NM_001113334|NM_001113332|NM_001113328|NM_001113329|NM_017032
2	40751723	0.002	Pde4d	+	G	A	A					intron		NM_001113329|NM_017032|NM_001113332|NM_001113328|NM_001113334
2	40751812	0.028	Pde4d	+	T	G	G					intron		NM_017032|NM_001113332|NM_001113334|NM_001113328|NM_001113329
2	40751972	0.009	Pde4d	+	A	G	G					intron		NM_017032|NM_001113334|NM_001113328|NM_001113329|NM_001113332
2	40752228	0	Pde4d	+	C	T	T	T				intron		NM_001113329|NM_017032|NM_001113334|NM_001113332|NM_001113328
2	40752904	0	Pde4d	+	C	A	A	A				intron		NM_001113332|NM_001113334|NM_001113329|NM_017032|NM_001113328
2	40753173	0.001	Pde4d	+	A	G	G	G				intron		NM_017032|NM_001113328|NM_001113332|NM_001113329|NM_001113334
2	40753599	0.007	Pde4d	+	C	T						intron		NM_001113329|NM_017032|NM_001113334|NM_001113328|NM_001113332
2	40753601	0.006	Pde4d	+	T	C						intron		NM_001113329|NM_017032|NM_001113328|NM_001113334|NM_001113332
2	40753657	0	Pde4d	+	T	C	C					intron		NM_001113334|NM_001113328|NM_017032|NM_001113329|NM_001113332
2	40753683	0	Pde4d	+	G	A	A	A				intron		NM_001113334|NM_001113329|NM_017032|NM_001113328|NM_001113332
2	40753962	0.043	Pde4d	+	T	C	C	C				intron		NM_001113328|NM_017032|NM_001113329|NM_001113334|NM_001113332
2	40754998	0	Pde4d	+	A	G	G	G				intron		NM_001113332|NM_001113328|NM_001113334|NM_017032|NM_001113329
2	40755195	0	Pde4d	+	T	G	G	G				intron		NM_017032|NM_001113332|NM_001113334|NM_001113329|NM_001113328
2	40755380	0.002	Pde4d	+	G	T	T	T				intron		NM_001113334|NM_017032|NM_001113328|NM_001113332|NM_001113329
2	40755482	0	Pde4d	+	G	A	A	A				intron		NM_001113334|NM_001113332|NM_001113329|NM_017032|NM_001113328
2	40756254	0.69	Pde4d	+	G	A	A					intron		NM_001113332|NM_001113334|NM_001113329|NM_017032|NM_001113328
2	40756387	0	Pde4d	+	T	A	A					intron		NM_001113332|NM_017032|NM_001113329|NM_001113328|NM_001113334
2	40756407	0.007	Pde4d	+	C	T	T					intron		NM_001113328|NM_001113334|NM_017032|NM_001113332|NM_001113329
2	40756408	0.008	Pde4d	+	C	T	T					intron		NM_017032|NM_001113334|NM_001113332|NM_001113328|NM_001113329
2	40757189	0.006	Pde4d	+	T	A	A	A				intron		NM_001113334|NM_001113328|NM_017032|NM_001113329|NM_001113332
2	40757545	0	Pde4d	+	G	A	A	A				intron		NM_001113328|NM_001113334|NM_001113332|NM_017032|NM_001113329
2	40757853	0.001	Pde4d	+	A	G	G	G				intron		NM_001113329|NM_017032|NM_001113328|NM_001113334|NM_001113332
2	40758013	0	Pde4d	+	T	C	C	C				intron		NM_001113328|NM_001113329|NM_001113332|NM_017032|NM_001113334
2	40762008	0.01	Pde4d	+	G	A	A	A				intron		NM_001113332|NM_001113328|NM_001113334|NM_001113329|NM_017032
2	40762107	0.052	Pde4d	+	A	G	G	G				intron		NM_001113332|NM_001113328|NM_001113334|NM_001113329|NM_017032
2	40762731	0.006	Pde4d	+	A	G	G	G				intron		NM_001113334|NM_017032|NM_001113332|NM_001113329|NM_001113328
2	40763037	0.006	Pde4d	+	G	A	A	A				intron		NM_001113329|NM_017032|NM_001113328|NM_001113334|NM_001113332
2	40764124	0.002	Pde4d	+	G	A	A					intron		NM_001113332|NM_001113334|NM_017032|NM_001113329|NM_001113328
2	40764132	0.001	Pde4d	+	T	C	C					intron		NM_017032|NM_001113334|NM_001113329|NM_001113332|NM_001113328
2	40765118	0.015	Pde4d	+	G	T	T	T				intron		NM_001113328|NM_017032|NM_001113332|NM_001113334|NM_001113329
2	40765553	0.041	Pde4d	+	G	A	A	A				intron		NM_017032|NM_001113329|NM_001113332|NM_001113334|NM_001113328
2	40765925	0.061	Pde4d	+	T	G	G					intron		NM_001113332|NM_001113334|NM_001113328|NM_017032|NM_001113329
2	40766119	0.001	Pde4d	+	A	G	G	G				intron		NM_001113329|NM_001113332|NM_001113328|NM_001113334|NM_017032
2	40766518	0.001	Pde4d	+	C	T	T					intron		NM_017032|NM_001113334|NM_001113328|NM_001113332|NM_001113329
2	40766818	0.001	Pde4d	+	C		T					intron		NM_001113328|NM_001113329|NM_001113332|NM_001113334|NM_017032
2	40766851	0.001	Pde4d	+	C		T					intron		NM_001113332|NM_001113329|NM_017032|NM_001113334|NM_001113328
2	40766869	0.001	Pde4d	+	C		A					intron		NM_017032|NM_001113334|NM_001113328|NM_001113332|NM_001113329
2	40766914	0.001	Pde4d	+	T	C						intron		NM_017032|NM_001113334|NM_001113328|NM_001113332|NM_001113329
2	40766971	0.001	Pde4d	+	A			G				intron		NM_001113328|NM_001113332|NM_001113329|NM_001113334|NM_017032
2	40767035	0.001	Pde4d	+	A	C	C					intron		NM_001113332|NM_001113328|NM_001113334|NM_001113329|NM_017032
2	40768487	0.001	Pde4d	+	C		A					intron		NM_001113334|NM_001113328|NM_001113332|NM_001113329|NM_017032
2	40768782	0.001	Pde4d	+	G					T		intron		NM_001113332|NM_001113329|NM_001113328|NM_001113334|NM_017032
2	40772160	0.093	Pde4d	+	A	G						intron		NM_001113334|NM_001113329|NM_001113332|NM_001113328|NM_017032
2	40774407	0.001	Pde4d	+	C	T	T	T				intron		NM_001113328|NM_001113329|NM_001113334|NM_017032|NM_001113332
2	40775255	0.001	Pde4d	+	G	C	C	C				intron		NM_001113329|NM_001113334|NM_001113328|NM_017032|NM_001113332
2	40776141	0.035	Pde4d	+	G	A	A	A				intron		NM_001113332|NM_001113329|NM_001113334|NM_001113328|NM_017032
2	40777126	0.002	Pde4d	+	C	A	A	A				intron		NM_001113328|NM_017032|NM_001113334|NM_001113329|NM_001113332
2	40777717	0.005	Pde4d	+	A	G	G	G				intron		NM_001113328|NM_001113332|NM_001113334|NM_017032|NM_001113329
2	40777959	0.079	Pde4d	+	A	G	G	G				intron		NM_001113328|NM_001113334|NM_001113329|NM_017032|NM_001113332
2	40778257	0.024	Pde4d	+	G	T	T	T				intron		NM_001113332|NM_001113328|NM_001113334|NM_001113329|NM_017032
2	40778440	0.429	Pde4d	+	A					T		intron		NM_001113334|NM_001113328|NM_001113332|NM_017032|NM_001113329
2	40779412	0	Pde4d	+	T	A	A	A				intron		NM_001113329|NM_017032|NM_001113334|NM_001113332|NM_001113328
2	40779422	0	Pde4d	+	A	T	T	T				intron		NM_017032|NM_001113334|NM_001113328|NM_001113329|NM_001113332
2	40780017	0.029	Pde4d	+	A	G	G	G				intron		NM_001113329|NM_001113332|NM_001113334|NM_017032|NM_001113328
2	40780098	0.002	Pde4d	+	A	C	C	C				intron		NM_001113329|NM_001113334|NM_017032|NM_001113328|NM_001113332
2	40780821	0.006	Pde4d	+	C	T	T	T				intron		NM_001113328|NM_017032|NM_001113332|NM_001113334|NM_001113329
2	40781521	0.002	Pde4d	+	T	A	A	A				intron		NM_001113328|NM_001113332|NM_017032|NM_001113334|NM_001113329
2	40781546	0.001	Pde4d	+	A	G	G	G				intron		NM_001113334|NM_001113332|NM_001113329|NM_001113328|NM_017032
2	40786714	0.171	Pde4d	+	C		A	A		A	A	intron		NM_001113332|NM_001113334|NM_017032|NM_001113329|NM_001113328
2	40787690	0.019	Pde4d	+	T	A	A					intron		NM_017032|NM_001113332|NM_001113329|NM_001113334|NM_001113328
2	40788645	0.009	Pde4d	+	T	C	C		C			intron		NM_001113334|NM_001113328|NM_001113332|NM_001113329|NM_017032
2	40790472	0.001	Pde4d	+	A	T	T	T				intron		NM_001113334|NM_001113329|NM_001113328|NM_017032|NM_001113332
2	40790948	0.015	Pde4d	+	T						G	intron		NM_017032|NM_001113329|NM_001113334|NM_001113332|NM_001113328
2	40791211	0	Pde4d	+	G						A	intron		NM_001113332|NM_001113328|NM_017032|NM_001113334|NM_001113329
2	40792715	0.001	Pde4d	+	G	A	A	A				intron		NM_001113328|NM_001113329|NM_017032|NM_001113332|NM_001113334
2	40793202	0.003	Pde4d	+	T		C					intron		NM_017032|NM_001113328|NM_001113332|NM_001113329|NM_001113334
2	40793258	0.021	Pde4d	+	G	A	A					intron		NM_001113332|NM_001113329|NM_001113334|NM_017032|NM_001113328
2	40793264	0.052	Pde4d	+	A	G						intron		NM_001113334|NM_001113329|NM_017032|NM_001113328|NM_001113332
2	40794496	0.999	Pde4d	+	A	G	G	G				intron		NM_017032|NM_001113332|NM_001113328|NM_001113334|NM_001113329
2	40794662	0.011	Pde4d	+	C	G	G					intron		NM_001113329|NM_001113328|NM_017032|NM_001113334|NM_001113332
2	40795039	0.011	Pde4d	+	C	T	T	T				intron		NM_001113329|NM_001113328|NM_017032|NM_001113332|NM_001113334
2	40795075	0.011	Pde4d	+	A	C	C	C				intron		NM_001113334|NM_001113329|NM_001113332|NM_001113328|NM_017032
2	40796593	0	Pde4d	+	T	C	C	C				intron		NM_001113329|NM_001113328|NM_001113334|NM_017032|NM_001113332
2	40796633	0	Pde4d	+	T	C	C	C				intron		NM_001113329|NM_017032|NM_001113334|NM_001113328|NM_001113332
2	40797969	0.001	Pde4d	+	G	A	A	A				intron		NM_001113334|NM_001113329|NM_001113332|NM_001113328|NM_017032
2	40798125	0	Pde4d	+	T	C	C	C				intron		NM_001113329|NM_017032|NM_001113332|NM_001113328|NM_001113334
2	40798904	0.998	Pde4d	+	T	C	C	C				intron		NM_017032|NM_001113328|NM_001113332|NM_001113329|NM_001113334
2	40799392	0.002	Pde4d	+	T	G	G	G				intron		NM_001113332|NM_001113328|NM_001113329|NM_017032|NM_001113334
2	40799436	0	Pde4d	+	A	C	C	C				intron		NM_017032|NM_001113334|NM_001113329|NM_001113328|NM_001113332
2	40799493	0	Pde4d	+	T	C	C	C				intron		NM_017032|NM_001113329|NM_001113328|NM_001113332|NM_001113334
2	40800382	0	Pde4d	+	A	C	C	C				intron		NM_017032|NM_001113328|NM_001113329|NM_001113334|NM_001113332
2	40800404	0	Pde4d	+	A	G	G	G				intron		NM_001113328|NM_001113332|NM_001113329|NM_017032|NM_001113334
2	40800745	0	Pde4d	+	T	C	C	C				intron		NM_001113334|NM_001113332|NM_001113329|NM_017032|NM_001113328
2	40800783	0	Pde4d	+	T	A	A	A				intron		NM_001113334|NM_001113332|NM_017032|NM_001113328|NM_001113329
2	40800961	0.001	Pde4d	+	T	C	C	C				intron		NM_017032|NM_001113334|NM_001113329|NM_001113328|NM_001113332
2	40802023	0	Pde4d	+	T		A					intron		NM_001113328|NM_001113332|NM_017032|NM_001113334|NM_001113329
2	40802058	0.001	Pde4d	+	A	G	G	G				intron		NM_001113334|NM_001113329|NM_001113328|NM_017032|NM_001113332
2	40802069	0	Pde4d	+	T	C	C	C				intron		NM_001113334|NM_001113328|NM_001113332|NM_017032|NM_001113329
2	40802541	0	Pde4d	+	C	A	A	A				intron		NM_001113329|NM_017032|NM_001113332|NM_001113334|NM_001113328
2	40802808	0.001	Pde4d	+	A	G	G	G				intron		NM_001113334|NM_001113332|NM_001113328|NM_017032|NM_001113329
2	40803699	0	Pde4d	+	G	A	A	A				intron		NM_017032|NM_001113334|NM_001113328|NM_001113329|NM_001113332
2	40804406	0	Pde4d	+	A	G	G	G				intron		NM_017032|NM_001113332|NM_001113328|NM_001113329|NM_001113334
2	40804485	0	Pde4d	+	C	T	T	T				intron		NM_001113332|NM_001113329|NM_017032|NM_001113328|NM_001113334
2	40804617	0.136	Pde4d	+	C	A	A	A				intron		NM_001113329|NM_001113332|NM_001113328|NM_017032|NM_001113334
2	40804884	0	Pde4d	+	G	A	A	A				intron		NM_001113329|NM_001113328|NM_001113334|NM_017032|NM_001113332
2	40804941	0.001	Pde4d	+	A	T	T	T				intron		NM_001113329|NM_001113332|NM_001113334|NM_001113328|NM_017032
2	40805976	0.003	Pde4d	+	G	A	A	A				intron		NM_001113332|NM_001113334|NM_001113328|NM_001113329|NM_017032
2	40806043	0.001	Pde4d	+	C	T	T	T				intron		NM_001113328|NM_001113329|NM_017032|NM_001113334|NM_001113332
2	40806287	0	Pde4d	+	A	G	G	G				intron		NM_001113332|NM_017032|NM_001113328|NM_001113334|NM_001113329
2	40807319	0.014	Pde4d	+	C		G					intron		NM_001113332|NM_001113328|NM_001113334|NM_001113329|NM_017032
2	40807398	0.001	Pde4d	+	A	G	G	G				intron		NM_001113329|NM_001113332|NM_001113334|NM_017032|NM_001113328
2	40808724	0	Pde4d	+	T			C				intron		NM_001113328|NM_001113334|NM_001113329|NM_017032|NM_001113332
2	40809037	0	Pde4d	+	G	A	A	A				intron		NM_001113334|NM_017032|NM_001113332|NM_001113329|NM_001113328
2	40809687	0.005	Pde4d	+	A		G					intron		NM_001113332|NM_001113328|NM_017032|NM_001113329|NM_001113334
2	40809864	0.086	Pde4d	+	G	A	A					intron		NM_001113334|NM_001113328|NM_001113332|NM_001113329|NM_017032
2	40810008	0	Pde4d	+	G	A	A	A				intron		NM_001113332|NM_001113328|NM_001113334|NM_017032|NM_001113329
2	40810017	0.004	Pde4d	+	C	T	T	T				intron		NM_001113334|NM_001113328|NM_001113332|NM_017032|NM_001113329
2	40810066	0.004	Pde4d	+	A	G	G	G				intron		NM_001113328|NM_001113334|NM_001113329|NM_001113332|NM_017032
2	40810225	0	Pde4d	+	C	T	T	T				intron		NM_001113329|NM_001113328|NM_001113332|NM_001113334|NM_017032
2	40810489	0.001	Pde4d	+	C	T	T	T				intron		NM_001113332|NM_001113328|NM_001113329|NM_001113334|NM_017032
2	40810509	0.075	Pde4d	+	C	T	T	T				intron		NM_001113332|NM_001113334|NM_001113328|NM_001113329|NM_017032
2	40810741	0.005	Pde4d	+	C	T	T	T				intron		NM_001113334|NM_001113328|NM_001113332|NM_017032|NM_001113329
2	40810894	0	Pde4d	+	G	A	A	A				intron		NM_017032|NM_001113329|NM_001113332|NM_001113334|NM_001113328
2	40810909	0.001	Pde4d	+	C	T	T	T	T			intron		NM_017032|NM_001113329|NM_001113332|NM_001113334|NM_001113328
2	40810953	0.002	Pde4d	+	G	T	T	T				intron		NM_001113332|NM_001113334|NM_001113328|NM_017032|NM_001113329
2	40810989	0.057	Pde4d	+	T	A	A	A				intron		NM_001113334|NM_001113328|NM_017032|NM_001113332|NM_001113329
2	40811277	0.005	Pde4d	+	G	A						intron		NM_001113334|NM_001113332|NM_001113329|NM_001113328|NM_017032
2	40811594	0	Pde4d	+	G	A	A	A				intron		NM_001113334|NM_017032|NM_001113328|NM_001113329|NM_001113332
2	40811706	0.015	Pde4d	+	T	C	C	C				intron		NM_001113334|NM_001113332|NM_017032|NM_001113329|NM_001113328
2	40811853	0.081	Pde4d	+	T	C	C					intron		NM_001113332|NM_017032|NM_001113328|NM_001113334|NM_001113329
2	40812176	0.005	Pde4d	+	T	C	C	C				intron		NM_001113329|NM_001113334|NM_001113332|NM_001113328|NM_017032
2	40812372	0.202	Pde4d	+	G	A	A	A				intron		NM_001113332|NM_001113334|NM_017032|NM_001113329|NM_001113328
2	40812497	0.001	Pde4d	+	C	T	T	T				intron		NM_001113328|NM_001113329|NM_017032|NM_001113332|NM_001113334
2	40813144	0.001	Pde4d	+	G	A	A	A				intron		NM_001113332|NM_017032|NM_001113334|NM_001113329|NM_001113328
2	40813989	0.017	Pde4d	+	T	A	A	A				intron		NM_001113329|NM_001113334|NM_001113332|NM_017032|NM_001113328
2	40814022	0.002	Pde4d	+	C	T	T	T				intron		NM_001113329|NM_017032|NM_001113332|NM_001113328|NM_001113334
2	40814202	0.005	Pde4d	+	T	A	A					intron		NM_001113329|NM_001113332|NM_001113328|NM_017032|NM_001113334
2	40814445	0.014	Pde4d	+	C	T	T	T				intron		NM_001113329|NM_001113332|NM_017032|NM_001113328|NM_001113334
2	40815026	0.659	Pde4d	+	T	C	C					intron		NM_001113334|NM_001113332|NM_017032|NM_001113328|NM_001113329
2	40815227	0.002	Pde4d	+	C	A	A	A				intron		NM_017032|NM_001113334|NM_001113329|NM_001113328|NM_001113332
2	40815705	0.004	Pde4d	+	G	A	A	A				intron		NM_001113328|NM_001113332|NM_017032|NM_001113329|NM_001113334
2	40815779	0.001	Pde4d	+	C	T	T	T				intron		NM_001113334|NM_001113328|NM_001113329|NM_001113332|NM_017032
2	40816433	0.053	Pde4d	+	C	T	T					intron		NM_001113329|NM_001113334|NM_017032|NM_001113332|NM_001113328
2	40816464	0.033	Pde4d	+	G	A	A					intron		NM_017032|NM_001113332|NM_001113329|NM_001113328|NM_001113334
2	40817029	0	Pde4d	+	G	C	C	C				intron		NM_001113329|NM_001113332|NM_001113334|NM_001113328|NM_017032
2	40817264	0	Pde4d	+	T	C	C	C				intron		NM_001113329|NM_001113328|NM_001113332|NM_017032|NM_001113334
2	40818668	0.003	Pde4d	+	A	C	C					intron		NM_001113332|NM_001113328|NM_017032|NM_001113329|NM_001113334
2	40818744	0	Pde4d	+	A	G	G	G				intron		NM_001113328|NM_001113329|NM_001113332|NM_017032|NM_001113334
2	40820023	0.023	Pde4d	+	T		C	C		C	C	intron		NM_017032|NM_001113334|NM_001113332|NM_001113329|NM_001113328
2	40820042	1	Pde4d	+	C		T	T		T	T	intron		NM_001113329|NM_001113334|NM_001113328|NM_017032|NM_001113332
2	40820045	1	Pde4d	+	T		A	A		A	A	intron		NM_017032|NM_001113328|NM_001113334|NM_001113332|NM_001113329
2	40820082	0.982	Pde4d	+	T		C	C			C	intron		NM_017032|NM_001113334|NM_001113329|NM_001113332|NM_001113328
2	40820110	0.312	Pde4d	+	A		T	T		T	T	intron		NM_001113332|NM_001113334|NM_001113329|NM_001113328|NM_017032
2	40820203	0.952	Pde4d	+	T		C	C		C	C	intron		NM_001113328|NM_001113334|NM_017032|NM_001113332|NM_001113329
2	40822605	0.952	Pde4d	+	A		G					intron		NM_001113329|NM_017032|NM_001113328|NM_001113334|NM_001113332
2	40822609	0.952	Pde4d	+	G	A	A					intron		NM_001113334|NM_017032|NM_001113329|NM_001113328|NM_001113332
2	40822614	0.952	Pde4d	+	G	A	A					intron		NM_001113334|NM_017032|NM_001113329|NM_001113328|NM_001113332
2	40823030	0.008	Pde4d	+	C	A	A	A				intron		NM_001113329|NM_017032|NM_001113334|NM_001113332|NM_001113328
2	40823095	0.991	Pde4d	+	A	G	G	G				intron		NM_017032|NM_001113329|NM_001113332|NM_001113334|NM_001113328
2	40823230	0.958	Pde4d	+	C	G	G	G				intron		NM_001113329|NM_001113334|NM_017032|NM_001113328|NM_001113332
2	40823423	0	Pde4d	+	C	A	A	A				intron		NM_001113329|NM_001113332|NM_001113334|NM_017032|NM_001113328
2	40823483	0.008	Pde4d	+	T	G	G	G				intron		NM_001113332|NM_001113334|NM_001113328|NM_017032|NM_001113329
2	40823511	0.012	Pde4d	+	A	G	G	G				intron		NM_001113332|NM_001113329|NM_001113334|NM_017032|NM_001113328
2	40823671	0.001	Pde4d	+	T	C	C	C				intron		NM_001113334|NM_001113328|NM_017032|NM_001113329|NM_001113332
2	40823681	0.001	Pde4d	+	T	C	C	C				intron		NM_001113329|NM_001113334|NM_001113332|NM_017032|NM_001113328
2	40824318	0	Pde4d	+	G	A	A	A				intron		NM_001113329|NM_017032|NM_001113332|NM_001113328|NM_001113334
2	40824568	0	Pde4d	+	G	A	A	A				intron		NM_001113334|NM_001113332|NM_001113329|NM_017032|NM_001113328
2	40824815	0.001	Pde4d	+	G	A	A	A				intron		NM_017032|NM_001113332|NM_001113328|NM_001113329|NM_001113334
2	40825148	0	Pde4d	+	G	C	C	C				intron		NM_001113329|NM_001113332|NM_001113328|NM_001113334|NM_017032
2	40825536	0.124	Pde4d	+	T		C	C				intron		NM_017032|NM_001113332|NM_001113328|NM_001113329|NM_001113334
2	40825537	0.119	Pde4d	+	A		G					intron		NM_017032|NM_001113328|NM_001113334|NM_001113332|NM_001113329
2	40825690	0.062	Pde4d	+	A	C	C	C				intron		NM_001113334|NM_001113332|NM_001113329|NM_001113328|NM_017032
2	40826654	0	Pde4d	+	T	C	C	C				intron		NM_001113328|NM_001113334|NM_017032|NM_001113329|NM_001113332
2	40826807	0.001	Pde4d	+	T	C	C	C				intron		NM_001113334|NM_001113328|NM_017032|NM_001113329|NM_001113332
2	40826985	0.001	Pde4d	+	G		T					intron		NM_017032|NM_001113329|NM_001113334|NM_001113328|NM_001113332
2	40826987	0.001	Pde4d	+	G	T	T		T			intron		NM_001113332|NM_001113329|NM_001113334|NM_017032|NM_001113328
2	40826989	0.001	Pde4d	+	A		T					intron		NM_001113332|NM_001113334|NM_001113329|NM_017032|NM_001113328
2	40827626	0	Pde4d	+	G	C	C	C				intron		NM_001113328|NM_001113334|NM_017032|NM_001113332|NM_001113329
2	40828111	0.003	Pde4d	+	A	C	C	C				intron		NM_001113334|NM_001113329|NM_017032|NM_001113332|NM_001113328
2	40829353	0.014	Pde4d	+	G	A	A	A				intron		NM_017032|NM_001113334|NM_001113328|NM_001113329|NM_001113332
2	40831270	0.001	Pde4d	+	A	C	C	C				intron		NM_001113332|NM_017032|NM_001113329|NM_001113328|NM_001113334
2	40831547	0	Pde4d	+	C	T	T	T				intron		NM_017032|NM_001113328|NM_001113329|NM_001113332|NM_001113334
2	40831655	0.003	Pde4d	+	C	T	T	T				intron		NM_001113329|NM_001113328|NM_017032|NM_001113332|NM_001113334
2	40832265	0	Pde4d	+	G	T	T	T				intron		NM_001113334|NM_001113332|NM_001113328|NM_017032|NM_001113329
2	40834835	0.027	Pde4d	+	A		G	G				intron		NM_001113334|NM_001113328|NM_017032|NM_001113332|NM_001113329
2	40835201	0.192	Pde4d	+	T	C	C	C				intron		NM_001113334|NM_001113332|NM_017032|NM_001113329|NM_001113328
2	40835589	0.004	Pde4d	+	T	C	C	C				intron		NM_001113328|NM_001113329|NM_001113332|NM_001113334|NM_017032
2	40835690	0	Pde4d	+	G		A	A				intron		NM_001113334|NM_001113328|NM_017032|NM_001113332|NM_001113329
2	40836612	0.24	Pde4d	+	C	T	T	T				intron		NM_001113329|NM_001113332|NM_017032|NM_001113328|NM_001113334
2	40837346	0	Pde4d	+	A	G	G	G				intron		NM_001113332|NM_001113328|NM_001113329|NM_001113334|NM_017032
2	40838041	0.003	Pde4d	+	A	G						intron		NM_001113334|NM_001113332|NM_001113329|NM_017032|NM_001113328
2	40839164	0.001	Pde4d	+	C		G					intron		NM_017032|NM_001113332|NM_001113334|NM_001113329|NM_001113328
2	40839178	0.005	Pde4d	+	C		T					intron		NM_001113332|NM_001113334|NM_001113329|NM_017032|NM_001113328
2	40841577	0	Pde4d	+	C			T				intron		NM_001113329|NM_001113334|NM_017032|NM_001113328|NM_001113332
2	40841927	0	Pde4d	+	A	C	C					intron		NM_017032|NM_001113334|NM_001113332|NM_001113328|NM_001113329
2	40841978	0.001	Pde4d	+	A	G	G					intron		NM_001113329|NM_001113332|NM_001113328|NM_017032|NM_001113334
2	40842007	0.027	Pde4d	+	C	A	A	A				intron		NM_001113332|NM_001113328|NM_017032|NM_001113334|NM_001113329
2	40842709	0	Pde4d	+	T	C	C	C				intron		NM_001113334|NM_017032|NM_001113329|NM_001113328|NM_001113332
2	40842884	0.001	Pde4d	+	G	A	A	A				intron		NM_001113328|NM_001113332|NM_001113329|NM_017032|NM_001113334
2	40843479	0.362	Pde4d	+	T	C	C	C				intron		NM_001113329|NM_017032|NM_001113328|NM_001113334|NM_001113332
2	40845111	0.017	Pde4d	+	T	C	C	C				intron		NM_001113328|NM_001113332|NM_001113329|NM_001113334|NM_017032
2	40845326	0.002	Pde4d	+	C	A	A	A				intron		NM_001113329|NM_001113328|NM_001113332|NM_017032|NM_001113334
2	40847613	0	Pde4d	+	A	T	T	T				intron		NM_017032|NM_001113329|NM_001113328|NM_001113334|NM_001113332
2	40847666	0.001	Pde4d	+	T	G	G	G				intron		NM_017032|NM_001113328|NM_001113332|NM_001113329|NM_001113334
2	40848085	0	Pde4d	+	G	A	A	A				intron		NM_001113334|NM_001113332|NM_001113328|NM_017032|NM_001113329
2	40848556	0.001	Pde4d	+	G	A	A					intron		NM_001113328|NM_017032|NM_001113329|NM_001113332|NM_001113334
2	40848868	0.001	Pde4d	+	C	T	T	T				intron		NM_001113328|NM_001113334|NM_001113332|NM_001113329|NM_017032
2	40848911	0.001	Pde4d	+	C	T	T	T				intron		NM_001113329|NM_001113332|NM_017032|NM_001113334|NM_001113328
2	40849263	0.003	Pde4d	+	C	T	T	T				intron		NM_001113332|NM_001113328|NM_001113334|NM_017032|NM_001113329
2	40850221	0	Pde4d	+	G	A	A	A				intron		NM_001113334|NM_001113332|NM_001113329|NM_001113328|NM_017032
2	40850228	0	Pde4d	+	T	C	C	C				intron		NM_001113332|NM_001113329|NM_017032|NM_001113328|NM_001113334
2	40850691	0.007	Pde4d	+	T	C	C	C				intron		NM_001113329|NM_001113328|NM_017032|NM_001113334|NM_001113332
2	40850781	0	Pde4d	+	A	G	G	G				intron		NM_001113329|NM_001113328|NM_001113332|NM_017032|NM_001113334
2	40850838	0.203	Pde4d	+	C	T	T	T				intron		NM_017032|NM_001113329|NM_001113334|NM_001113332|NM_001113328
2	40851655	0	Pde4d	+	T	C	C	C				intron		NM_017032|NM_001113328|NM_001113332|NM_001113334|NM_001113329
2	40852502	0.002	Pde4d	+	A	G	G	G				intron		NM_017032|NM_001113334|NM_001113332|NM_001113329|NM_001113328
2	40852761	0	Pde4d	+	T	A	A	A				intron		NM_017032|NM_001113328|NM_001113332|NM_001113329|NM_001113334
2	40853671	0.003	Pde4d	+	A	G	G	G				intron		NM_017032|NM_001113334|NM_001113328|NM_001113332|NM_001113329
2	40853912	0.247	Pde4d	+	C	T	T					intron		NM_001113332|NM_001113328|NM_017032|NM_001113334|NM_001113329
2	40854470	0.015	Pde4d	+	G	T	T	T				intron		NM_001113329|NM_001113328|NM_001113332|NM_001113334|NM_017032
2	40854816	0.002	Pde4d	+	T	A	A	A	A			intron		NM_001113332|NM_001113329|NM_001113334|NM_001113328|NM_017032
2	40855275	0.009	Pde4d	+	T			C				intron		NM_001113329|NM_017032|NM_001113328|NM_001113332|NM_001113334
2	40855442	0.233	Pde4d	+	C	T	T	T				intron		NM_001113332|NM_001113329|NM_001113334|NM_001113328|NM_017032
2	40856549	0.109	Pde4d	+	A	G	G					intron		NM_017032|NM_001113329|NM_001113334|NM_001113328|NM_001113332
2	40858132	0.03	Pde4d	+	C	T	T					intron		NM_017032|NM_001113332|NM_001113329|NM_001113334|NM_001113328
2	40858794	0.387	Pde4d	+	G	A	A	A				intron		NM_001113332|NM_017032|NM_001113329|NM_001113328|NM_001113334
2	40858868	0.763	Pde4d	+	G	A	A	A				intron		NM_001113328|NM_001113329|NM_001113334|NM_001113332|NM_017032
2	40859603	0.004	Pde4d	+	G	T	T					intron		NM_001113332|NM_017032|NM_001113328|NM_001113334|NM_001113329
2	40859643	0	Pde4d	+	A			G				intron		NM_001113329|NM_001113334|NM_017032|NM_001113328|NM_001113332
2	40859686	0	Pde4d	+	T	A	A	A				intron		NM_001113332|NM_017032|NM_001113334|NM_001113328|NM_001113329
2	40860835	0	Pde4d	+	A	G	G	G				intron		NM_017032|NM_001113332|NM_001113328|NM_001113329|NM_001113334
2	40861886	0	Pde4d	+	T	C	C	C				intron		NM_017032|NM_001113334|NM_001113332|NM_001113329|NM_001113328
2	40861951	0	Pde4d	+	C	T	T	T				intron		NM_001113329|NM_001113332|NM_001113328|NM_017032|NM_001113334
2	40862179	0	Pde4d	+	G	A	A	A				intron		NM_017032|NM_001113332|NM_001113334|NM_001113329|NM_001113328
2	40863678	0.107	Pde4d	+	A	G	G	G				intron		NM_001113332|NM_017032|NM_001113334|NM_001113328|NM_001113329
2	40864192	0	Pde4d	+	T	C	C	C				intron		NM_017032|NM_001113334|NM_001113328|NM_001113332|NM_001113329
2	40865093	0	Pde4d	+	G	A	A					intron		NM_001113328|NM_001113334|NM_001113329|NM_017032|NM_001113332
2	40866513	0.005	Pde4d	+	C	G	G					intron		NM_001113329|NM_001113334|NM_001113332|NM_017032|NM_001113328
2	40866803	0.004	Pde4d	+	G	A	A	A				intron		NM_001113334|NM_017032|NM_001113332|NM_001113329|NM_001113328
2	40866953	0.001	Pde4d	+	G	A	A	A				intron		NM_001113329|NM_001113328|NM_017032|NM_001113334|NM_001113332
2	40870648	0.008	Pde4d	+	C		T					intron		NM_001113328|NM_017032|NM_001113332|NM_001113329|NM_001113334
2	40870652	0.006	Pde4d	+	C		T					intron		NM_017032|NM_001113332|NM_001113328|NM_001113329|NM_001113334
2	40870680	0.001	Pde4d	+	T	C	C					intron		NM_001113328|NM_001113332|NM_017032|NM_001113334|NM_001113329
2	40870684	0	Pde4d	+	T	C	C					intron		NM_001113334|NM_001113329|NM_001113332|NM_001113328|NM_017032
2	40870688	0.001	Pde4d	+	T	C	C					intron		NM_001113332|NM_001113329|NM_001113328|NM_017032|NM_001113334
2	40871204	0.014	Pde4d	+	T		A	A				intron		NM_001113329|NM_001113334|NM_001113332|NM_001113328|NM_017032
2	40871464	0.001	Pde4d	+	G	T	T	T				intron		NM_001113328|NM_017032|NM_001113332|NM_001113329|NM_001113334
2	40871649	0.694	Pde4d	+	A	G	G	G				intron		NM_001113328|NM_017032|NM_001113334|NM_001113329|NM_001113332
2	40872247	0.001	Pde4d	+	A	G	G	G				intron		NM_001113328|NM_001113334|NM_017032|NM_001113329|NM_001113332
2	40872778	0.001	Pde4d	+	A			T			T	intron		NM_001113332|NM_001113329|NM_001113328|NM_017032|NM_001113334
2	40872787	0.001	Pde4d	+	G	A	A	A				intron		NM_017032|NM_001113328|NM_001113329|NM_001113332|NM_001113334
2	40873276	0.003	Pde4d	+	T	A	A	A				intron		NM_001113332|NM_001113328|NM_017032|NM_001113329|NM_001113334
2	40873508	0.094	Pde4d	+	A	G	G	G				intron		NM_017032|NM_001113332|NM_001113329|NM_001113328|NM_001113334
2	40874748	0.001	Pde4d	+	G	T	T	T				intron		NM_001113332|NM_001113328|NM_001113329|NM_017032|NM_001113334
2	40875671	0	Pde4d	+	C	A	A	A				intron		NM_017032|NM_001113328|NM_001113329|NM_001113334|NM_001113332
2	40876210	0.002	Pde4d	+	A	G	G	G				intron		NM_017032|NM_001113328|NM_001113332|NM_001113329|NM_001113334
2	40876290	0	Pde4d	+	T	A	A	A				intron		NM_017032|NM_001113332|NM_001113329|NM_001113328|NM_001113334
2	40876345	0.307	Pde4d	+	T	C	C	C				intron		NM_001113332|NM_001113328|NM_017032|NM_001113334|NM_001113329
2	40876955	0.014	Pde4d	+	C					T		intron		NM_017032|NM_001113332|NM_001113328|NM_001113329|NM_001113334
2	40876975	0.001	Pde4d	+	G			A				intron		NM_001113334|NM_001113328|NM_001113329|NM_017032|NM_001113332
2	40877093	0.001	Pde4d	+	A	G	G	G				intron		NM_017032|NM_001113334|NM_001113329|NM_001113332|NM_001113328
2	40877215	0.933	Pde4d	+	T	C	C	C				intron		NM_001113332|NM_017032|NM_001113329|NM_001113328|NM_001113334
2	40877968	0	Pde4d	+	T	C	C	C				intron		NM_001113334|NM_001113328|NM_001113329|NM_001113332|NM_017032
2	40878345	0	Pde4d	+	G	A	A	A				intron		NM_001113329|NM_017032|NM_001113334|NM_001113328|NM_001113332
2	40878772	0.002	Pde4d	+	G	A	A	A				intron		NM_001113334|NM_017032|NM_001113332|NM_001113328|NM_001113329
2	40878878	0	Pde4d	+	T	C	C	C				intron		NM_017032|NM_001113329|NM_001113334|NM_001113332|NM_001113328
2	40879430	0	Pde4d	+	C	T	T	T				intron		NM_001113329|NM_001113332|NM_001113334|NM_001113328|NM_017032
2	40880067	0	Pde4d	+	A	G	G	G				intron		NM_001113328|NM_017032|NM_001113332|NM_001113329|NM_001113334
2	40880074	0	Pde4d	+	A	G	G	G				intron		NM_017032|NM_001113332|NM_001113334|NM_001113328|NM_001113329
2	40880080	0	Pde4d	+	G	A	A	A				intron		NM_001113334|NM_001113332|NM_001113329|NM_001113328|NM_017032
2	40880275	0	Pde4d	+	C	A	A	A				intron		NM_017032|NM_001113332|NM_001113328|NM_001113329|NM_001113334
2	40880280	0.001	Pde4d	+	T	C	C	C				intron		NM_001113329|NM_017032|NM_001113332|NM_001113328|NM_001113334
2	40880960	0.022	Pde4d	+	C	T	T	T				intron		NM_001113328|NM_001113329|NM_001113332|NM_001113334|NM_017032
2	40881293	0	Pde4d	+	T	G	G	G				intron		NM_001113334|NM_001113328|NM_001113332|NM_017032|NM_001113329
2	40881667	0	Pde4d	+	A	G	G	G				intron		NM_017032|NM_001113329|NM_001113332|NM_001113334|NM_001113328
2	40881795	0.004	Pde4d	+	A	G	G	G				intron		NM_017032|NM_001113328|NM_001113334|NM_001113332|NM_001113329
2	40882016	0	Pde4d	+	C	T	T	T				intron		NM_001113329|NM_001113332|NM_001113334|NM_017032|NM_001113328
2	40883347	0.062	Pde4d	+	G	A	A	A				intron		NM_001113329|NM_001113328|NM_001113332|NM_001113334|NM_017032
2	40883421	0	Pde4d	+	A	G	G	G				intron		NM_001113329|NM_017032|NM_001113332|NM_001113328|NM_001113334
2	40883566	0	Pde4d	+	C	T	T	T				intron		NM_001113334|NM_001113329|NM_017032|NM_001113328|NM_001113332
2	40883700	0.001	Pde4d	+	C	T	T	T				intron		NM_001113334|NM_017032|NM_001113329|NM_001113328|NM_001113332
2	40883905	0	Pde4d	+	A	G	G	G				intron		NM_001113332|NM_001113329|NM_001113334|NM_017032|NM_001113328
2	40884356	0.018	Pde4d	+	A	G	G	G				intron		NM_017032|NM_001113329|NM_001113332|NM_001113334|NM_001113328
2	40884491	0.016	Pde4d	+	A	C	C	C				intron		NM_017032|NM_001113334|NM_001113328|NM_001113329|NM_001113332
2	40884783	0.025	Pde4d	+	C	G						intron		NM_001113329|NM_017032|NM_001113332|NM_001113328|NM_001113334
2	40885637	0.009	Pde4d	+	T	G	G					intron		NM_017032|NM_001113334|NM_001113328|NM_001113329|NM_001113332
2	40885700	0.009	Pde4d	+	T	C	C	C				intron		NM_017032|NM_001113332|NM_001113329|NM_001113328|NM_001113334
2	40886090	0.001	Pde4d	+	G	A	A	A				intron		NM_001113332|NM_017032|NM_001113328|NM_001113329|NM_001113334
2	40886181	0.001	Pde4d	+	T	C	C	C				intron		NM_017032|NM_001113329|NM_001113332|NM_001113328|NM_001113334
2	40886458	0.213	Pde4d	+	G					T		intron		NM_001113329|NM_017032|NM_001113334|NM_001113328|NM_001113332
2	40886955	0.053	Pde4d	+	A	G	G	G				intron		NM_001113329|NM_001113334|NM_017032|NM_001113328|NM_001113332
2	40888384	0	Pde4d	+	C	T	T	T				intron		NM_001113334|NM_001113328|NM_001113332|NM_017032|NM_001113329
2	40888406	0.003	Pde4d	+	G	C	C	C				intron		NM_001113329|NM_001113334|NM_001113332|NM_017032|NM_001113328
2	40888723	0.02	Pde4d	+	G		A					intron		NM_001113329|NM_001113332|NM_001113328|NM_001113334|NM_017032
2	40889106	0	Pde4d	+	G	A	A	A				intron		NM_001113328|NM_001113332|NM_017032|NM_001113334|NM_001113329
2	40889343	0.016	Pde4d	+	T	C	C	C				intron		NM_017032|NM_001113334|NM_001113329|NM_001113332|NM_001113328
2	40890240	0.017	Pde4d	+	C		T					intron		NM_001113332|NM_001113334|NM_001113328|NM_001113329|NM_017032
2	40890411	0.004	Pde4d	+	C	G	G	G				intron		NM_001113332|NM_001113329|NM_017032|NM_001113328|NM_001113334
2	40890448	0.004	Pde4d	+	G	A	A	A				intron		NM_001113334|NM_017032|NM_001113332|NM_001113329|NM_001113328
2	40890704	0	Pde4d	+	T	C	C	C				intron		NM_001113328|NM_001113334|NM_017032|NM_001113332|NM_001113329
2	40890795	0.003	Pde4d	+	A	G	G	G				intron		NM_017032|NM_001113334|NM_001113328|NM_001113329|NM_001113332
2	40891071	0.323	Pde4d	+	T	C	C	C				intron		NM_001113334|NM_017032|NM_001113332|NM_001113328|NM_001113329
2	40891925	0	Pde4d	+	A	G	G	G				intron		NM_001113328|NM_017032|NM_001113332|NM_001113334|NM_001113329
2	40893126	0	Pde4d	+	G	A	A					intron		NM_001113329|NM_017032|NM_001113332|NM_001113334|NM_001113328
2	40893287	0	Pde4d	+	G	C	C	C				intron		NM_017032|NM_001113329|NM_001113334|NM_001113332|NM_001113328
2	40893385	0.088	Pde4d	+	C	T	T	T				intron		NM_001113334|NM_001113329|NM_017032|NM_001113328|NM_001113332
2	40893424	0	Pde4d	+	T	G	G					intron		NM_001113334|NM_017032|NM_001113332|NM_001113328|NM_001113329
2	40893455	0.006	Pde4d	+	T	G	G	G				intron		NM_017032|NM_001113332|NM_001113334|NM_001113328|NM_001113329
2	40893568	0	Pde4d	+	C	T	T	T				intron		NM_001113329|NM_001113328|NM_001113332|NM_017032|NM_001113334
2	40893588	0	Pde4d	+	T	C	C	C				intron		NM_001113328|NM_001113332|NM_017032|NM_001113329|NM_001113334
2	40893669	0.001	Pde4d	+	A	G	G					intron		NM_017032|NM_001113329|NM_001113328|NM_001113334|NM_001113332
2	40893679	0.001	Pde4d	+	C	T	T					intron		NM_001113332|NM_001113334|NM_017032|NM_001113328|NM_001113329
2	40893691	0.279	Pde4d	+	T	A	A					intron		NM_017032|NM_001113334|NM_001113329|NM_001113332|NM_001113328
2	40893696	0.064	Pde4d	+	T	G	G					intron		NM_001113329|NM_001113334|NM_017032|NM_001113328|NM_001113332
2	40894041	0	Pde4d	+	C	A	A	A				intron		NM_001113328|NM_001113334|NM_001113329|NM_001113332|NM_017032
2	40894166	0	Pde4d	+	T	C	C	C				intron		NM_001113328|NM_001113334|NM_017032|NM_001113332|NM_001113329
2	40894275	0	Pde4d	+	T	A	A	A				intron		NM_017032|NM_001113329|NM_001113334|NM_001113328|NM_001113332
2	40894708	0	Pde4d	+	T	G	G	G				intron		NM_001113334|NM_017032|NM_001113332|NM_001113328|NM_001113329
2	40894918	0	Pde4d	+	T		C					intron		NM_001113334|NM_001113332|NM_001113329|NM_017032|NM_001113328
2	40894944	0	Pde4d	+	T	C	C	C				intron		NM_017032|NM_001113328|NM_001113334|NM_001113332|NM_001113329
2	40895434	0	Pde4d	+	C	T	T	T				intron		NM_001113334|NM_001113332|NM_001113328|NM_017032|NM_001113329
2	40895468	0	Pde4d	+	C	A	A					intron		NM_001113332|NM_017032|NM_001113328|NM_001113329|NM_001113334
2	40895485	0	Pde4d	+	C	A	A					intron		NM_001113328|NM_001113334|NM_017032|NM_001113332|NM_001113329
2	40895647	0	Pde4d	+	A	G	G	G				intron		NM_017032|NM_001113334|NM_001113328|NM_001113332|NM_001113329
2	40896173	0	Pde4d	+	G	A	A					intron		NM_001113328|NM_017032|NM_001113334|NM_001113332|NM_001113329
2	40896375	0	Pde4d	+	T	A	A	A				intron		NM_001113329|NM_017032|NM_001113332|NM_001113328|NM_001113334
2	40896404	0	Pde4d	+	G	A	A	A				intron		NM_001113332|NM_017032|NM_001113334|NM_001113328|NM_001113329
2	40896481	0	Pde4d	+	G	A	A					intron		NM_017032|NM_001113332|NM_001113334|NM_001113329|NM_001113328
2	40896754	0.003	Pde4d	+	A	C	C	C				intron		NM_001113329|NM_001113328|NM_017032|NM_001113332|NM_001113334
2	40897062	0.002	Pde4d	+	G	A	A	A				intron		NM_001113329|NM_001113332|NM_017032|NM_001113334|NM_001113328
2	40897092	0	Pde4d	+	C	A	A	A				intron		NM_001113329|NM_001113334|NM_001113332|NM_001113328|NM_017032
2	40897102	0.001	Pde4d	+	C	T	T	T				intron		NM_001113329|NM_001113332|NM_017032|NM_001113328|NM_001113334
2	40898023	0.001	Pde4d	+	T	C	C	C				intron		NM_017032|NM_001113334|NM_001113329|NM_001113332|NM_001113328
2	40898024	0	Pde4d	+	G	A	A	A				intron		NM_017032|NM_001113329|NM_001113328|NM_001113334|NM_001113332
2	40898347	0	Pde4d	+	A	G	G	G				intron		NM_001113332|NM_017032|NM_001113328|NM_001113329|NM_001113334
2	40898788	1	Pde4d	+	A	G	G	G				intron		NM_001113334|NM_001113332|NM_001113328|NM_001113329|NM_017032
2	40898856	0.984	Pde4d	+	C	G	G	G				intron		NM_001113329|NM_017032|NM_001113334|NM_001113328|NM_001113332
2	40898905	0.262	Pde4d	+	T	C	C	C				intron		NM_001113334|NM_017032|NM_001113332|NM_001113328|NM_001113329
2	40899002	0.003	Pde4d	+	C	A	A					intron		NM_001113328|NM_001113329|NM_017032|NM_001113332|NM_001113334
2	40899061	0.068	Pde4d	+	C	T	T					intron		NM_001113329|NM_001113334|NM_001113332|NM_001113328|NM_017032
2	40899194	0	Pde4d	+	T	G	G	G				intron		NM_001113334|NM_017032|NM_001113332|NM_001113329|NM_001113328
2	40899214	0.003	Pde4d	+	T	C	C	C				intron		NM_001113334|NM_001113329|NM_001113328|NM_001113332|NM_017032
2	40899265	0.001	Pde4d	+	G	C	C	C				intron		NM_001113334|NM_017032|NM_001113332|NM_001113329|NM_001113328
2	40899400	0	Pde4d	+	C	T	T	T				intron		NM_001113334|NM_001113328|NM_001113332|NM_001113329|NM_017032
2	40899454	0	Pde4d	+	T	C	C	C				intron		NM_017032|NM_001113329|NM_001113334|NM_001113332|NM_001113328
2	40899925	0	Pde4d	+	T	C	C	C				intron		NM_001113329|NM_001113328|NM_001113334|NM_017032|NM_001113332
2	40899968	0.01	Pde4d	+	C	G	G	G				intron		NM_001113332|NM_001113329|NM_001113334|NM_017032|NM_001113328
2	40900023	0.052	Pde4d	+	C	A	A	A				intron		NM_001113334|NM_001113329|NM_001113328|NM_017032|NM_001113332
2	40900283	0.008	Pde4d	+	A	T	T					intron		NM_001113328|NM_001113334|NM_001113329|NM_017032|NM_001113332
2	40900388	0.008	Pde4d	+	T	A	A	A				intron		NM_001113329|NM_001113328|NM_017032|NM_001113332|NM_001113334
2	40900551	0.003	Pde4d	+	C	T	T	T				intron		NM_001113328|NM_001113329|NM_017032|NM_001113332|NM_001113334
2	40900607	0	Pde4d	+	G	C	C	C				intron		NM_001113334|NM_017032|NM_001113332|NM_001113328|NM_001113329
2	40900894	0	Pde4d	+	T	G	G	G				intron		NM_001113328|NM_017032|NM_001113332|NM_001113329|NM_001113334
2	40900958	0	Pde4d	+	A	G	G	G				intron		NM_001113332|NM_001113329|NM_017032|NM_001113328|NM_001113334
2	40900980	0	Pde4d	+	C	T	T	T				intron		NM_001113328|NM_001113334|NM_001113332|NM_017032|NM_001113329
2	40901319	0.002	Pde4d	+	A	G	G	G				intron		NM_001113334|NM_001113329|NM_001113328|NM_017032|NM_001113332
2	40901359	0.048	Pde4d	+	G	C	C					intron		NM_001113332|NM_017032|NM_001113328|NM_001113334|NM_001113329
2	40901564	0.001	Pde4d	+	C			T				intron		NM_001113329|NM_001113334|NM_001113328|NM_017032|NM_001113332
2	40902312	0	Pde4d	+	C		T					intron		NM_017032|NM_001113332|NM_001113329|NM_001113334|NM_001113328
2	40902315	0	Pde4d	+	C	T	T	T				intron		NM_001113334|NM_017032|NM_001113328|NM_001113332|NM_001113329
2	40902348	0.007	Pde4d	+	C	T	T					intron		NM_001113329|NM_001113328|NM_017032|NM_001113332|NM_001113334
2	40902390	0.003	Pde4d	+	G	A	A	A				intron		NM_001113332|NM_017032|NM_001113328|NM_001113334|NM_001113329
2	40903241	0.462	Pde4d	+	T	G	G	G				intron		NM_017032|NM_001113328|NM_001113334|NM_001113329|NM_001113332
2	40903900	0.042	Pde4d	+	C	T	T	T				intron		NM_001113328|NM_001113334|NM_001113332|NM_017032|NM_001113329
2	40903923	0.009	Pde4d	+	G	A	A	A				intron		NM_001113332|NM_017032|NM_001113328|NM_001113329|NM_001113334
2	40903969	0.009	Pde4d	+	A	G	G	G				intron		NM_001113328|NM_001113334|NM_001113332|NM_017032|NM_001113329
2	40904201	0.009	Pde4d	+	A	G	G					intron		NM_001113334|NM_001113328|NM_001113332|NM_017032|NM_001113329
2	40904216	0.009	Pde4d	+	A	G	G					intron		NM_001113332|NM_001113329|NM_001113334|NM_001113328|NM_017032
2	40904389	0.012	Pde4d	+	C	T	T	T				intron		NM_001113332|NM_001113334|NM_001113328|NM_017032|NM_001113329
2	40904616	0	Pde4d	+	G	A	A	A				intron		NM_001113328|NM_017032|NM_001113332|NM_001113334|NM_001113329
2	40904890	0.001	Pde4d	+	T	C	C	C				intron		NM_001113328|NM_001113329|NM_017032|NM_001113332|NM_001113334
2	40904903	0.001	Pde4d	+	C	G	G	G				intron		NM_001113332|NM_001113329|NM_001113328|NM_017032|NM_001113334
2	40904916	0.003	Pde4d	+	C	T	T	T				intron		NM_001113328|NM_001113334|NM_017032|NM_001113332|NM_001113329
2	40905012	0.003	Pde4d	+	T	C	C	C				intron		NM_017032|NM_001113329|NM_001113328|NM_001113332|NM_001113334
2	40905852	0.002	Pde4d	+	A	G	G					intron		NM_001113328|NM_017032|NM_001113332|NM_001113329|NM_001113334
2	40905991	0	Pde4d	+	T	C	C					intron		NM_001113328|NM_001113329|NM_001113334|NM_001113332|NM_017032
2	40906555	0.002	Pde4d	+	C	T	T	T				intron		NM_017032|NM_001113334|NM_001113328|NM_001113332|NM_001113329
2	40907008	0.151	Pde4d	+	C	T	T	T				intron		NM_017032|NM_001113334|NM_001113328|NM_001113329|NM_001113332
2	40907482	0	Pde4d	+	T		C					intron		NM_001113328|NM_001113329|NM_017032|NM_001113334|NM_001113332
2	40907753	0.034	Pde4d	+	T	C	C	C				intron		NM_001113328|NM_001113334|NM_017032|NM_001113329|NM_001113332
2	40907915	0.012	Pde4d	+	C	T	T					intron		NM_001113328|NM_001113334|NM_001113329|NM_017032|NM_001113332
2	40909166	0.26	Pde4d	+	A	G	G	G				intron		NM_017032|NM_001113332|NM_001113334|NM_001113329|NM_001113328
2	40909303	0.302	Pde4d	+	A	C	C	C				intron		NM_001113329|NM_001113334|NM_017032|NM_001113332|NM_001113328
2	40909469	0	Pde4d	+	C	T	T	T				intron		NM_001113334|NM_017032|NM_001113332|NM_001113328|NM_001113329
2	40909579	0.002	Pde4d	+	G	T	T	T				intron		NM_001113329|NM_001113328|NM_017032|NM_001113334|NM_001113332
2	40910872	0.002	Pde4d	+	G						A	intron		NM_001113334|NM_001113332|NM_001113329|NM_017032|NM_001113328
2	40911130	0.002	Pde4d	+	T					A		intron		NM_017032|NM_001113332|NM_001113329|NM_001113334|NM_001113328
2	40912283	0.002	Pde4d	+	C					T		intron		NM_001113329|NM_017032|NM_001113328|NM_001113332|NM_001113334
2	40913201	0.002	Pde4d	+	A	C	C	C				intron		NM_001113328|NM_001113332|NM_017032|NM_001113329|NM_001113334
2	40913231	0.003	Pde4d	+	C	G	G	G				intron		NM_017032|NM_001113329|NM_001113334|NM_001113328|NM_001113332
2	40913990	0.002	Pde4d	+	T	C	C	C				intron		NM_001113334|NM_001113328|NM_001113332|NM_017032|NM_001113329
2	40914318	0.007	Pde4d	+	T	C	C	C				intron		NM_001113332|NM_001113334|NM_001113328|NM_001113329|NM_017032
2	40914471	0.001	Pde4d	+	A	G	G	G				intron		NM_001113334|NM_001113332|NM_001113328|NM_017032|NM_001113329
2	40917850	0	Pde4d	+	C	T	T	T				intron		NM_001113328|NM_001113329|NM_001113334|NM_017032|NM_001113332
2	40919023	0.001	Pde4d	+	C	T	T	T				intron		NM_001113328|NM_001113332|NM_001113329|NM_017032|NM_001113334
2	40919293	0.977	Pde4d	+	T	A	A	A				intron		NM_001113328|NM_001113329|NM_001113334|NM_001113332|NM_017032
2	40919351	0	Pde4d	+	C	T	T	T				intron		NM_001113329|NM_017032|NM_001113328|NM_001113334|NM_001113332
2	40919447	0	Pde4d	+	C	A	A					intron		NM_001113328|NM_001113332|NM_017032|NM_001113334|NM_001113329
2	40919452	0.01	Pde4d	+	C	T	T	T				intron		NM_001113334|NM_001113332|NM_001113328|NM_001113329|NM_017032
2	40919796	0.165	Pde4d	+	T	C	C	C				intron		NM_001113328|NM_001113329|NM_001113334|NM_001113332|NM_017032
2	40920020	0.008	Pde4d	+	C	T	T	T				intron		NM_017032|NM_001113332|NM_001113328|NM_001113334|NM_001113329
2	40920728	0	Pde4d	+	A	G	G	G				intron		NM_001113334|NM_001113329|NM_017032|NM_001113328|NM_001113332
2	40921205	0.857	Pde4d	+	G	A	A	A				intron		NM_001113334|NM_001113328|NM_001113332|NM_017032|NM_001113329
2	40921923	0.001	Pde4d	+	A	G	G	G				intron		NM_001113332|NM_001113334|NM_001113328|NM_017032|NM_001113329
2	40922610	0.004	Pde4d	+	C	T	T					intron		NM_017032|NM_001113329|NM_001113332|NM_001113328|NM_001113334
2	40923167	0	Pde4d	+	C	T	T	T				intron		NM_001113328|NM_017032|NM_001113329|NM_001113332|NM_001113334
2	40924597	0.009	Pde4d	+	A	G	G	G				intron		NM_001113332|NM_001113329|NM_001113334|NM_017032|NM_001113328
2	40924650	0.03	Pde4d	+	C					A		intron		NM_017032|NM_001113329|NM_001113332|NM_001113328|NM_001113334
2	40926440	0	Pde4d	+	C		A					intron		NM_001113334|NM_001113329|NM_001113328|NM_001113332|NM_017032
2	40927034	0.26	Pde4d	+	T	C	C	C				intron		NM_001113328|NM_001113332|NM_017032|NM_001113329|NM_001113334
2	40927166	0	Pde4d	+	G	A	A	A				intron		NM_001113334|NM_001113329|NM_001113328|NM_001113332|NM_017032
2	40927523	0	Pde4d	+	G	A	A	A				intron		NM_001113329|NM_001113334|NM_017032|NM_001113328|NM_001113332
2	40927590	0	Pde4d	+	A	G	G	G				intron		NM_001113328|NM_017032|NM_001113332|NM_001113329|NM_001113334
2	40927807	0	Pde4d	+	T	A	A	A				intron		NM_001113328|NM_001113332|NM_001113334|NM_001113329|NM_017032
2	40928110	0.005	Pde4d	+	A	G	G	G				intron		NM_001113329|NM_017032|NM_001113332|NM_001113328|NM_001113334
2	40928786	0	Pde4d	+	C	A	A	A				intron		NM_017032|NM_001113332|NM_001113328|NM_001113329|NM_001113334
2	40928792	0	Pde4d	+	A	G	G	G				intron		NM_001113328|NM_001113329|NM_001113332|NM_001113334|NM_017032
2	40929013	0.055	Pde4d	+	G	A	A	A				intron		NM_001113332|NM_001113328|NM_017032|NM_001113334|NM_001113329
2	40929048	0	Pde4d	+	G	A	A	A				intron		NM_017032|NM_001113329|NM_001113328|NM_001113334|NM_001113332
2	40929074	0.002	Pde4d	+	G	A	A	A				intron		NM_001113334|NM_001113329|NM_017032|NM_001113332|NM_001113328
2	40930334	0	Pde4d	+	A	G	G	G				intron		NM_001113332|NM_001113329|NM_001113328|NM_001113334|NM_017032
2	40930387	0	Pde4d	+	C	G	G	G				intron		NM_001113328|NM_001113329|NM_001113332|NM_017032|NM_001113334
2	40930426	0	Pde4d	+	A	T	T	T				intron		NM_001113329|NM_017032|NM_001113334|NM_001113332|NM_001113328
2	40932527	0.005	Pde4d	+	C	T	T	T				intron		NM_001113328|NM_017032|NM_001113334|NM_001113329|NM_001113332
2	40932603	0.017	Pde4d	+	T	A						intron		NM_001113329|NM_017032|NM_001113334|NM_001113332|NM_001113328
2	40932695	0.148	Pde4d	+	A	C	C					intron		NM_001113332|NM_001113334|NM_001113328|NM_001113329|NM_017032
2	40933230	0	Pde4d	+	C		A					intron		NM_017032|NM_001113328|NM_001113329|NM_001113332|NM_001113334
2	40933251	0	Pde4d	+	G	C	C	C				intron		NM_001113328|NM_017032|NM_001113329|NM_001113332|NM_001113334
2	40933449	0	Pde4d	+	C	T	T	T				intron		NM_001113332|NM_001113334|NM_001113328|NM_001113329|NM_017032
2	40933466	0	Pde4d	+	T	C	C	C				intron		NM_001113332|NM_001113329|NM_017032|NM_001113328|NM_001113334
2	40934708	0	Pde4d	+	G	A	A	A				intron		NM_001113329|NM_001113334|NM_001113328|NM_017032|NM_001113332
2	40935032	0.001	Pde4d	+	G	A	A	A				intron		NM_001113328|NM_001113334|NM_001113332|NM_001113329|NM_017032
2	40935206	0	Pde4d	+	T	C	C	C				intron		NM_001113329|NM_001113328|NM_017032|NM_001113332|NM_001113334
2	40935238	0	Pde4d	+	C	T	T	T				intron		NM_001113334|NM_017032|NM_001113328|NM_001113332|NM_001113329
2	40935376	0	Pde4d	+	G	A	A	A				intron		NM_001113334|NM_017032|NM_001113332|NM_001113329|NM_001113328
2	40935682	0.026	Pde4d	+	C	A	A	A				intron		NM_001113332|NM_001113334|NM_017032|NM_001113328|NM_001113329
2	40935829	0.002	Pde4d	+	C	T	T	T				intron		NM_001113329|NM_001113332|NM_001113334|NM_017032|NM_001113328
2	40935843	0.01	Pde4d	+	G	T	T	T				intron		NM_001113334|NM_017032|NM_001113332|NM_001113329|NM_001113328
2	40936123	0	Pde4d	+	C	T	T					intron		NM_001113332|NM_001113334|NM_017032|NM_001113328|NM_001113329
2	40936132	0.005	Pde4d	+	G		T				T	intron		NM_001113334|NM_001113328|NM_001113332|NM_001113329|NM_017032
2	40936135	0.001	Pde4d	+	C		A				A	intron		NM_001113329|NM_017032|NM_001113332|NM_001113328|NM_001113334
2	40936215	0.128	Pde4d	+	A		G					intron		NM_017032|NM_001113328|NM_001113334|NM_001113329|NM_001113332
2	40936288	0.16	Pde4d	+	A	G	G	G				intron		NM_001113328|NM_001113332|NM_001113334|NM_017032|NM_001113329
2	40936315	0.112	Pde4d	+	A		T	T				intron		NM_017032|NM_001113329|NM_001113328|NM_001113334|NM_001113332
2	40936456	0.955	Pde4d	+	A	T	T	T				intron		NM_001113329|NM_001113334|NM_001113332|NM_001113328|NM_017032
2	40936542	0	Pde4d	+	G	A	A	A				intron		NM_001113329|NM_001113334|NM_017032|NM_001113328|NM_001113332
2	40936612	0.033	Pde4d	+	T	C	C	C				intron		NM_017032|NM_001113332|NM_001113329|NM_001113334|NM_001113328
2	40936812	0	Pde4d	+	G	A	A	A	A			intron		NM_001113332|NM_001113334|NM_017032|NM_001113328|NM_001113329
2	40936915	0.086	Pde4d	+	C	G	G	G				intron		NM_001113328|NM_017032|NM_001113334|NM_001113329|NM_001113332
2	40937078	0.001	Pde4d	+	A		G	G				intron		NM_001113334|NM_017032|NM_001113328|NM_001113332|NM_001113329
2	40937199	0.006	Pde4d	+	G	T	T	T				intron		NM_001113332|NM_001113334|NM_001113329|NM_001113328|NM_017032
2	40937506	0.002	Pde4d	+	C	T	T	T				intron		NM_001113334|NM_001113332|NM_017032|NM_001113328|NM_001113329
2	40937616	0.002	Pde4d	+	C	T	T	T				intron		NM_017032|NM_001113329|NM_001113328|NM_001113332|NM_001113334
2	40937717	0.003	Pde4d	+	G	A	A	A				intron		NM_001113334|NM_001113332|NM_017032|NM_001113328|NM_001113329
2	40938233	0	Pde4d	+	G	A	A	A				intron		NM_017032|NM_001113329|NM_001113332|NM_001113328|NM_001113334
2	40938307	0.075	Pde4d	+	G	A	A	A				intron		NM_001113329|NM_017032|NM_001113334|NM_001113332|NM_001113328
2	40938333	0.228	Pde4d	+	A	G	G	G				intron		NM_001113328|NM_001113334|NM_001113332|NM_017032|NM_001113329
2	40938344	0.011	Pde4d	+	T	C	C	C				intron		NM_001113332|NM_001113328|NM_001113334|NM_017032|NM_001113329
2	40938549	0.001	Pde4d	+	G	A	A	A				intron		NM_017032|NM_001113332|NM_001113328|NM_001113334|NM_001113329
2	40938560	0.001	Pde4d	+	C	T	T	T				intron		NM_001113334|NM_017032|NM_001113328|NM_001113332|NM_001113329
2	40938806	0.025	Pde4d	+	C	A	A	A				intron		NM_017032|NM_001113329|NM_001113334|NM_001113332|NM_001113328
2	40938807	0.022	Pde4d	+	T	G	G	G				intron		NM_017032|NM_001113328|NM_001113334|NM_001113329|NM_001113332
2	40938832	0.233	Pde4d	+	C	T	T	T				intron		NM_001113328|NM_001113332|NM_001113329|NM_017032|NM_001113334
2	40939385	0	Pde4d	+	T	C	C	C				intron		NM_001113328|NM_017032|NM_001113329|NM_001113332|NM_001113334
2	40939436	0	Pde4d	+	C	T	T	T				intron		NM_001113329|NM_017032|NM_001113332|NM_001113334|NM_001113328
2	40939743	0.001	Pde4d	+	G	A	A	A				intron		NM_017032|NM_001113332|NM_001113328|NM_001113334|NM_001113329
2	40939795	0.001	Pde4d	+	G	A	A	A				intron		NM_017032|NM_001113334|NM_001113332|NM_001113328|NM_001113329
2	40940023	0	Pde4d	+	C	T	T	T				intron		NM_001113332|NM_001113328|NM_017032|NM_001113329|NM_001113334
2	40940068	0.001	Pde4d	+	G	T	T	T				intron		NM_001113332|NM_001113334|NM_001113329|NM_001113328|NM_017032
2	40940257	0.002	Pde4d	+	T	A	A	A				intron		NM_017032|NM_001113334|NM_001113332|NM_001113328|NM_001113329
2	40940274	0	Pde4d	+	C	T	T	T				intron		NM_001113329|NM_001113328|NM_001113332|NM_017032|NM_001113334
2	40940527	0.014	Pde4d	+	C	T	T	T				intron		NM_001113334|NM_017032|NM_001113329|NM_001113328|NM_001113332
2	40940543	0.592	Pde4d	+	A	G	G					intron		NM_001113329|NM_001113328|NM_001113334|NM_001113332|NM_017032
2	40940624	0.029	Pde4d	+	G	C	C	C				intron		NM_001113329|NM_017032|NM_001113328|NM_001113334|NM_001113332
2	40940682	0.014	Pde4d	+	G	A	A	A				intron		NM_017032|NM_001113334|NM_001113328|NM_001113332|NM_001113329
2	40940740	0	Pde4d	+	A	G	G	G				intron		NM_001113334|NM_017032|NM_001113332|NM_001113328|NM_001113329
2	40940960	0	Pde4d	+	C	G	G	G				intron		NM_001113334|NM_001113329|NM_001113328|NM_017032|NM_001113332
2	40940985	0	Pde4d	+	G						T	intron		NM_017032|NM_001113329|NM_001113328|NM_001113334|NM_001113332
2	40941026	0.005	Pde4d	+	A		G	G				intron		NM_001113328|NM_001113329|NM_001113334|NM_001113332|NM_017032
2	40941093	0	Pde4d	+	G	A	A	A				intron		NM_001113332|NM_001113334|NM_017032|NM_001113329|NM_001113328
2	40941440	0.825	Pde4d	+	G	T	T					intron		NM_001113328|NM_001113329|NM_017032|NM_001113332|NM_001113334
2	40941840	0.001	Pde4d	+	C	A	A	A				intron		NM_001113329|NM_001113332|NM_001113328|NM_001113334|NM_017032
2	40941898	0.001	Pde4d	+	C	G	G	G				intron		NM_017032|NM_001113334|NM_001113328|NM_001113332|NM_001113329
2	40942430	0.001	Pde4d	+	C	T	T	T				intron		NM_017032|NM_001113329|NM_001113332|NM_001113334|NM_001113328
2	40942501	0.001	Pde4d	+	G	C	C	C				intron		NM_001113329|NM_001113332|NM_001113334|NM_001113328|NM_017032
2	40942953	0.049	Pde4d	+	A		T					intron		NM_001113328|NM_001113329|NM_001113334|NM_001113332|NM_017032
2	40943336	0.005	Pde4d	+	G	A	A	A				intron		NM_001113329|NM_001113332|NM_001113328|NM_001113334|NM_017032
2	40943447	0.002	Pde4d	+	T	C	C					intron		NM_001113329|NM_017032|NM_001113328|NM_001113332|NM_001113334
2	40943527	0	Pde4d	+	G	A	A	A				intron		NM_001113328|NM_001113329|NM_001113332|NM_001113334|NM_017032
2	40943572	0.002	Pde4d	+	G	A	A	A				intron		NM_001113332|NM_001113334|NM_001113328|NM_017032|NM_001113329
2	40944031	0.055	Pde4d	+	T	C	C	C				intron		NM_001113329|NM_017032|NM_001113332|NM_001113328|NM_001113334
2	40945135	0	Pde4d	+	A	T	T	T				intron		NM_001113328|NM_017032|NM_001113329|NM_001113334|NM_001113332
2	40945495	0.015	Pde4d	+	C	G	G	G				intron		NM_017032|NM_001113329|NM_001113332|NM_001113334|NM_001113328
2	40945566	0.224	Pde4d	+	T	G	G	G				intron		NM_017032|NM_001113334|NM_001113329|NM_001113328|NM_001113332
2	40945740	0	Pde4d	+	G	A	A	A				intron		NM_001113328|NM_001113332|NM_001113334|NM_017032|NM_001113329
2	40945755	0.006	Pde4d	+	T	C	C	C				intron		NM_001113334|NM_001113332|NM_001113328|NM_017032|NM_001113329
2	40946425	0.001	Pde4d	+	A	C	C	C				intron		NM_001113328|NM_001113332|NM_017032|NM_001113329|NM_001113334
2	40946598	0.001	Pde4d	+	T		C					intron		NM_001113328|NM_001113332|NM_001113329|NM_001113334|NM_017032
2	40946606	0	Pde4d	+	C		T					intron		NM_017032|NM_001113329|NM_001113332|NM_001113328|NM_001113334
2	40947031	0.005	Pde4d	+	A	T	T	T				intron		NM_001113334|NM_001113332|NM_017032|NM_001113328|NM_001113329
2	40947170	0.001	Pde4d	+	T			C				intron		NM_001113332|NM_017032|NM_001113334|NM_001113329|NM_001113328
2	40947626	0.001	Pde4d	+	G	T	T					intron		NM_001113328|NM_001113334|NM_001113329|NM_017032|NM_001113332
2	40948687	0.007	Pde4d	+	C	A	A	A				intron		NM_001113328|NM_017032|NM_001113329|NM_001113334|NM_001113332
2	40949300	0	Pde4d	+	G	A	A	A				intron		NM_001113334|NM_001113329|NM_001113332|NM_017032|NM_001113328
2	40949411	0.019	Pde4d	+	C	T	T	T				intron		NM_001113329|NM_017032|NM_001113334|NM_001113328|NM_001113332
2	40949534	0.907	Pde4d	+	T	A	A	A				intron		NM_001113332|NM_001113334|NM_001113328|NM_017032|NM_001113329
2	40950336	0.505	Pde4d	+	C	T	T	T				intron		NM_001113328|NM_001113332|NM_001113334|NM_001113329|NM_017032
2	40950514	0.039	Pde4d	+	T	C	C	C				intron		NM_001113328|NM_017032|NM_001113334|NM_001113332|NM_001113329
2	40950994	0	Pde4d	+	G	A	A	A				intron		NM_001113334|NM_001113328|NM_001113332|NM_001113329|NM_017032
2	40952811	0	Pde4d	+	C	T	T	T				intron		NM_001113332|NM_001113328|NM_017032|NM_001113334|NM_001113329
2	40953460	0.002	Pde4d	+	G	T	T	T				intron		NM_001113329|NM_001113334|NM_017032|NM_001113328|NM_001113332
2	40955776	0	Pde4d	+	A	T	T	T				intron		NM_001113334|NM_001113328|NM_017032|NM_001113329|NM_001113332
2	40956771	0.19	Pde4d	+	A		G					intron		NM_001113334|NM_001113329|NM_001113332|NM_001113328|NM_017032
2	40956775	0.204	Pde4d	+	A		G					intron		NM_017032|NM_001113332|NM_001113328|NM_001113334|NM_001113329
2	40956808	0.107	Pde4d	+	A	G	G	G				intron		NM_001113328|NM_001113334|NM_017032|NM_001113332|NM_001113329
2	40958218	0.42	Pde4d	+	A	G	G	G				intron		NM_001113332|NM_017032|NM_001113328|NM_001113329|NM_001113334
2	40959798	0.002	Pde4d	+	A	G	G	G				intron		NM_017032|NM_001113332|NM_001113328|NM_001113334|NM_001113329
2	40962890	0.515	Pde4d	+	T	G	G					intron		NM_001113329|NM_001113332|NM_001113334|NM_017032|NM_001113328
2	40964433	0.006	Pde4d	+	A			G				intron		NM_001113329|NM_017032|NM_001113334|NM_001113328|NM_001113332
2	40965613	0.001	Pde4d	+	A			C				intron		NM_001113334|NM_001113332|NM_001113328|NM_001113329|NM_017032
2	40965936	0.008	Pde4d	+	T	G	G					intron		NM_001113332|NM_001113329|NM_001113334|NM_017032|NM_001113328
2	40966029	0.003	Pde4d	+	C	T	T	T				intron		NM_001113329|NM_001113332|NM_017032|NM_001113334|NM_001113328
2	40966714	0.007	Pde4d	+	C	T	T	T				intron		NM_001113332|NM_017032|NM_001113329|NM_001113334|NM_001113328
2	40970500	0	Pde4d	+	G	A	A	A				intron		NM_001113334|NM_017032|NM_001113329|NM_001113328|NM_001113332
2	40971150	0	Pde4d	+	T						A	intron		NM_001113334|NM_017032|NM_001113332|NM_001113328|NM_001113329
2	40971837	0	Pde4d	+	G	C	C	C				intron		NM_001113332|NM_001113329|NM_001113334|NM_001113328|NM_017032
2	40972771	0.054	Pde4d	+	C	G	G	G				intron		NM_017032|NM_001113332|NM_001113329|NM_001113334|NM_001113328
2	40975158	0	Pde4d	+	G			A				intron		NM_001113329|NM_001113334|NM_017032|NM_001113332|NM_001113328
2	40975590	0.014	Pde4d	+	G	A	A	A				intron		NM_017032|NM_001113332|NM_001113329|NM_001113328|NM_001113334
2	40976250	0.014	Pde4d	+	T	C	C	C				intron		NM_001113329|NM_001113328|NM_001113332|NM_017032|NM_001113334
2	40976401	0.034	Pde4d	+	T	A	A					intron		NM_017032|NM_001113328|NM_001113332|NM_001113334|NM_001113329
2	40976662	0.001	Pde4d	+	G	A	A	A				intron		NM_001113328|NM_001113329|NM_001113332|NM_017032|NM_001113334
2	40976848	0.943	Pde4d	+	A	C	C	C				intron		NM_001113329|NM_001113328|NM_001113332|NM_017032|NM_001113334
2	40977575	0.005	Pde4d	+	T	A	A	A				intron		NM_017032|NM_001113329|NM_001113328|NM_001113332|NM_001113334
2	40977659	0	Pde4d	+	A	C	C	C				intron		NM_017032|NM_001113329|NM_001113334|NM_001113328|NM_001113332
2	40978853	0.008	Pde4d	+	G	A	A	A				intron		NM_001113329|NM_001113332|NM_001113334|NM_001113328|NM_017032
2	40978916	0.002	Pde4d	+	T			C			C	intron		NM_001113332|NM_001113334|NM_001113328|NM_001113329|NM_017032
2	40978918	0.006	Pde4d	+	C			A			A	intron		NM_001113332|NM_001113329|NM_001113334|NM_001113328|NM_017032
2	40980913	0	Pde4d	+	A	G	G	G				intron		NM_001113332|NM_001113328|NM_001113334|NM_001113329|NM_017032
2	40982366	0.004	Pde4d	+	T	C	C	C				intron		NM_001113334|NM_001113328|NM_001113332|NM_017032|NM_001113329
2	40983266	0.002	Pde4d	+	T	C	C	C				intron		NM_001113334|NM_001113329|NM_001113332|NM_001113328|NM_017032
2	40983283	0.001	Pde4d	+	C	T	T	T				intron		NM_001113332|NM_001113334|NM_017032|NM_001113329|NM_001113328
2	40983487	0.002	Pde4d	+	T	C	C	C				intron		NM_001113334|NM_001113332|NM_001113328|NM_001113329|NM_017032
2	40985010	0.001	Pde4d	+	C	A	A	A				intron		NM_017032|NM_001113328|NM_001113329|NM_001113334|NM_001113332
2	40985215	0	Pde4d	+	T	G					G	intron		NM_001113332|NM_001113329|NM_001113334|NM_017032|NM_001113328
2	40985216	0	Pde4d	+	G	T					T	intron		NM_001113329|NM_017032|NM_001113332|NM_001113334|NM_001113328
2	40985237	0	Pde4d	+	G		T					intron		NM_001113328|NM_001113329|NM_001113334|NM_017032|NM_001113332
2	40985291	0.004	Pde4d	+	T						A	intron		NM_001113329|NM_017032|NM_001113334|NM_001113332|NM_001113328
2	40986282	0.071	Pde4d	+	A	G	G	G				intron		NM_001113332|NM_001113334|NM_017032|NM_001113329|NM_001113328
2	40986837	0.002	Pde4d	+	T	C	C	C				intron		NM_017032|NM_001113328|NM_001113329|NM_001113332|NM_001113334
2	40987258	0.023	Pde4d	+	A	G	G	G				intron		NM_017032|NM_001113332|NM_001113329|NM_001113328|NM_001113334
2	40987497	0.034	Pde4d	+	G	T	T	T				intron		NM_017032|NM_001113334|NM_001113329|NM_001113332|NM_001113328
2	40989134	0.034	Pde4d	+	C	T	T	T				intron		NM_001113334|NM_001113332|NM_001113329|NM_001113328|NM_017032
2	40991569	0	Pde4d	+	T		G	G		G	G	intron		NM_017032|NM_001113334|NM_001113328|NM_001113332|NM_001113329
2	40991606	0	Pde4d	+	C	T	T	T				intron		NM_017032|NM_001113328|NM_001113329|NM_001113332|NM_001113334
2	40991612	0	Pde4d	+	A	G	G	G				intron		NM_017032|NM_001113334|NM_001113328|NM_001113329|NM_001113332
2	40994820	0.064	Pde4d	+	G	A	A	A				intron		NM_001113328|NM_001113329|NM_001113334|NM_017032|NM_001113332
2	40994952	0.018	Pde4d	+	C	T	T	T				intron		NM_001113329|NM_001113334|NM_017032|NM_001113332|NM_001113328
2	40995339	0.031	Pde4d	+	C	A	A	A				intron		NM_001113334|NM_001113332|NM_017032|NM_001113328|NM_001113329
2	40995491	0.001	Pde4d	+	T	A	A	A				intron		NM_001113328|NM_001113334|NM_001113329|NM_001113332|NM_017032
2	40995856	0.001	Pde4d	+	T	A	A	A				intron		NM_001113332|NM_017032|NM_001113328|NM_001113334|NM_001113329
2	40997899	0.002	Pde4d	+	C	T	T					intron		NM_001113328|NM_017032|NM_001113334|NM_001113329|NM_001113332
2	41001617	0	Pde4d	+	A	G	G	G				intron		NM_001113328|NM_001113332|NM_017032|NM_001113334|NM_001113329
2	41001656	0.002	Pde4d	+	G		T	T				intron		NM_001113334|NM_001113332|NM_001113329|NM_017032|NM_001113328
2	41003021	0	Pde4d	+	A	T	T	T				intron		NM_017032|NM_001113334|NM_001113329|NM_001113332|NM_001113328
2	41003222	0.181	Pde4d	+	C	A	A	A				intron		NM_001113332|NM_001113329|NM_017032|NM_001113334|NM_001113328
2	41003305	0.011	Pde4d	+	G		T					intron		NM_001113334|NM_001113328|NM_001113332|NM_017032|NM_001113329
2	41003468	0.002	Pde4d	+	A	G	G	G				intron		NM_001113328|NM_001113329|NM_001113332|NM_017032|NM_001113334
2	41003620	0.098	Pde4d	+	G	A	A	A				intron		NM_001113332|NM_017032|NM_001113334|NM_001113328|NM_001113329
2	41016214	0.012	Pde4d	+	G	A	A	A				intron		NM_001113334|NM_001113328|NM_001113329|NM_001113332|NM_017032
2	41019031	0.002	Pde4d	+	T	C	C	C				intron		NM_017032|NM_001113334|NM_001113329|NM_001113332|NM_001113328
2	41028429	0.002	Pde4d	+	G			C				intron		NM_001113332|NM_001113329|NM_017032|NM_001113328|NM_001113334
2	41028655	0.002	Pde4d	+	A		G			G	G	intron		NM_017032|NM_001113334|NM_001113329|NM_001113332|NM_001113328
2	41028672	0.002	Pde4d	+	T		G				G	intron		NM_001113329|NM_001113328|NM_017032|NM_001113334|NM_001113332
2	41028719	0.002	Pde4d	+	T		A	A		A	A	intron		NM_001113328|NM_001113332|NM_017032|NM_001113329|NM_001113334
2	41028825	0.002	Pde4d	+	C		T	T		T	T	intron		NM_001113332|NM_001113329|NM_001113334|NM_001113328|NM_017032
2	41032120	0.001	Pde4d	+	G		C					intron		NM_001113328|NM_017032|NM_001113332|NM_001113329|NM_001113334
2	41033427	0.218	Pde4d	+	C		G					intron		NM_001113328|NM_001113332|NM_017032|NM_001113334|NM_001113329
2	41034126	0.079	Pde4d	+	A	G	G	G				intron		NM_001113328|NM_001113332|NM_017032|NM_001113329|NM_001113334
2	41034942	0.007	Pde4d	+	C	T	T	T				intron		NM_001113328|NM_001113334|NM_017032|NM_001113332|NM_001113329
2	41035535	0	Pde4d	+	T	A	A	A				intron		NM_017032|NM_001113329|NM_001113332|NM_001113328|NM_001113334
2	41035845	0	Pde4d	+	A	G	G	G				intron		NM_001113328|NM_017032|NM_001113334|NM_001113329|NM_001113332
2	41036136	0.998	Pde4d	+	A	G	G	G				intron		NM_001113332|NM_017032|NM_001113328|NM_001113329|NM_001113334
2	41036778	0.084	Pde4d	+	T	C	C	C				intron		NM_017032|NM_001113329|NM_001113334|NM_001113332|NM_001113328
2	41036803	0	Pde4d	+	T	G	G	G				intron		NM_001113329|NM_017032|NM_001113334|NM_001113332|NM_001113328
2	41037046	0	Pde4d	+	G	A	A	A				intron		NM_017032|NM_001113329|NM_001113334|NM_001113332|NM_001113328
2	41037645	0.009	Pde4d	+	C	G	G	G				intron		NM_017032|NM_001113332|NM_001113328|NM_001113334|NM_001113329
2	41038213	0.009	Pde4d	+	A		G					intron		NM_001113334|NM_001113328|NM_001113329|NM_001113332|NM_017032
[truncated: 21,552 more rows]
