# Supplementary material for: Validation of Six Genetic Determinants of Susceptibility to Estrogen-Induced Mammary Cancer in the Rat and Assessment of Their Relevance to Breast Cancer Risk in Humans
Source: G3 (Bethesda). 2014 May 28;4(8):1385–94. doi: 10.1534/g3.114.011163 (PMC4132170; doi:10.1534/g3.114.011163)
Supplement: Supporting Information [file supp_g3.114.011163_TableS5.xlsx]

## Sheet: Table S5  Emca4 Genes
Ensembl Gene ID	Description	Chromosome Name	Gene Start (bp)	Strand	Associated Gene Name
ENSRNOG00000037603	Uncharacterized protein [Source:UniProtKB/TrEMBL;Acc:D3ZMU5]	7	94435569	-1	D3ZMU5_RAT
ENSRNOG00000005551	derlin-1 [Source:RefSeq peptide;Acc:NP_001014224]	7	94573474	-1	Derl1
ENSRNOG00000043160		7	94610500	1
ENSRNOG00000006103	WD repeat-containing protein 67 [Source:RefSeq peptide;Acc:NP_001128314]	7	94615000	1	Wdr67
ENSRNOG00000006103	WD repeat-containing protein 67 [Source:RefSeq peptide;Acc:NP_001128314]	7	94615000	1	Wdr67
ENSRNOG00000006103	WD repeat-containing protein 67 [Source:RefSeq peptide;Acc:NP_001128314]	7	94615000	1	Wdr67
ENSRNOG00000006103	WD repeat-containing protein 67 [Source:RefSeq peptide;Acc:NP_001128314]	7	94615000	1	Wdr67
ENSRNOG00000006251	family with sequence similarity 83, member A (Fam83a), mRNA [Source:RefSeq DNA;Acc:NM_001130576]	7	94692898	1	Fam83a
ENSRNOG00000006370	Uncharacterized protein C8orf76 homolog [Source:UniProtKB/Swiss-Prot;Acc:Q5BK24]	7	94729978	-1	RGD1310852
ENSRNOG00000006412	Zinc fingers and homeoboxes protein 1 [Source:UniProtKB/Swiss-Prot;Acc:Q8R515]	7	94753900	-1	Zhx1
ENSRNOG00000021955		7	94806141	-1
ENSRNOG00000025604	ATPase family AAA domain-containing protein 2 [Source:RefSeq peptide;Acc:NP_001128351]	7	94808296	-1	D3ZGZ2_RAT
ENSRNOG00000025604	ATPase family AAA domain-containing protein 2 [Source:RefSeq peptide;Acc:NP_001128351]	7	94808296	-1	D3ZGZ2_RAT
ENSRNOG00000006700	Protein N-terminal glutamine amidohydrolase [Source:UniProtKB/Swiss-Prot;Acc:Q5BJV9]	7	94872000	1	Wdyhv1
ENSRNOG00000006738	F-box only protein 32 [Source:UniProtKB/Swiss-Prot;Acc:Q91Z62]	7	94909568	-1	Fbxo32
ENSRNOG00000006738	F-box only protein 32 [Source:UniProtKB/Swiss-Prot;Acc:Q91Z62]	7	94909568	-1	Fbxo32
ENSRNOG00000007896	Kelch-like protein 38 [Source:UniProtKB/Swiss-Prot;Acc:Q5BK60]	7	95042271	-1	Klhl38
ENSRNOG00000007980	annexin A13 [Source:RefSeq peptide;Acc:NP_001128382]	7	95071045	-1	Anxa13
ENSRNOG00000007980	annexin A13 [Source:RefSeq peptide;Acc:NP_001128382]	7	95071045	-1	Anxa13
ENSRNOG00000008271	family with sequence similarity 91, member A1 (Fam91a1), mRNA [Source:RefSeq DNA;Acc:NM_001127578]	7	95157013	1	Fam91a1
ENSRNOG00000025300	Uncharacterized protein [Source:UniProtKB/TrEMBL;Acc:F1LXL6]	7	95289300	1	F1LXL6_RAT
ENSRNOG00000008934	similar to 4930438D12Rik protein (RGD1563224), mRNA [Source:RefSeq DNA;Acc:NM_001100995]	7	95481377	-1	RGD1563224
ENSRNOG00000008934	similar to 4930438D12Rik protein (RGD1563224), mRNA [Source:RefSeq DNA;Acc:NM_001100995]	7	95481377	-1	RGD1563224
ENSRNOG00000008934	similar to 4930438D12Rik protein (RGD1563224), mRNA [Source:RefSeq DNA;Acc:NM_001100995]	7	95481377	-1	RGD1563224
ENSRNOG00000008987	ring finger protein 139 (Rnf139), mRNA [Source:RefSeq DNA;Acc:NM_001127545]	7	95659041	1	Rnf139
ENSRNOG00000009001	metastasis suppressor protein 1 [Source:RefSeq peptide;Acc:NP_001124035]	7	95808266	1	Mtss1
ENSRNOG00000009001	metastasis suppressor protein 1 [Source:RefSeq peptide;Acc:NP_001124035]	7	95808266	1	Mtss1
ENSRNOG00000009001	metastasis suppressor protein 1 [Source:RefSeq peptide;Acc:NP_001124035]	7	95808266	1	Mtss1
ENSRNOG00000009364	NADH dehydrogenase [Source:RefSeq peptide;Acc:NP_001120766]	7	95949322	-1	Ndufb9
ENSRNOG00000009550	Squalene monooxygenase [Source:UniProtKB/Swiss-Prot;Acc:P52020]	7	96096766	1	Sqle
ENSRNOG00000009550	Squalene monooxygenase [Source:UniProtKB/Swiss-Prot;Acc:P52020]	7	96096766	1	Sqle
ENSRNOG00000009739	Uncharacterized protein [Source:UniProtKB/TrEMBL;Acc:D4AEB6]	7	96112490	-1	RGD1564420
ENSRNOG00000009739	Uncharacterized protein [Source:UniProtKB/TrEMBL;Acc:D4AEB6]	7	96112490	-1	RGD1564420
ENSRNOG00000003964	E3 SUMO-protein ligase NSE2 [Source:UniProtKB/Swiss-Prot;Acc:Q4V8A0]	7	96167635	1	Nsmce2
ENSRNOG00000003964	E3 SUMO-protein ligase NSE2 [Source:UniProtKB/Swiss-Prot;Acc:Q4V8A0]	7	96167635	1	Nsmce2
ENSRNOG00000004100	tribbles homolog 1 [Source:RefSeq peptide;Acc:NP_076475]	7	96442239	1	Trib1
ENSRNOG00000037549	Uncharacterized protein [Source:UniProtKB/TrEMBL;Acc:F1LYQ4]	7	97616531	1	F1LYQ4_RAT
ENSRNOG00000029292	Ab1-152 (LOC500877), mRNA [Source:RefSeq DNA;Acc:NM_001047963]	7	97655615	-1	LOC500877
ENSRNOG00000033584	Ac2-224 [Source:RefSeq peptide;Acc:NP_001008878]	7	97749019	-1	LOC362921
ENSRNOG00000004692	Alpha-1B-glycoprotein [Source:UniProtKB/Swiss-Prot;Acc:Q9EPH1]	7	97799117	-1	A1bg
ENSRNOG00000037546	Uncharacterized protein [Source:UniProtKB/TrEMBL;Acc:F1LYI1]	7	98540230	1	F1LYI1_RAT
ENSRNOG00000004500	Myc proto-oncogene protein [Source:UniProtKB/Swiss-Prot;Acc:P09416]	7	98953142	1	Myc
ENSRNOG00000004982	Gasdermin-C [Source:UniProtKB/Swiss-Prot;Acc:P85967]	7	101108796	-1	Gsdmc
ENSRNOG00000004982	Gasdermin-C [Source:UniProtKB/Swiss-Prot;Acc:P85967]	7	101108796	-1	Gsdmc
ENSRNOG00000004999	gasdermin domain containing protein RGD1359449 [Source:RefSeq peptide;Acc:NP_001014106]	7	101134842	1	RGD1359449
ENSRNOG00000005145	family with sequence similarity 49, member B (Fam49b), mRNA [Source:RefSeq DNA;Acc:NM_001126267]	7	101150482	-1	Fam49b
ENSRNOG00000005739	Arf-GAP with SH3 domain, ANK repeat and PH domain-containing protein 1 [Source:UniProtKB/Swiss-Prot;Acc:Q1AAU6]	7	101303973	-1	Asap1
ENSRNOG00000005739	Arf-GAP with SH3 domain, ANK repeat and PH domain-containing protein 1 [Source:UniProtKB/Swiss-Prot;Acc:Q1AAU6]	7	101303973	-1	Asap1
ENSRNOG00000005739	Arf-GAP with SH3 domain, ANK repeat and PH domain-containing protein 1 [Source:UniProtKB/Swiss-Prot;Acc:Q1AAU6]	7	101303973	-1	Asap1
ENSRNOG00000005739	Arf-GAP with SH3 domain, ANK repeat and PH domain-containing protein 1 [Source:UniProtKB/Swiss-Prot;Acc:Q1AAU6]	7	101303973	-1	Asap1
ENSRNOG00000004890	Adenylate cyclase type 8 [Source:UniProtKB/Swiss-Prot;Acc:P40146]	7	101957821	-1	Adcy8
ENSRNOG00000025528	protein EFR3 homolog A [Source:RefSeq peptide;Acc:NP_001124036]	7	103147405	1	Efr3a
ENSRNOG00000025528	protein EFR3 homolog A [Source:RefSeq peptide;Acc:NP_001124036]	7	103147405	1	Efr3a
ENSRNOG00000025549		7	103171232	-1
ENSRNOG00000025516	otoconin-90 [Source:RefSeq peptide;Acc:NP_001128237]	7	103230625	-1	Oc90
ENSRNOG00000025516	otoconin-90 [Source:RefSeq peptide;Acc:NP_001128237]	7	103230625	-1	Oc90
ENSRNOG00000025516	otoconin-90 [Source:RefSeq peptide;Acc:NP_001128237]	7	103230625	-1	Oc90
ENSRNOG00000025516	otoconin-90 [Source:RefSeq peptide;Acc:NP_001128237]	7	103230625	-1	Oc90
ENSRNOG00000042618	Uncharacterized protein [Source:UniProtKB/TrEMBL;Acc:D3ZMD5]	7	103274011	-1	D3ZMD5_RAT
ENSRNOG00000005206	Potassium voltage-gated channel subfamily KQT member 3 [Source:UniProtKB/Swiss-Prot;Acc:O88944]	7	103325196	-1	Kcnq3
ENSRNOG00000005233	leucine rich repeat containing 6 [Source:RefSeq peptide;Acc:NP_001020830]	7	103747640	-1	Lrrc6
ENSRNOG00000029074		7	103878665	1
ENSRNOG00000025460	Uncharacterized protein [Source:UniProtKB/TrEMBL;Acc:D3ZJP7]	7	103893775	-1	D3ZMF7_RAT
ENSRNOG00000025460	Uncharacterized protein [Source:UniProtKB/TrEMBL;Acc:D3ZJP7]	7	103893775	-1	D3ZMF7_RAT
ENSRNOG00000005486	PHD finger protein 20-like protein 1 [Source:UniProtKB/Swiss-Prot;Acc:Q4V9H5]	7	103945838	1	P20L1_RAT
ENSRNOG00000005486	PHD finger protein 20-like protein 1 [Source:UniProtKB/Swiss-Prot;Acc:Q4V9H5]	7	103945838	1	P20L1_RAT
ENSRNOG00000005486	PHD finger protein 20-like protein 1 [Source:UniProtKB/Swiss-Prot;Acc:Q4V9H5]	7	103945838	1	P20L1_RAT
ENSRNOG00000005417	Zinc fingers and homeoboxes protein 2 [Source:UniProtKB/Swiss-Prot;Acc:Q80VX4]	7	94528435	1	Zhx2
ENSRNOG00000008978	tRNA wybutosine-synthesizing protein 2 homolog [Source:UniProtKB/Swiss-Prot;Acc:Q4V8B8]	7	95628301	1	Trmt12
ENSRNOG00000004914	Uncharacterized protein CXorf49 homolog [Source:UniProtKB/Swiss-Prot;Acc:Q3KR64]	7	96870032	-1	LOC500876
ENSRNOG00000004906	Uncharacterized protein [Source:UniProtKB/TrEMBL;Acc:D3ZTG1]	7	97235407	1	RGD1563100
ENSRNOG00000028190	Uncharacterized protein [Source:UniProtKB/TrEMBL;Acc:D4ACF8]	7	97685976	-1	D4ACF8_RAT
ENSRNOG00000004744	Uncharacterized protein [Source:UniProtKB/TrEMBL;Acc:D3ZV96]	7	97686803	-1	Fam84b
ENSRNOG00000037548	RCG63690Uncharacterized protein [Source:UniProtKB/TrEMBL;Acc:D3ZH77]	7	97694247	1	D3ZH77_RAT
ENSRNOG00000025553	Uncharacterized protein [Source:UniProtKB/TrEMBL;Acc:F1M8Y7]	7	102257887	-1	F1M8Y7_RAT
ENSRNOG00000033572		7	95612161	-1	RGD1562739
ENSRNOG00000044520	Small nucleolar RNA SNORA17 [Source:RFAM;Acc:RF00560]	7	99918092	1	SNORA17
ENSRNOG00000034556	U6 spliceosomal RNA [Source:RFAM;Acc:RF00026]	7	96607210	-1	U6
ENSRNOG00000035373	U6 spliceosomal RNA [Source:RFAM;Acc:RF00026]	7	98699366	-1	U6
ENSRNOG00000040614	U1 spliceosomal RNA [Source:RFAM;Acc:RF00003]	7	95582950	-1	U1
ENSRNOG00000040864	Small nucleolar RNA Z195/SNORD33/SNORD32 family [Source:RFAM;Acc:RF00133]	7	103214346	1	SNORD33
ENSRNOG00000036522		7	94029433	1
ENSRNOG00000041436	U6atac minor spliceosomal RNA [Source:RFAM;Acc:RF00619]	7	99702220	1	U6atac
ENSRNOG00000041693	U6 spliceosomal RNA [Source:RFAM;Acc:RF00026]	7	94344607	1	U6
ENSRNOG00000045081	Small nucleolar RNA SNORA48 [Source:RFAM;Acc:RF00554]	7	102387822	-1	SNORA48
ENSRNOG00000043734	U7 small nuclear RNA [Source:RFAM;Acc:RF00066]	7	94861737	-1	U7
ENSRNOG00000041491	Small nucleolar RNA SNORA11 [Source:RFAM;Acc:RF00614]	7	94867410	1	SNORA11
ENSRNOG00000041936	7SK RNA [Source:RFAM;Acc:RF00100]	7	95304116	1	7SK
ENSRNOG00000045342	Small nucleolar RNA SNORA25 [Source:RFAM;Acc:RF00402]	7	101166474	-1	SNORA25
ENSRNOG00000040582	Small nucleolar RNA SNORA17 [Source:RFAM;Acc:RF00560]	7	97573167	-1	SNORA17
ENSRNOG00000040603	U6 spliceosomal RNA [Source:RFAM;Acc:RF00026]	7	96949999	1	U6
ENSRNOG00000045492	7SK RNA [Source:RFAM;Acc:RF00100]	7	94511528	-1	7SK
