# Supplementary material for: Validation of Six Genetic Determinants of Susceptibility to Estrogen-Induced Mammary Cancer in the Rat and Assessment of Their Relevance to Breast Cancer Risk in Humans
Source: G3 (Bethesda). 2014 May 28;4(8):1385–94. doi: 10.1534/g3.114.011163 (PMC4132170; doi:10.1534/g3.114.011163)
Supplement: Supporting Information [file supp_g3.114.011163_TableS6.xlsx]

## Sheet: Table S6  Emca4 Variants
Chromosome	Position	Conservation Score	Gene Symbol	Gene Strand	Reference Nucleotide	ACI/Eur (ICL)	ACI/Eur (MCW)	ACI/N (KNAW)	BN/NHsdMcwi (ICL)	BN/NHsdMcwi (KNAW)	BN/SsN (KNAW)	Variant Location	Amino Acid Change	Transcript Accession IDs	Referance Amino Acid	Variant Amino Acid	Polyphen Prediction
7	94000816	0			A	G	G	G
7	94001650	0			C	A	A	A
7	94001797	0			T	G	G	G
7	94002346	0			C	A	A	A
7	94003210	0.004			A	G	G	G
7	94003573	0.063			G	T	T	T
7	94003619	0.547			C	A	A	A
7	94003951	0.008			C	T	T	T
7	94003958	0.005			G	A	A	A
7	94004060	0.005			G	A	A	A
7	94004112	0			G	A	A	A
7	94004215	0.102			G	A	A
7	94004872	0.006			A	G	G	G
7	94004926	0.006			A	G	G	G
7	94005194	0.002			T	C	C	C
7	94005228	0.001			T	C	C	C
7	94005312	0.02			G	A	A	A
7	94005499	0.002			T	C	C	C
7	94005534	0.001			T	A	A	A
7	94005698	0.007			G	A	A	A
7	94005849	0.005			G	T	T	T
7	94005874	0.083			T	C	C	C
7	94006180	0.001			C	T	T	T
7	94006417	0.001			G	C	C	C
7	94006661	0.001			A	G	G	G
7	94007168	0.18			C	T	T
7	94007429	0.021			T	C	C
7	94007493	0.004			C		A
7	94007551	0.077			A	C	C	C
7	94007610	0.01			T	G	G	G
7	94007635	0.002			A	C	C	C
7	94008068	0.041			C	A	A
7	94008106	0.025			T	C	C	C
7	94008278	0.075			G	T	T
7	94008699	0.086			A	T	T	T
7	94008722	0.129			C	T	T
7	94012920	0			A	T	T	T
7	94013225	0.721			T	C	C	C
7	94013698	0.03			C	A	A	A
7	94013762	0.011			T	C	C	C
7	94013832	0.001			C	T	T	T
7	94014140	0.049			G	A	A	A
7	94014378	0.004			C	T	T	T
7	94014684	0.001			G	T	T	T
7	94014707	0			T	C	C	C
7	94014911	0.004			T	G	G	G
7	94014986	0.002			T	G	G	G
7	94014998	0			A	G	G	G
7	94015363	0			G	T	T	T
7	94015509	0.001			A	G	G	G
7	94015986	0.001			A	C	C	C
7	94016208	0.002			T	C	C	C
7	94016324	0.321			A	G	G	G
7	94016601	0.321			C	T	T
7	94016926	0.321			T	C	C	C
7	94016945	0.321			A	G	G	G
7	94017114	0.321			A	C	C	C
7	94017228	0.321			C			G
7	94017532	0.321			T	C	C	C
7	94017547	0.321			G	A	A	A
7	94018056	0.321			T	A	A
7	94019134	0.321			A	G	G	G
7	94020559	0.321			A	G	G
7	94020560	0.321			C	T	T
7	94022475	0.321			T		A
7	94022476	0.321			T		G
7	94022480	0.321			A		G
7	94022484	0.321			T		A
7	94022555	0.321			T		G
7	94023195	0.321			A	G	G	G
7	94023362	0.321			T	C	C	C
7	94025270	0			T		C
7	94025273	0			A					C
7	94026416	0.499			T	G	G	G
7	94028224	0.001			T	C	C	C
7	94029536	0.001			A		G	G
7	94037997	0.001			G	A	A
7	94038767	0.001			T	C	C
7	94041420	0.001			G		A
7	94043141	0			C			A		A
7	94043142	0			T			C		C
7	94043143	0			C			T		T
7	94043255	0.002			G	A	A	A
7	94043739	0.81			G	A	A	A
7	94045391	0	LOC100360140	+	C	T	T	T				intron		XM_003750352|XM_003754332
7	94048907	0.001			G		A	A		A	A
7	94049019	0.001			G		C
7	94049061	0			C		A	A			A
7	94049077	0.002			C		A	A		A	A
7	94050124	0.002			G	A	A	A
7	94051328	0.002			C	A	A	A
7	94052457	0.002			T	A	A	A
7	94054066	0.002			T	C	C	C
7	94054664	0.063			G	C	C	C
7	94055593	0.088			G		A	A		A	A
7	94055598	0.235			A		C	C		C	C
7	94057675	0.001			T	C	C
7	94057676	0.001			T	C	C
7	94057680	0			C		T	T
7	94057683	0			C		G	G			G
7	94059109	0.002			C	T	T
7	94063013	0.002			G	A	A
7	94063021	0.002			C	T
7	94063022	0.002			T	G
7	94063047	0.002			G		A
7	94063131	0.002			G		A
7	94063139	0.002			T	A	A
7	94063167	0.002			C		G
7	94063186	0.002			T	A
7	94063203	0.002			C		A
7	94063347	0.002			G	T	T
7	94065404	0			G	T	T	T
7	94068033	0.011			T	C	C	C
7	94068852	0.168			C	T	T
7	94068893	0.008			G	A	A	A
7	94069472	0.004			G	T	T	T
7	94070051	0.002			G	A	A	A
7	94070493	0.001			T	C	C
7	94070607	0.001			G	A	A	A
7	94070633	0.001			A	G	G	G
7	94071184	0			T	G	G	G
7	94071321	0.002			A	G	G	G
7	94073108	0.001			T	C	C	C
7	94074644	0.002			C	T	T	T
7	94075049	0.003			A	G	G	G
7	94075121	0.528			G		T
7	94075607	0.528			A		G	G
7	94075963	0.003			T		A	A
7	94076720	0.003			A	G	G	G
7	94077127	0.003			T	C	C
7	94077346	0.003			T		C
7	94077375	0.003			A	G	G	G
7	94077643	0.003			T	C	C
7	94077651	0.003			A	G	G	G
7	94078053	0.003			C		T
7	94078364	0.003			T	C	C	C
7	94078441	0.003			C	T	T	T
7	94078525	0.003			T		G	G		G	G
7	94078957	0.005			G	T	T	T
7	94079063	0.003			G	A	A	A
7	94079600	0			A	G	G	G
7	94079666	0.003			G	T	T	T
7	94080081	0.001			C	T	T	T
7	94080154	0.008			T	C	C	C
7	94081064	0.425			C	A	A	A
7	94081170	0.013			C	A	A	A
7	94081303	0.192			A	G	G	G
7	94081756	0.006			A	C	C	C
7	94081979	0.052			T	G	G	G
7	94082139	0.009			T	C
7	94082142	0.006			C	T
7	94082315	0.008			C		T	T		T	T
7	94082327	0.002			A	G	G	G
7	94082445	0.019			A	C	C	C
7	94082487	0.003			A	G	G	G
7	94082903	0.015			T	C	C	C
7	94082985	0.02			T	C	C	C
7	94083082	0.326			G	A	A	A
7	94083212	0.127			G		T
7	94083301	0.003			C	T	T	T
7	94083321	0.053			C	T	T	T
7	94083518	0.002			A	G	G	G
7	94083539	0			T	C	C	C
7	94083558	0			G	T	T	T
7	94083720	0.001			A	C	C	C
7	94083834	0.001			C						T
7	94083975	0.002			T	C	C	C
7	94084117	0.001			G	A	A	A
7	94084369	0			A	G	G	G
7	94084418	0.001			A	C	C	C
7	94084616	0.011			A	G	G	G
7	94084777	0			C	A	A	A
7	94084937	0.001			G	A	A	A
7	94085700	0.001			G	T	T
7	94086110	0			G	A	A	A
7	94088159	0.001			T	A	A	A
7	94088988	0.014			T	C	C	C
7	94090531	0.014			A	G	G	G
7	94091891	0.001			A	T	T	T
7	94092132	0			A		G	G		G	G
7	94092257	0.006			T		A	A		A
7	94092264	0.002			T		A	A		A
7	94092280	0			G	A		A
7	94092281	0			A	G		G
7	94093206	0.005			A		C	C		C	C
7	94093254	0.042			T		C	C		C	C
7	94093474	0.012			T	A	A	A	A	A	A
7	94093911	0			C		T	T		T	T
7	94094114	0			T	C	C
7	94094313	0.739			T	C	C	C
7	94094374	0.997			G	A	A	A
7	94094398	0.356			A	T	T	T
7	94094432	0.994			G	A	A	A
7	94095669	0			A	G	G	G
7	94097163	0			G	A	A	A
7	94098739	0			A		G
7	94099090	0			G	A
7	94099353	0			G						T
7	94099377	0			C						T
7	94099378	0			G						A
7	94099984	0			C	T	T	T
7	94100561	0.009			T	A	A	A
7	94100788	0.001			C	T	T
7	94101100	0.008			G	C		C
7	94101960	0.001			G		C
7	94101964	0.001			G	C
7	94101968	0.001			G	C	C
7	94101972	0			G		C
7	94102165	0.01			G	A	A	A
7	94102750	0.032			C	T	T	T
7	94102987	0			G	T	T	T
7	94103135	0			A	C	C	C
7	94103810	0.104			G	A	A
7	94104353	0.005			T	C	C	C
7	94104623	0.003			A	G	G	G
7	94105041	0.003			T		A	A
7	94105069	0.003			C	T	T	T
7	94105097	0.003			A	G	G	G
7	94105115	0.003			T	C	C	C
7	94105388	0.003			C		G
7	94105736	0.01			C	G	G	G
7	94105947	0.01			C			A
7	94105950	0.01			T			C
7	94105978	0.01			G	A	A	A
7	94106031	0.01			T	C	C	C
7	94106273	0.005			T		G	G		G	G
7	94107752	0.005			T		C
7	94107907	0.005			T		G
7	94108820	0.005			A	T	T	T
7	94109630	0.005			T	A	A	A
7	94109648	0.005			T	C	C
7	94110264	0.005			G	A	A	A
7	94111418	0.005			G	A	A	A
7	94111832	0.003			G	A	A	A
7	94112311	0.033			C	A	A	A
7	94112622	0.001			C	T	T	T
7	94113010	0.005			C	A	A	A
7	94113252	0			G	A	A	A
7	94113909	0.004			C	T	T	T
7	94114039	0.001			C	T	T	T
7	94118685	0.001			T		C
7	94119117	0			T	C	C	C
7	94119843	0.093			T	C	C	C
7	94120558	0.008			A	G	G	G
7	94120649	0			A	G	G	G
7	94120852	0			C		G	G
7	94121175	0.007			T	G	G	G
7	94121541	0.007			C	T	T	T
7	94122001	0.002			G	A	A	A
7	94122171	0.002			G	A	A	A
7	94122264	0.002			T	G	G	G
7	94122576	0.002			A	G	G	G
7	94122678	0.002			A	T	T	T
7	94122838	0.002			T	G	G	G
7	94123341	0.002			G	T	T	T
7	94123879	0.002			A	G	G	G
7	94125702	0.001			C		T	T
7	94127746	0.001			A	G	G	G
7	94127765	0.006			A	T	T	T
7	94127953	0.002			T	A	A	A
7	94128305	0.003			G	A	A	A
7	94130083	0.003			C			G
7	94131405	0.003			G		C			C
7	94131423	0.003			G	T	T
7	94132479	0.003			T					C
7	94132491	0.003			T			C		C
7	94133306	0.01			G		T	T		T	T
7	94133375	0.044			C	T	T	T
7	94134623	0.044			T	A	A	A
7	94134774	0.044			G	A	A	A
7	94136429	0.001			T		G	G
7	94137280	0			T	C	C	C
7	94137479	0.002			C	T	T	T
7	94137811	0.001			T	C	C	C
7	94137911	0.002			C	T	T	T
7	94138011	0.001			A	G	G	G
7	94138284	0.009			T		C
7	94138287	0.007			C		T
7	94138364	0.007			G	A	A	A
7	94138370	0.007			G	A	A	A
7	94138451	0.001			A			G
7	94138615	0.008			C	T	T	T
7	94138646	0.08			A	G	G	G
7	94138697	0			T	C	C	C
7	94138740	0.005			T	C	C	C
7	94139079	0.003			G	C	C	C
7	94139212	0.03			T	G	G	G
7	94139235	0.024			T				G		G
7	94139262	0.014			G					T	T
7	94139277	0.013			G		A	A
7	94139319	0.031			G		C	C		C	C
7	94139366	0.032			G	A	A	A
7	94139368	0.028			G	A	A	A
7	94139555	0.038			T	C	C	C
7	94139897	0.001			T	C	C	C
7	94140369	0.001			G	A	A	A
7	94140575	0.003			G		C	C		C	C
7	94140607	0.352			C		A	A		A	A
7	94141176	0.005			T		C	C		C	C
7	94141267	0.018			T	C	C	C
7	94141451	0.834			C	T	T	T
7	94141660	0.033			A	T	T	T
7	94141762	0.029			T	C	C	C
7	94142002	0.001			C	A	A	A
7	94142566	0			A	G	G	G
7	94176582	0			G	T	T
7	94176772	0			C	T	T	T
7	94177029	0			G						A
7	94178281	0			A	G	G	G
7	94178287	0			T	A	A	A
7	94179038	0.027			A	T	T	T
7	94183614	0.001			G	A	A	A
7	94188525	1			G	A	A	A
7	94189302	0.001			A	G	G	G
7	94190400	0			C	T		T
7	94190637	0			C		T
7	94192391	0			C	T	T	T
7	94193148	0			A	G	G	G
7	94193371	0			C	T	T	T
7	94193414	0.001			A	G	G	G
7	94194377	0.001			A	G	G
7	94194381	0.001			A	G	G
7	94195824	0.409			G	A	A
7	94200967	0.001			G	A	A	A
7	94201228	0.008			T	C	C	C
7	94202414	0.019			T	C
7	94202416	0.017			T	C
7	94202418	0.016			T	C
7	94202422	0.015			T	C
7	94202430	0.012			T		A
7	94202436	0.009			A		C
7	94202663	0			C	T	T	T
7	94204701	0			G	A	A	A
7	94205535	0.093			A	G	G	G
7	94206553	0.001			T	C	C	C
7	94207084	0.035			T	C	C	C
7	94207401	0			T			A
7	94208459	0.002			A	G	G	G
7	94208523	0.007			C	T	T	T
7	94208667	0			C	T	T	T
7	94208876	0.008			C	T	T	T
7	94209920	0			T	G	G
7	94209926	0.001			T	A	A	A
7	94210016	0			G	T	T	T
7	94210233	0			C	T	T
7	94210583	0			G		C
7	94210642	0			G		A
7	94213076	0.001			A			T
7	94213078	0			C			G
7	94213502	0.001			A	C	C	C
7	94213603	0.013			A	G	G	G
7	94213686	0.003			G	C	C	C
7	94213756	0.001			A		G	G		G	G
7	94213963	0			G	A	A	A
7	94214112	0.004			A	G	G	G
7	94214259	0			T	G	G
7	94214767	0.007			A			C
7	94214870	0.009			T	G	G	G
7	94215434	0.004			T	C	C	C
7	94215925	0.001			T		G
7	94216127	0.028			C	T	T
7	94216181	0.079			A	T	T	T
7	94217234	0.003			A	T	T	T
7	94217735	0			C	T	T	T
7	94217919	0			T	C	C	C
7	94218177	0			G	A	A	A
7	94218193	0.005			A	C	C	C
7	94218204	0			A	G	G	G
7	94218551	0			A	T	T	T
7	94218755	0			A	G	G	G
7	94218878	0.001			C	A	A	A
7	94218910	0.001			G	T	T	T
7	94219238	0.001			A	G	G	G
7	94219803	0.149			C	T	T	T
7	94219973	0.001			A	G	G	G
7	94220829	0.002			C	T	T	T
7	94220879	0.002			A	G	G	G
7	94220882	0.002			C	T	T	T
7	94220904	0			G	A	A	A
7	94221085	0.009			A	G	G	G
7	94221111	0.006			A	G	G	G
7	94221221	0.016			G	C	C	C
7	94221396	0.001			G	A	A	A
7	94221434	0			G	A	A	A
7	94221567	0.005			T		C	C
7	94221751	0			C	T	T	T
7	94221867	0.001			C	G	G	G
7	94222442	0.002			C	T	T	T
7	94222537	0.007			C	T	T	T
7	94222553	0.001			C	A	A	A
7	94223353	0.002			A	T	T	T
7	94223793	0.022			G			C
7	94224125	0.02			C	G	G	G
7	94224352	0.02			C	A	A	A
7	94224353	0.02			A	G	G	G
7	94224409	0.02			C	T	T	T
7	94224643	0.02			C	A	A	A
7	94224677	0.02			A	C	C	C
7	94224690	0.02			A	T	T
7	94224962	0.02			A	G	G	G
7	94225906	0.02			T	G	G	G
7	94225929	0.02			T		C	C		C	C
7	94225958	0.02			A	G	G
7	94226226	0.09			A	G	G	G
7	94226246	0.069			A	G	G	G
7	94226770	0.037			A	T	T	T
7	94227341	0.002			A	G	G	G
7	94227605	0.035			T	C	C	C
7	94227626	0.006			A	G	G	G
7	94228057	0.002			G	A	A	A
7	94228063	0.002			A	G	G	G
7	94228444	0			T	G	G	G
7	94228521	0.001			A	G	G	G
7	94228797	0.002			T	C	C	C
7	94228813	0.003			A	G	G	G
7	94229521	0.007			C	T
7	94229844	0.004			A	G	G	G
7	94229944	0			A	G	G	G
7	94230146	0			G	A	A	A
7	94230171	0.03			T	C	C	C
7	94230361	0			C	A	A	A
7	94231030	0.162			T	C	C	C
7	94231083	0.001			A	G	G	G
7	94231276	0			A	G	G	G
7	94231328	0.001			G	A	A	A
7	94231351	0.001			A	G	G	G
7	94231577	0			A	C	C	C
7	94231610	0			A	T	T	T
7	94231888	0			G	C	C	C
7	94232228	0.003			G	A	A	A
7	94232554	0.072			T	C	C	C
7	94232608	0.055			T	G	G
7	94232618	0.01			C	A	A	A
7	94233480	0.01			C	T	T	T
7	94233750	0.01			G	A	A
7	94233778	0.01			C	T	T	T
7	94234305	0.005			A	G	G	G
7	94234463	0			A	C	C	C
7	94234470	0			C	T	T	T
7	94234609	0.005			T	C	C	C
7	94234725	0.885			A	G	G
7	94234847	0			C	G	G
7	94235029	0.002			C	T	T	T
7	94235143	0.04			G	A	A	A
7	94235149	0.024			G	T	T	T
7	94235909	0			T	C	C	C
7	94236153	0.002			C	T	T	T
7	94236550	0.001			G	A	A	A
7	94237039	0.001			C	A	A	A
7	94237191	0.007			T	C	C	C
7	94237694	0			C	T	T	T
7	94238329	0.004			G	A	A	A
7	94238390	0.043			C	T	T	T
7	94238687	0.004			C	T	T	T
7	94238928	0.005			G	C
7	94238930	0.001			G	C
7	94239519	0.001			C	T	T	T
7	94239857	0.001			A	G	G	G
7	94240818	0.025			C	A	A	A
7	94240872	0.002			T	C	C	C
7	94241084	0.001			C	A	A	A
7	94241866	0.382			A	T	T	T
7	94242164	0.003			C	T	T	T
7	94242328	0.006			T	C	C
7	94242336	0.03			G	A	A
7	94242613	0.002			A	C	C	C
7	94242788	0.003			G	A	A	A
7	94242895	0.001			T	C	C	C
7	94243274	0.004			A	G	G	G
7	94244220	0.002			G	A	A	A
7	94244501	0			T	G	G	G
7	94244882	0			G	A	A	A
7	94244965	0.001			C	G	G	G
7	94247514	0.001			T	G	G	G
7	94248646	0.001			A	G	G
7	94248727	0.001			G		A
7	94248733	0.001			A		G
7	94248759	0.001			A	G	G
7	94248765	0.001			G		A
7	94248789	0.001			G		A
7	94249866	0.001			G	A	A	A
7	94249896	0.001			G	A	A	A
7	94250262	0			T	C	C	C
7	94250313	0.003			T	C	C	C
7	94250400	0.017			T	G	G	G
7	94250730	0.005			T	A	A	A
7	94251069	0.001			A	G	G	G
7	94251434	0.037			A	C	C	C
7	94251914	0			T		A	A
7	94251975	0.014			T	C	C	C
7	94253288	0.134			A	G	G	G
7	94253603	0.098			G	T	T	T
7	94253969	0.001			T	A	A	A
7	94253992	0			T	C	C	C
7	94254115	0.002			T	C	C	C
7	94254184	0.008			C	T	T	T
7	94254823	0.022			G	A	A	A
7	94254953	0.061			A	G	G	G
7	94255746	0			T	C	C	C
7	94255748	0			C	T	T	T
7	94255997	0.004			C	T	T	T
7	94256077	0.189			C	T	T	T
7	94256614	0.001			T	C	C	C
7	94256975	0.003			G	T	T	T
7	94257015	0.017			C	T	T	T
7	94257754	0			T	C	C	C
7	94257923	0			C	T	T	T
7	94258928	0.005			A	G	G	G
7	94259146	0.387			C	A	A	A
7	94259273	0.001			T	G	G
7	94260078	0.011			T	A	A	A
7	94260260	0			A	G	G	G
7	94261012	0			C	T	T	T
7	94261256	0			T		C	C
7	94261364	0.001			T	C	C	C
7	94261656	0.003			A	G	G	G
7	94261897	0.01			C	T	T	T
7	94262185	0.005			A	G	G
7	94262705	0.003			A	G	G	G
7	94263263	0.003			A	G	G
7	94263352	0.007			C	T	T	T
7	94263452	0.007			A	G	G
7	94263924	0.002			G	A	A	A
7	94264686	0.012			C	G	G
7	94265577	0			A	G	G	G
7	94265629	0.002			T	G	G	G
7	94265964	0.96			C	A	A
7	94266106	0.001			A	C	C	C
7	94266361	0.042			C	A	A	A
7	94266472	0.535			T	C	C	C
7	94266827	0.001			G	A	A	A
7	94266946	0			C						A
7	94266986	0.004			A	T	T	T
7	94267101	0			G	A	A	A
7	94267143	0			G	A	A	A
7	94267616	0			A	G	G	G
7	94268116	0			C	T	T	T
7	94268918	0			C	T	T	T
7	94269013	0.002			A	C	C	C
7	94269117	0.005			G	C	C	C
7	94269288	0			A	G	G	G
7	94269469	0.001			G	A	A	A
7	94269523	0.001			A	G	G
7	94270128	0.018			C	T	T	T
7	94270245	0.002			A	G	G	G
7	94270578	0			C	T	T	T
7	94270819	0.027			A	G	G	G
7	94271476	0.001			T	C	C	C
7	94271561	0			T	C	C	C
7	94272516	0.043			A	G	G	G
7	94272731	0.038			A	G	G	G
7	94273146	0.001			C	T	T	T
7	94273489	0.005			T	C	C	C
7	94274034	0			C	T	T	T
7	94274210	0.002			T	A	A	A
7	94274650	0.003			A	G	G	G
7	94274961	0.001			C	T	T	T
7	94276980	0			A	G	G	G
7	94277249	0			A	G	G	G
7	94277551	0.007			A	G	G	G
7	94277693	0.001			G	A	A	A
7	94277782	0.005			A	G	G
7	94277867	0			G	A	A	A
7	94277914	0			C	T	T	T
7	94278369	0			G	A	A	A
7	94278423	0			T	G	G	G
7	94278685	0.345			G	A	A	A
7	94279121	0.002			G	T	T	T
7	94279280	0			A	G	G	G
7	94279490	0			G	A	A	A
7	94279519	0			A	G	G
7	94279547	0			C	T	T
7	94279551	0			C	T	T
7	94280037	0.355			T	C	C	C
7	94280507	0.006			A	C	C	C
7	94280569	0.027			C	T	T	T
7	94280605	0.003			G	A	A	A
7	94280660	0.001			T	C	C	C
7	94280694	0.01			T	G	G	G
7	94280730	0.013			T	G	G	G
7	94280811	0.025			T	C	C	C
7	94281089	0			T	C	C	C
7	94281137	0.001			C	T	T	T
7	94281145	0.002			T	A	A
7	94281270	0.011			A	G	G	G
7	94281299	0.001			A	C	C	C
7	94281734	0.005			A	G	G	G
7	94281926	0.043			G	A	A	A
7	94282533	0.023			T	C	C	C
7	94282543	0.009			C	T	T	T
7	94283131	0.009			T	C	C	C
7	94284767	0.002			G	A	A	A
7	94284853	0.113			A	G	G	G
7	94285473	0.113			G	T	T	T
7	94286927	0			C	T	T	T
7	94287214	0			T	C	C	C
7	94287248	0			C	T	T	T
7	94287251	0			G	A	A	A
7	94287699	0.002			T	A	A	A
7	94288491	0			C	T	T	T
7	94288577	0			T	C	C	C
7	94288838	0.001			G	A	A
7	94288843	0.001			C	T	T
7	94297501	0.008			C		T
7	94297650	0.006			C	T	T	T
7	94297698	0.016			C	T	T	T
7	94297789	0.001			G	A	A
7	94297891	0.001			T	G	G	G
7	94297905	0.007			T	G	G	G
7	94297987	0.001			C	T	T	T
7	94298032	0.001			A	G	G	G
7	94298049	0			T	C	C
7	94298156	0.002			A	G	G	G
7	94298166	0			A	G	G	G
7	94298233	0			T	G	G	G
7	94298284	0.037			A	C	C	C
7	94298381	0.395			T	C	C	C
7	94298423	0.003			C	T	T	T
7	94298621	0.042			A	G	G	G
7	94298644	0.01			T	C	C	C
7	94298887	0.008			T	G	G	G
7	94299124	0.003			A	G	G	G
7	94299368	0			G	C	C	C
7	94299474	0.002			A	C	C	C
7	94299522	0			A	G	G	G
7	94299559	0			T	C	C	C
7	94299560	0			G	A	A	A
7	94299580	0			C	T	T	T
7	94299591	0.003			G	A	A	A
7	94299594	0.003			A	G	G	G
7	94299623	0			A	G	G	G
7	94299638	0.002			C	T	T	T
7	94299707	0			G	A	A	A
7	94299729	0.031			G	A	A	A
7	94299938	0			T	A	A	A
7	94300017	0.005			T	C	C	C
7	94300208	0			G	A	A	A
7	94300231	0.798			T		C
7	94300500	0.001			G	A	A	A
7	94300505	0			G	T	T	T
7	94300524	0.016			A		C	C
7	94301025	0.001			A		G	G
7	94301070	0			T		C	C		C	C
7	94301078	0.004			G	A	A	A			A
7	94301080	0.01			G	A	A	A			A
7	94301122	0.827			T		C	C		C
7	94301487	0			T	C	C	C
7	94301499	0			G	A	A	A
7	94301544	0.003			G	A	A	A
7	94301721	0			A	T	T	T
7	94301740	0.001			G	A	A	A
7	94301746	0.002			C	T	T	T
7	94301813	0			T	C	C	C
7	94301896	0.004			C	T	T	T
7	94301904	0.001			G	T	T	T
7	94302052	0			G	A	A	A
7	94302166	0			A	G	G	G
7	94302307	0.002			C	T	T	T
7	94302370	0			T	C	C	C
7	94302435	0			G	T	T	T
7	94302600	0			A	T	T	T
7	94302927	0.003			C	T	T	T
7	94303012	0.001			C	G	G
7	94303109	0			G		C	C		C	C
7	94303309	0.003			A		G	G		G	G
7	94303321	0.005			G	A	A	A
7	94303351	0.035			A	G	G
7	94303398	0.038			G		A
7	94303402	0.039			A		G
7	94303410	0.039			A		G
7	94303419	0.035			G		A
7	94303422	0.034			A		G
7	94303450	0.004			A	G	G
7	94303490	0.005			G		A
7	94303494	0.005			G		A
7	94303502	0			A		G
7	94303506	0			G		A
7	94303606	0.07			C	T	T	T
7	94303669	0			A	T	T	T
7	94303687	0.01			G	A	A	A
7	94303771	0.002			C	T	T	T
7	94303992	0			G	C	C	C
7	94304015	0.004			C	T	T	T
7	94304138	0.05			G	C	C	C
7	94304292	0.474			C	T	T	T
7	94304349	0			T	C	C	C
7	94304496	0.001			T	C	C	C
7	94304656	0.004			A	G	G	G
7	94304671	0			A	C	C	C
7	94304698	0.061			T	C	C	C
7	94304711	0.016			A	G	G	G
7	94304764	0			G	A	A	A
7	94304785	0			G	A	A	A
7	94304801	0.002			G	A	A	A
7	94304909	0.003			C	A	A	A
7	94305103	0.003			A	G	G	G
7	94305285	0.003			G	A	A	A
7	94305322	0.003			A	G	G	G
7	94305488	0.016			C	T	T	T
7	94305611	0			C	T	T	T
7	94305671	0			C	T	T	T
7	94305718	0.015			A	G	G	G
7	94305806	0.012			A	T	T	T
7	94305851	0.007			G	A	A
7	94305859	0.01			C	A	A
7	94305926	0.119			T	C	C	C
7	94306066	0.005			C	T	T	T
7	94306378	0.02			G	A	A	A
7	94306416	0			G	A	A	A
7	94306477	0			T	C	C	C
7	94306487	0			A	G	G	G
7	94306501	0.016			G	A	A	A
7	94306546	0			A	G	G	G
7	94306626	0.016			C	G	G	G
7	94306630	0.012			C	T	T	T
7	94306840	0.012			C	T	T	T
7	94306967	0.012			A		G
7	94306971	0.012			G		A
7	94306996	0.012			G	A	A	A
7	94307089	0.007			A	G	G	G
7	94307189	0.001			C	T	T	T
7	94307233	0			G	T	T	T
7	94307353	0			T	G	G	G
7	94307594	0.01			G	A	A	A
7	94307978	0			A	G	G	G
7	94308040	0			G	A	A	A
7	94308050	0			G	A	A
7	94308235	0.021			C		T	T			T
7	94308237	0.001			G		C	C			C
7	94308287	0			T	C	C
7	94308288	0			A		C
7	94308292	0			A		G
7	94308295	0.002			A		T
7	94308304	0.009			A		G
7	94308313	0.012			A	C	C
7	94308317	0.006			A	G	G
7	94308324	0			T	C	C
7	94308326	0.001			C	T	T
7	94308333	0.002			A	G	G
7	94308334	0.003			A	G	G
7	94308338	0.004			A	C	C
7	94308351	0.002			T	A	A
7	94308691	0.004			A			C		C
7	94308796	0			C	T	T	T
7	94308885	0			A		G
7	94308897	0			A	G	G
7	94308898	0			A	C	C
7	94308929	0			G			C		C
7	94308930	0			T			A		A
7	94308959	0			G			A		A
7	94309083	0.002			T			C
7	94309099	0			G			C
7	94309100	0			A			T
7	94309105	0			G			C
7	94309107	0.001			C						G
7	94309432	0			C		T
7	94309453	0			G		A	A			A
7	94309467	0			G	A	A	A		A	A
7	94309468	0			G	A	A	A		A	A
7	94309568	0.004			C	A	A	A
7	94309784	0.753			C		A	A		A
7	94309970	0.379			T		C	C		C	C
7	94310095	0			G	A	A	A
7	94310096	0			G	C	C	C
7	94310119	0.001			T	C	C	C
7	94310239	0.001			G	T	T
7	94310242	0			C		T
7	94310250	0			G		A	A		A	A
7	94310268	0			T		A	A		A	A
7	94310457	0.003			A	G	G	G
7	94310648	0			C	T	T	T
7	94311169	0			C	T	T	T
7	94311200	0			C	A	A	A
7	94311292	0.005			A	C	C	C
7	94311339	0			T	A	A	A
7	94311344	0.001			C	T	T	T
7	94311379	0			C	T	T	T
7	94311386	0.001			C	T	T	T
7	94311608	0.004			C	A	A	A
7	94311825	0.019			T	C	C
7	94311882	0.024			G	A	A	A
7	94311893	0.022			G	T	T
7	94312166	0.001			C	T	T	T
7	94312215	0.003			A	G	G	G
7	94312270	0.005			G	A	A	A
7	94312329	0.004			T					C	C
7	94312330	0.004			T					A	C
7	94312336	0.005			C	T	T
7	94312349	0.004			C	A	A
7	94312409	0.002			C		T
7	94312469	0.002			A	G	G
7	94312998	0			A		G
7	94315322	0.017			T	G	G	G
7	94315917	0.006			G	T	T	T
7	94316084	0.004			A	G	G	G
7	94316100	0.008			G	A	A	A
7	94316118	0.002			C	T	T	T
7	94316121	0.001			T	C	C	C
7	94316277	0.006			G	A	A	A
7	94316367	0.025			A	G	G
7	94316661	0.001			G	A	A	A
7	94316677	0.001			C	A	A	A
7	94317092	0.004			C	T	T	T
7	94317273	0.005			T	C	C	C
7	94319346	0			G	A	A	A
7	94322677	0			A		T	T		T	T
7	94322790	0			A	G	G	G
7	94323213	0.992			A		G
7	94324143	0.075			A	G	G	G
7	94325533	0.225			G	C	C	C
7	94326948	0.001			T	A	A
7	94328216	0.001			T		C
7	94328225	0.001			G		A
7	94328286	0.007			C	A	A	A		A	A
7	94328379	0.011			G	T	T	T		T	T
7	94328582	0.011			T		G
7	94333783	0.002			G	A	A	A
7	94335670	0.001			G	A	A	A
7	94339288	0.019			C		T			T	T
7	94355131	0.019			A			G		G	G
7	94358307	0.019			A		G
7	94358940	0.019			G						A
7	94358979	0.019			T		G
7	94365635	0.021			G						C
7	94389148	0.021			C			T
7	94393328	1			C					T
7	94393333	1			C					T
7	94393350	1			C					T
7	94393811	0.996			C					T
7	94393817	0.995			C					T
7	94394935	0			C						A
7	94407171	0			C			T
7	94420839	0			A	G	G
7	94438007	0.129			C		A	A		A	A
7	94445286	0			T	C	C
7	94445454	0			T	C	C
7	94456080	0			G						A
7	94466429	0			C			T
7	94481791	0.013			G	A	A	A	A	A
7	94494489	0.007			C		T	T		T	T
7	94496718	0.001			G		C
7	94504724	0.001			A		C	C		C
7	94504751	0.001			A	T	T		T
7	94504786	0.001			A		T
7	94504800	0.001			A		T
7	94504813	0.001			G		C
7	94504819	0.001			G		C
7	94515161	0.005			C						A
7	94552276	0.004			G			A
7	94556310	0.004			G	T	T
7	94558141	0			G		C
7	94558155	0			A	G	G
7	94558169	0.01			C	G	G
7	94558172	0.004			C	T	T
7	94558173	0.003			T	G
7	94558191	0			A	G	G
7	94558198	0			T	C	C
7	94558200	0			T		C
7	94558202	0			T		C
7	94558209	0			G		C
7	94558211	0			A		G
7	94558213	0			A		G
7	94558231	0.001			G	A	A
7	94558246	0.012			T	C	C
7	94558250	0.004			T	C	C
7	94558275	0			G	C	C
7	94569099	0.001			G		T
7	94572475	0.035			C		T
7	94572754	0.001			A						T
7	94572824	0			C		T
7	94572825	0			A		G
7	94572853	0			T		C
7	94572859	0			C		T
7	94572860	0			C		G
7	94572871	0			A		G
7	94572885	0.005			A		C
7	94572907	0			C		T
7	94572926	0.001			T		A
7	94572960	0.006			G	T	T
7	94572964	0.005			A	G	G
7	94572980	0.264			C		G
7	94573004	0			C		G	G		G	G
7	94574154	0.018	Derl1	-	G			A				3utrs,exon		NM_001014202
7	94574285	0.386	Derl1	-	A					G	G	3utrs,exon		NM_001014202
7	94575337	0.838	Derl1	-	A			T				3utrs,exon		NM_001014202
7	94575338	0.811	Derl1	-	G			C				3utrs,exon		NM_001014202
7	94584254	0.996	Derl1	-	A						T	intron		NM_001014202
7	94619003	0.996	Tbc1d31	+	G		T					intron		NM_001134842
7	94622398	0.996	Tbc1d31	+	C	A	A					intron		NM_001134842
7	94623783	1	Tbc1d31	+	C		A					intron		NM_001134842
7	94632469	0	Tbc1d31	+	G					A		intron		NM_001134842
7	94641536	0	Tbc1d31	+	C		T					intron		NM_001134842
7	94641564	0.002	Tbc1d31	+	G		T					intron		NM_001134842
7	94641566	0.002	Tbc1d31	+	C		T					intron		NM_001134842
7	94663877	0.012	Tbc1d31	+	T		G	G		G	G	intron		NM_001134842
7	94675297	0	Tbc1d31	+	G					A		intron		NM_001134842
7	94684457	0.01			T				C
7	94699585	0.01	Fam83a	+	C					T		intron		NM_001130576
7	94708986	0.002	Fam83a	+	C		G	G		G		intron		NM_001130576
7	94708988	0.002	Fam83a	+	C		T	T		T		intron		NM_001130576
7	94710221	0.002	Fam83a	+	T	G						intron		NM_001130576
7	94719050	0.002			C	A	A
7	94723297	0			A	C
7	94723528	0.586			G					A
7	94723535	0.487			G					A
7	94725241	0.487			C					A
7	94728818	0			T					G
7	94728819	0			G			C
7	94743268	0			G	T	T
7	94745838	0.003			T		C	C			C
7	94745881	0.001			C		A			A
7	94745883	0.001			C		A	A
7	94749644	0.021			A			C		C
7	94757904	0.109	Zhx1	-	G		C					3utrs,intron		NM_133620
7	94757907	0.097	Zhx1	-	C		T					3utrs,intron		NM_133620
7	94757914	0.051	Zhx1	-	A		C					3utrs,intron		NM_133620
7	94757933	0.049	Zhx1	-	C		A					3utrs,intron		NM_133620
7	94757935	0.066	Zhx1	-	C		A					3utrs,intron		NM_133620
7	94757939	0.048	Zhx1	-	G		T					3utrs,intron		NM_133620
7	94757942	0.058	Zhx1	-	C		T					3utrs,intron		NM_133620
7	94757972	0.008	Zhx1	-	G		T	T			T	3utrs,intron		NM_133620
7	94757974	0.004	Zhx1	-	G		A				A	3utrs,intron		NM_133620
7	94757994	0.019	Zhx1	-	T		G	G		G	G	3utrs,intron		NM_133620
7	94758017	0.931	Zhx1	-	T		G	G		G	G	3utrs,intron		NM_133620
7	94758133	0.002	Zhx1	-	G		C	C		C	C	3utrs,intron		NM_133620
7	94758184	0.958	Zhx1	-	C		T	T		T	T	3utrs,intron		NM_133620
7	94758235	0.869	Zhx1	-	C		G	G		G	G	3utrs,intron		NM_133620
7	94758247	0.138	Zhx1	-	C		G	G		G		3utrs,intron		NM_133620
7	94758285	0.564	Zhx1	-	A		T			T	T	3utrs,intron		NM_133620
7	94763620	0.564	Zhx1	-	T		A				A	5utrs,intron		NM_133620
7	94763655	0.564	Zhx1	-	T		G					5utrs,intron		NM_133620
7	94763657	0.564	Zhx1	-	A		G					5utrs,intron		NM_133620
7	94763901	0.564	Zhx1	-	A		T					5utrs,intron		NM_133620
7	94763914	0.564	Zhx1	-	C		A					5utrs,intron		NM_133620
7	94790099	0.011			T		C	C		C	C
7	94790294	0.003			A	G	G	G	G	G	G
7	94790986	0.003			G		T
7	94796305	0.652			A	G
7	94796308	0.717			A	C
7	94796309	0.734			A	C
7	94799356	0.734			G	A	A
7	94799357	0.734			G	A	A
7	94799384	0.734			G	A	A	A	A	A
7	94802106	0.734			T	A
7	94802109	0.734			T	C
7	94807831	0.734			T		G
7	94820349	0.734	Atad2	-	T		G					intron		NM_001134879
7	94821668	0.003	Atad2	-	C	A	A	A	A	A	A	intron		NM_001134879
7	94821739	0.006	Atad2	-	C	G	G					intron		NM_001134879
7	94821804	0.083	Atad2	-	A		G					intron		NM_001134879
7	94821871	0.892	Atad2	-	G	A	A					intron		NM_001134879
7	94821873	0.86	Atad2	-	C	A	A					intron		NM_001134879
7	94821962	1	Atad2	-	A	G	G	G			G	exon	nonsynonymous	NM_001134879	Q	*
7	94821963	0.998	Atad2	-	C	T	T	T			T	exon	synonymous	NM_001134879	S	S
7	94821996	1	Atad2	-	C		G	G				exon	synonymous	NM_001134879	G	G
7	94821999	1	Atad2	-	T		A	A		A		exon	nonsynonymous	NM_001134879	F	L
7	94825438	0.021	Atad2	-	C					T		intron		NM_001134879
7	94828865	0.001	Atad2	-	T		C	C		C	C	intron		NM_001134879
7	94828907	0	Atad2	-	C		A	A		A	A	intron		NM_001134879
7	94828914	0.001	Atad2	-	T		C	C		C	C	intron		NM_001134879
7	94828997	0.001	Atad2	-	A		G	G		G	G	intron		NM_001134879
7	94834252	1	Atad2	-	G		T	T		T	T	exon	nonsynonymous	NM_001134879	D	A
7	94841294	0	Atad2	-	C		A	A		A	A	intron		NM_001134879
7	94842499	0.018	Atad2	-	C					A		intron		NM_001134879
7	94845887	0.014	Atad2	-	G		T	T		T		intron		NM_001134879
7	94845914	0.007	Atad2	-	A		C	C		C	C	intron		NM_001134879
7	94859035	0.163			C					T
7	94862909	0	Wdyhv1	+	G		T	T		T	T	intron		NM_001025024
7	94862979	0	Wdyhv1	+	C	T						intron		NM_001025024
7	94862991	0	Wdyhv1	+	G	C						intron		NM_001025024
7	94864816	0.005	Wdyhv1	+	C		T	T		T	T	intron		NM_001025024
7	94864936	0.001	Wdyhv1	+	G		T	T		T	T	intron		NM_001025024
7	94865222	0	Wdyhv1	+	C					A		intron		NM_001025024
7	94868030	0	Wdyhv1	+	T			A				intron		NM_001025024
7	94871348	0.247	Wdyhv1	+	C			T				intron		NM_001025024
7	94883227	0.007			G		C	C		C	C
7	94889501	0.007			T		G
7	94891318	0.007			G		A	A		A	A
7	94893839	0.001			C				T
7	94901505	0.001			G		T	T		T	T
7	94901719	0.001			G				A
7	94909350	0.946			C					T
7	94916585	0	Fbxo32	-	C		G					intron		NM_133521
7	94916602	0	Fbxo32	-	C		A					intron		NM_133521
7	94953250	0.131			C		T	T		T	T
7	94953321	0.006			T		C	C		C	C
7	94955558	0			T		C	C		C	C
7	94955597	0.01			T			C		C	C
7	94955599	0.008			T					C	C
7	94955637	0			A		C	C		C	C
7	94955652	0.004			G		C
7	94955656	0.035			A		T	T			T
7	94955673	0.001			C		A
7	94955685	0.004			G	T
7	94955686	0.003			G	T
7	94955687	0.002			A	T
7	94955691	0.001			A	C	C
7	94955694	0			C	T	T
7	94955702	0			A	T	T
7	94955705	0			G	T
7	94955707	0			T	C
7	94955709	0			C	T
7	94955710	0			A	G
7	94955711	0			C	T
7	94955712	0			G	T
7	94955713	0			C	T
7	94955722	0.001			A	G
7	94955727	0.002			C	T
7	94955728	0.002			C	G
7	94955729	0.002			A	T
7	94955743	0.001			T	C
7	94955744	0.001			A	T
7	94955747	0			T	A
7	94955748	0			C	A
7	94955764	0			C		A	A		A
7	94973061	0			C	A	A
7	94974347	0			G	A
7	94992352	0			T		A	A		A	A
7	94992392	0.005			T		A	A			A
7	94992898	0.001			T	A	A
7	94992901	0.002			C	G	G
7	95011890	0			G		A
7	95016364	0			C	T	T
7	95016375	0			G	A	A
7	95016378	0			G	T	T		T
7	95016382	0			A	G	G
7	95016386	0			A	C	C
7	95016412	0			T	C	C		C
7	95022080	0			C				T
7	95025670	0			T	C	C
7	95025672	0			T	A	A
7	95025675	0			T	A	A
7	95025676	0			T	C	C
7	95025680	0			T	G	G
7	95025681	0			T	C	C
7	95055884	0			G						T
7	95067315	0			T		G
7	95067353	0			T		A
7	95067362	0			T		C
7	95067405	0			A		G
7	95067416	0			T		C
7	95067486	0			G		T
7	95067573	0			G		A
7	95067579	0			C		T
7	95067586	0			C		G
7	95067592	0			C		T
7	95067686	0			C		T		T
7	95087438	0	Anxa13	-	G		A					intron		NM_001134910
7	95087527	0.003	Anxa13	-	A		C			C	C	intron		NM_001134910
7	95089199	0.109	Anxa13	-	C					A		intron		NM_001134910
7	95103056	0.001	Anxa13	-	G		A					intron		NM_001134910
7	95114945	0	Anxa13	-	A	C						intron		NM_001134910
7	95114946	0	Anxa13	-	A	T						intron		NM_001134910
7	95114947	0.001	Anxa13	-	A	T						intron		NM_001134910
7	95114948	0.002	Anxa13	-	A	C						intron		NM_001134910
7	95114996	0.972	Anxa13	-	G		A				A	intron		NM_001134910
7	95117901	0.005	Anxa13	-	A					G		intron		NM_001134910
7	95124340	0.051			G						A
7	95140293	0.051			G		A
7	95140344	0.051			G		A
7	95140349	0.051			A		G
7	95140409	0.051			T		G
7	95140428	0.051			G		A
7	95146452	0.007			C		A	A		A	A
7	95152918	0.001			T		G
7	95157094	0	Fam91a1	+	T		C					intron		NM_001127578
7	95176567	0.001	Fam91a1	+	C		T					intron		NM_001127578
7	95193602	0.961	Fam91a1	+	C			T				3utrs,exon		NM_001127578
7	95199259	0			C		T	T		T	T
7	95199307	0.004			C		T			T	T
7	95199310	0.004			A		G				G
7	95199319	0.036			A		G	G			G
7	95199364	0.199			G		A				A
7	95199373	0.29			C		T				T
7	95199392	0.509			C	T	T		T		T
7	95201163	0.008			A	G	G		G
7	95201165	0.007			C		G
7	95201190	0.001			A		T	T		T
7	95201194	0			C		T	T		T
7	95201228	0			C	T	T	T
7	95201229	0			C	T	T	T
7	95201230	0			A	T	T	T
7	95201247	0.001			A		T	T		T	T
7	95212658	0.001			G						T
7	95212659	0.001			G			T		T	T
7	95222981	0			G		A
7	95223545	0.001			T		C
7	95226739	0.001			C						A
7	95232479	0.008			A				G
7	95233491	0.011			T					G
7	95235474	0.011			C	T
7	95235476	0.011			T	C
7	95235844	0.071			G				A
7	95245685	0.005			G	A	A	A
7	95247456	0			G	C
7	95247457	0			A	T
7	95247458	0			A	T
7	95254021	0			G			A
7	95282826	0.113	Fer1l6	+	C		A					intron		XM_001068781|XM_235335
7	95285543	0.028	Fer1l6	+	G			C				intron		XM_235335|XM_001068781
7	95285730	0	Fer1l6	+	G		T					intron		XM_235335|XM_001068781
7	95285741	0	Fer1l6	+	A		G					intron		XM_235335|XM_001068781
7	95285751	0.003	Fer1l6	+	T	C	C					intron		XM_001068781|XM_235335
7	95285757	0.001	Fer1l6	+	A	G	G					intron		XM_001068781|XM_235335
7	95285758	0.001	Fer1l6	+	T	A	A					intron		XM_001068781|XM_235335
7	95285765	0.033	Fer1l6	+	G		T					intron		XM_001068781|XM_235335
7	95285772	0.048	Fer1l6	+	T		A					intron		XM_001068781|XM_235335
7	95285806	0.038	Fer1l6	+	T		A	A		A	A	intron		XM_001068781|XM_235335
7	95285900	0.001	Fer1l6	+	C		A	A		A	A	intron		XM_235335|XM_001068781
7	95287226	0.001	Fer1l6	+	G						T	intron		XM_001068781|XM_235335
7	95287227	0	Fer1l6	+	A						G	intron		XM_001068781|XM_235335
7	95287228	0	Fer1l6	+	T			G			A	intron		XM_001068781|XM_235335
7	95287229	0	Fer1l6	+	C						T	intron		XM_001068781|XM_235335
7	95292265	0.005	Fer1l6	+	C				T			intron		XM_001068781|XM_235335
7	95307985	0.005	Fer1l6	+	G	A						intron		XM_001068781|XM_235335
7	95369908	0	Fer1l6	+	T						G	intron		XM_001068781|XM_235335
7	95373840	0.209	Fer1l6	+	G		T					intron		XM_235335|XM_001068781
7	95373899	0.204	Fer1l6	+	T	C	C	C				intron		XM_001068781|XM_235335
7	95376244	0.001	Fer1l6	+	T		G					intron		XM_235335|XM_001068781
7	95382723	0	Fer1l6	+	A		T	T		T	T	intron		XM_235335|XM_001068781
7	95382817	0.003	Fer1l6	+	C		T	T		T	T	intron		XM_001068781|XM_235335
7	95382880	0.001	Fer1l6	+	C			G				intron		XM_235335|XM_001068781
7	95382884	0	Fer1l6	+	C			G		G	G	intron		XM_001068781|XM_235335
7	95384233	0.009	Fer1l6	+	A		C					intron		XM_235335|XM_001068781
7	95384235	0.009	Fer1l6	+	A		C				C	intron		XM_235335|XM_001068781
7	95394162	0.009	Fer1l6	+	T		C					intron		XM_001068781|XM_235335
7	95394170	0.009	Fer1l6	+	C		A					intron		XM_235335|XM_001068781
7	95394211	0.009	Fer1l6	+	C	T	T					intron		XM_001068781|XM_235335
7	95394214	0.009	Fer1l6	+	G	C	C					intron		XM_235335|XM_001068781
7	95394228	0.009	Fer1l6	+	T		A			A	A	intron		XM_001068781|XM_235335
7	95394243	0.009	Fer1l6	+	T	C		C		C	C	intron		XM_235335|XM_001068781
7	95394244	0.009	Fer1l6	+	C	T		T		T	T	intron		XM_001068781|XM_235335
7	95400123	0	Fer1l6	+	A	T					T	intron		XM_235335|XM_001068781
7	95400124	0	Fer1l6	+	G	A					A	intron		XM_235335|XM_001068781
7	95400150	0.001	Fer1l6	+	T		A	A		A	A	intron		XM_001068781|XM_235335
7	95400169	0	Fer1l6	+	C		A	A			A	intron		XM_235335|XM_001068781
7	95400178	0	Fer1l6	+	A	C	C					intron		XM_001068781|XM_235335
7	95400179	0	Fer1l6	+	G	T	T					intron		XM_235335|XM_001068781
7	95400183	0	Fer1l6	+	A		T					intron		XM_001068781|XM_235335
7	95400191	0	Fer1l6	+	A		T					intron		XM_001068781|XM_235335
7	95400193	0	Fer1l6	+	A	T						intron		XM_235335|XM_001068781
7	95400194	0	Fer1l6	+	C	T						intron		XM_001068781|XM_235335
7	95400205	0.002	Fer1l6	+	T		A					intron		XM_235335|XM_001068781
7	95400212	0	Fer1l6	+	C		T					intron		XM_235335|XM_001068781
7	95400228	0	Fer1l6	+	A	C						intron		XM_001068781|XM_235335
7	95400229	0	Fer1l6	+	A	C						intron		XM_001068781|XM_235335
7	95400231	0	Fer1l6	+	A	T						intron		XM_235335|XM_001068781
7	95400232	0	Fer1l6	+	A	G						intron		XM_235335|XM_001068781
7	95400233	0	Fer1l6	+	A	G						intron		XM_001068781|XM_235335
7	95400238	0	Fer1l6	+	G	A						intron		XM_235335|XM_001068781
7	95400239	0	Fer1l6	+	G	A						intron		XM_001068781|XM_235335
7	95400242	0	Fer1l6	+	G		A					intron		XM_001068781|XM_235335
7	95424078	0			A			G
7	95424491	0			G			A
7	95429014	0.002			A				T
7	95450436	0.002			G		A
7	95451674	0.002			G				A
7	95456029	0.002			T					A
7	95456854	0.002			A	G	G
7	95456916	0.002			G	A	A
7	95457004	0.002			T	G	G
7	95457029	0.002			G	T	T	T
7	95457259	0.002			T	G	G	G
7	95457292	0.002			C	A	A	A
7	95459154	0.002			C		T
7	95471026	0			G					C
7	95471040	0.001			G					C
7	95471095	0			G					C
7	95474422	0			T		G
7	95480022	0.003			A		C	C		C	C
7	95484644	0.001			A					T
7	95486107	0			G					C
7	95508928	0			A			T		T
7	95510471	0.005			T				C
7	95516457	0.017			T			C
7	95529783	0.001			T		G
7	95531725	0			G		C	C		C	C
7	95531779	0.002			T		C	C		C	C
7	95536848	0.002			T						C
7	95549290	0	Tmem65	-	T		C					intron		NM_001100995
7	95550127	0	Tmem65	-	A					C		intron		NM_001100995
7	95568970	0	Tmem65	-	C			T				intron		NM_001100995
7	95574938	0.003	Tmem65	-	A		G					intron		NM_001100995
7	95575010	0	Tmem65	-	G			T		T	T	intron		NM_001100995
7	95575011	0.001	Tmem65	-	T			A		A	A	intron		NM_001100995
7	95575012	0.001	Tmem65	-	A			G		G	G	intron		NM_001100995
7	95575013	0.001	Tmem65	-	A			T		T	T	intron		NM_001100995
7	95576420	0.008	Tmem65	-	A						C	intron		NM_001100995
7	95580512	0.001	Tmem65	-	C		A	A				intron		NM_001100995
7	95580528	0.007	Tmem65	-	C			A			A	intron		NM_001100995
7	95587973	0.003			A			T			T
7	95588002	0.013			A			G			G
7	95598807	0.013			C		T	T			T
7	95598812	0.013			C		T	T
7	95598814	0.013			C		T	T		T
7	95605178	0			G	T	T	T		T	T
7	95605179	0			G	A	A	A		A	A
7	95605237	0.001			G	T					T
7	95605238	0			G	T					T
7	95605241	0			A	G		G		G	G
7	95605242	0			A	T		T		T	T
7	95605994	0.016			C		G
7	95606063	0			C		G	G		G	G
7	95614069	0			G	A	A			A	A
7	95614070	0			G	C	C			C	C
7	95614071	0			G	T	T	T		T	T
7	95614074	0.001			A		C	C		C	C
7	95614076	0.004			A		C	C		C	C
7	95631358	0.004			T	A	A
7	95631359	0.004			C	A	A
7	95631361	0.004			T		A
7	95631374	0.004			G	A	A
7	95633689	0.004			A		C	C		C
7	95636665	0.004			A					C
7	95638488	0.004			G	C	C
7	95638662	0.004			G						T
7	95639084	0.004			C						G
7	95639835	0.004			G		A
7	95639850	0.004			C	A	A
7	95639852	0.004			G	C	C
7	95639862	0.004			A	C
7	95639863	0.004			C	A
7	95639876	0.004			A	G	G
7	95639880	0.004			G	C	C
7	95639883	0.004			T	G
7	95639885	0.004			C	T
7	95639886	0.004			A	G
7	95639894	0.004			A	G	G
7	95639898	0.004			G	A	A
7	95639909	0.004			G		T
7	95641245	0.004			C		A
7	95645759	0.003			G				A
7	95678100	0	LOC690068	-	C	G	G	G		G	G	intron,non-coding		XR_147067|XR_086299
7	95683816	0.092	LOC690068	-	G					T	T	intron,non-coding		XR_086299|XR_147067
7	95683824	0.078	LOC690068	-	G					T		intron,non-coding		XR_086299|XR_147067
7	95684989	0.002	LOC690068	-	T		C	C		C	C	intron,non-coding		XR_086299|XR_147067
7	95699883	0.001			G		T	T		T	T
7	95699886	0.001			G		T				T
7	95705538	0.003			A		C	C		C	C
7	95711445	0.003			A	G	G
7	95727978	0.003			T						C
7	95739239	0.661			G		T	T		T	T
7	95739276	0.16			G		T	T		T	T
7	95739286	0.034			G	C		C		C	C
7	95739287	0.03			C	A		A		A	A
7	95739304	0.006			G		C	C		C	C
7	95739322	0.003			G		A	A		A	A
7	95759914	0.004			C		A	A		A
7	95759918	0.004			T		A			A
7	95760450	0.004			G	A	A	A			A
7	95762274	0.09			C		G	G		G	G
7	95762317	0.001			G		C	C		C	C
7	95765219	0.001			T				C
7	95768802	0.001			G				A
7	95779436	0.007			T			C
7	95794566	0.004			C						A
7	95804588	0.748			A	T
7	95817648	0.139	Mtss1	+	C					A		intron		NM_001130563
7	95836300	0.081	Mtss1	+	C					G		intron		NM_001130563
7	95842824	0	Mtss1	+	A		G					intron		NM_001130563
7	95842843	0	Mtss1	+	A		G					intron		NM_001130563
7	95843149	0	Mtss1	+	C				T			intron		NM_001130563
7	95853913	0	Mtss1	+	T		A	A		A	A	intron		NM_001130563
7	95853938	0	Mtss1	+	T	C		C				intron		NM_001130563
7	95853939	0	Mtss1	+	C	A						intron		NM_001130563
7	95853940	0	Mtss1	+	T	G						intron		NM_001130563
7	95853949	0.001	Mtss1	+	T		A					intron		NM_001130563
7	95853952	0.001	Mtss1	+	C		G					intron		NM_001130563
7	95853955	0	Mtss1	+	A		G					intron		NM_001130563
7	95853975	0	Mtss1	+	T	G	G		G			intron		NM_001130563
7	95853976	0	Mtss1	+	T	G	G					intron		NM_001130563
7	95853979	0	Mtss1	+	A	C	C					intron		NM_001130563
7	95853980	0	Mtss1	+	A	C	C		C			intron		NM_001130563
7	95866320	0.013	Mtss1	+	C						G	intron		NM_001130563
7	95867655	0	Mtss1	+	C		G					intron		NM_001130563
7	95895513	0.006	Mtss1	+	G					C		intron		NM_001130563
7	95900750	0.006	Mtss1	+	G					T		intron		NM_001130563
7	95901593	0	Mtss1	+	G		A	A		A	A	intron		NM_001130563
7	95901735	0.004	Mtss1	+	T		A	A		A	A	intron		NM_001130563
7	95911577	0.001	Mtss1	+	T		G	G		G	G	intron		NM_001130563
7	95911782	0.002	Mtss1	+	T		C	C		C		intron		NM_001130563
7	95914007	0.137	Mtss1	+	T		G					intron		NM_001130563
7	95946678	1	Mtss1	+	G						T	3utrs,exon		NM_001130563
7	95961538	0.008			A		G	G		G	G
7	95961607	0.012			G		C	C		C	C
7	95964323	0.001			T					G
7	95972473	0			T				G
7	95976422	0.415			G		A
7	95990166	0.415			C		T
7	95994442	0.415			G		T
7	95997517	0.415			G		A
7	95997528	0.415			T		A
7	96000614	0.087			C					G	G
7	96016192	0.087			T	C
7	96016223	0.087			G	A
7	96016814	0.087			C		G
7	96016820	0.087			G		A
7	96016909	0.087			C		A	A
7	96016942	0.087			A			T
7	96016943	0.087			G			C
7	96016978	0.087			T		A
7	96017015	0.087			G		A
7	96017031	0.087			G		A
7	96017767	0.087			C		G
7	96017773	0.087			A		C
7	96021606	0.087			C					A
7	96021814	0.087			G		T
7	96022675	0.087			G	A	A
7	96022703	0.087			G	A	A
7	96022747	0.087			G		A
7	96022770	0.087			A		C
7	96053022	0.088			G					A
7	96070536	0.012			A					C
7	96078336	0.001			T	A	A
7	96091515	0.001			G					C
7	96094827	0.001			G		A	A		A	A
7	96097427	0	Sqle	+	C		A					intron		NM_017136
7	96104709	0	Sqle	+	A					C		intron		NM_017136
7	96121351	0.001	RGD1564420	-	T						G	intron		XM_002729816|XM_002726932
7	96126080	0.041	RGD1564420	-	T	C	C					intron		XM_002726932|XM_002729816
7	96164606	0.041	RGD1564420	-	C		T					intron		XM_002726932|XM_002729816
7	96164732	0.041	RGD1564420	-	C		T				T	intron		XM_002726932|XM_002729816
7	96164771	0.041	RGD1564420	-	C		T					intron		XM_002726932|XM_002729816
7	96164961	0.041	RGD1564420	-	A		C			C	C	intron		XM_002729816|XM_002726932
7	96165079	0.041	RGD1564420	-	A	C	C		C	C	C	intron		XM_002729816|XM_002726932
7	96165163	0.041	RGD1564420	-	C		A	A		A	A	intron		XM_002729816|XM_002726932
7	96165191	0.041	RGD1564420	-	T		G	G		G	G	intron		XM_002729816|XM_002726932
7	96165293	0.041	RGD1564420	-	A	G	G				G	intron		XM_002726932|XM_002729816
7	96165383	0.041	RGD1564420	-	A	G	G		G			intron		XM_002726932|XM_002729816
7	96165389	0.041	RGD1564420	-	C	A	A					intron		XM_002726932|XM_002729816
7	96165397	0.041	RGD1564420	-	A	C	C					intron		XM_002729816|XM_002726932
7	96165533	0.041	RGD1564420	-	C		G	G		G	G	intron		XM_002729816|XM_002726932
7	96165578	0.041	RGD1564420	-	T		C	C		C	C	intron		XM_002726932|XM_002729816
7	96165637	0.041	RGD1564420	-	G		A	A		A	A	intron		XM_002729816|XM_002726932
7	96175238	0.041	Nsmce2	+	G	A	A					intron		NM_001024876
7	96175261	0.041	Nsmce2	+	A		C					intron		NM_001024876
7	96176931	0.001	Nsmce2	+	G						T	intron		NM_001024876
7	96193265	0.001	Nsmce2	+	G		T					intron		NM_001024876
7	96196645	0.001	Nsmce2	+	C		T					intron		NM_001024876
7	96222921	0	Nsmce2	+	T		C					intron		NM_001024876
7	96222981	0	Nsmce2	+	G		T					intron		NM_001024876
7	96223718	0.033	Nsmce2	+	T				A			intron		NM_001024876
7	96224650	0.999	Nsmce2	+	T	A	A	A				intron		NM_001024876
7	96261049	0.814	Nsmce2	+	T		G					intron		NM_001024876
7	96267188	0.7	Nsmce2	+	T						A	intron		NM_001024876
7	96298001	0.7	Nsmce2	+	G					A		intron		NM_001024876
7	96303364	0.7	Nsmce2	+	C		A					intron		NM_001024876
7	96303370	0.7	Nsmce2	+	T		A					intron		NM_001024876
7	96305906	0.004	Nsmce2	+	A	C	C	C				intron		NM_001024876
7	96313814	0.057	Nsmce2	+	A			G				intron		NM_001024876
7	96335765	0.057	Nsmce2	+	C	T						intron		NM_001024876
7	96335776	0.057	Nsmce2	+	A	C						intron		NM_001024876
7	96336347	0	Nsmce2	+	T		C				C	intron		NM_001024876
7	96340410	0.022	Nsmce2	+	C		G	G		G	G	intron		NM_001024876
7	96340442	0	Nsmce2	+	G		C	C		C		intron		NM_001024876
7	96340454	0	Nsmce2	+	T		A	A				intron		NM_001024876
7	96340458	0	Nsmce2	+	T		C	C				intron		NM_001024876
7	96340462	0	Nsmce2	+	T		C					intron		NM_001024876
7	96340467	0	Nsmce2	+	C	A	A					intron		NM_001024876
7	96340490	0	Nsmce2	+	T	C	C					intron		NM_001024876
7	96340494	0	Nsmce2	+	C	G	G					intron		NM_001024876
7	96340495	0	Nsmce2	+	C	T	T					intron		NM_001024876
7	96340497	0	Nsmce2	+	T	C	C					intron		NM_001024876
7	96340499	0	Nsmce2	+	C	T	T					intron		NM_001024876
7	96340504	0	Nsmce2	+	C	T	T					intron		NM_001024876
7	96340505	0	Nsmce2	+	C	G	G					intron		NM_001024876
7	96340523	0	Nsmce2	+	T		C	C		C	C	intron		NM_001024876
7	96340596	0	Nsmce2	+	C		A	A		A	A	intron		NM_001024876
7	96344320	0	Nsmce2	+	C		G	G		G	G	intron		NM_001024876
7	96354245	0.745	Nsmce2	+	A						T	intron		NM_001024876
7	96354253	0.782	Nsmce2	+	G					T		intron		NM_001024876
7	96354340	0.006	Nsmce2	+	T		G					intron		NM_001024876
7	96355583	0.006	Nsmce2	+	G	T	T					intron		NM_001024876
7	96355593	0.006	Nsmce2	+	G		T					intron		NM_001024876
7	96357787	0.006	Nsmce2	+	G		C					intron		NM_001024876
7	96357791	0.006	Nsmce2	+	G		C					intron		NM_001024876
7	96378020	0.054	Nsmce2	+	C		T					intron		NM_001024876
7	96412250	0.054			A						G
7	96412584	0.011			C			T		T
7	96421894	0.011			A			C
7	96429072	0.004			G					T
7	96440175	0			T						G
7	96447649	0.018	Trib1	+	T						A	intron		NM_023985
7	96455348	0.007			T		G
7	96455394	0.003			C		G	G
7	96455456	0			A	G	G
7	96455457	0			T		C
7	96455458	0			A	T
7	96464842	0			T					A	A
7	96470851	0			T					A
7	96494152	0.01			T						C
7	96495117	0.004			A					T
7	96502811	0			T		C
7	96502818	0			T		G
7	96502855	0.001			T		C
7	96502879	0.001			G	T
7	96503107	0.001			C		T
7	96509556	0			G		A
7	96517540	0.043			C					A
7	96526393	0.002			T		G
7	96544231	0.002			T		C
7	96544269	0.002			A		G
7	96545958	0			A		G	G		G	G
7	96548093	0			C		T
7	96573347	0.01			G					A
7	96588807	0			G						A
7	96588822	0.001			C						T
7	96597010	0.001			A		G
7	96616188	0.001			G						T
7	96616189	0.001			A					T
7	96616190	0.001			G						A
7	96618292	0			C		T
7	96627771	0			A	G	G	G
7	96628463	0.055			T	A	A
7	96630229	0			C	T	T	T
7	96630785	0.085			G	T	T	T
7	96632360	0			C	T	T	T
7	96633576	0.002			A	T	T	T
7	96635295	0.003			G	A	A	A
7	96635832	0.003			A	G	G	G
7	96636708	0			T	C	C
7	96637493	0.298			T	C	C	C
7	96637703	0.002			A	T	T	T
7	96637753	0.001			G	T	T	T
7	96638218	0.005			C			T			T
7	96638262	0.001			T						C
7	96638263	0.001			G						A
7	96638276	0.002			G						A
7	96638289	0.002			G						A
7	96638384	0.212			A	T	T	T
7	96638513	0.025			T	C	C	C
7	96639235	0.006			A	T	T	T
7	96640321	0.001			C	G	G	G
7	96640323	0.001			G		C
7	96640680	0			T	C	C	C
7	96640753	0.001			T	A	A	A
7	96641355	0.997			G	A	A	A
7	96642640	0			A	G	G	G
7	96643075	0.013			C	T	T	T
7	96643132	0			A	C	C
7	96643485	0			G	A	A	A
7	96644156	0			G		A	A
7	96644418	0.001			A	C	C	C
7	96645360	0.018			C	T	T	T
7	96646810	0			T	C	C	C
7	96647023	0.011			T	C	C
7	96647388	0.034			A		G
7	96647673	0			G	A	A	A
7	96648977	0.019			A	T	T	T
7	96649103	0.011			G			C
7	96650564	0.001			T	G	G	G
7	96650703	0.002			C		T
7	96650707	0.002			C		T
7	96650711	0.002			C		T	T
7	96650715	0.003			C		T
7	96650719	0.003			C		T
7	96651231	0.009			G	A	A	A
7	96651656	0			A	G	G	G
7	96652101	0.008			G	T	T	T
7	96652282	0			C	T	T	T
7	96653487	0			A	G	G	G
7	96653596	0.002			A	G	G	G
7	96654508	0			C	T	T	T
7	96654960	0.001			T	C	C	C
7	96655602	0			C	T	T
7	96655928	0.001			A	G	G	G
7	96656577	0.056			A	G	G	G
7	96656935	0.004			G	T	T	T
7	96656982	0			A	G	G	G
7	96657423	0.058			G	C	C	C
7	96657496	0.007			G	T	T	T
7	96657503	0			G	A	A	A
7	96657715	0.007			T	C	C	C
7	96657937	0			G	A	A	A
7	96658738	0.039			C		T	T
7	96658745	0.02			A	C	C	C
7	96658924	0.022			A	G	G	G
7	96658939	0.005			A	C	C	C
7	96659006	0.008			A		G
7	96659190	0.001			A		G
7	96659311	0.001			C	T	T	T
7	96659479	0			A		C	C
7	96659486	0.001			A		G
7	96659505	0.002			G		A	A
7	96659549	0.024			A		G
7	96659763	0.001			G	C	C	C
7	96659916	0.001			C	A	A	A
7	96660040	0.017			C	T	T
7	96660667	1			A	G	G	G
7	96660867	0.205			A	C	C	C
7	96661373	0.001			C	G	G	G
7	96661385	0.001			G	A	A	A
7	96661424	0.012			A	C	C	C
7	96662220	0.001			T	C	C	C
7	96663423	0.001			T	C	C
7	96664614	0.008			G	A	A	A
7	96664750	0.001			T	C	C	C
7	96666197	0.005			G	A	A	A
7	96666226	0.017			T	A	A	A
7	96666488	0.597			G	A	A	A
7	96666733	0.006			A	G	G	G
7	96666753	0.005			C	T	T	T
7	96667135	0.001			T	C	C	C
7	96667879	0			G	C	C	C
7	96668480	0			G	A	A	A
7	96668602	0			T	C	C
7	96668690	0			C	T	T	T
7	96668717	0			A	G	G	G
7	96670447	0			A		T
7	96670470	0			G	A	A
7	96670514	0			T		C
7	96670629	0			T		G
7	96673486	0			T	G	G
7	96673488	0			T	C	C
7	96673557	0			T	A	A
7	96673654	0			C		G
7	96673673	0			T	C	C	C
7	96673821	0			C		T
7	96676535	0			A		G
7	96676650	0			C			T
7	96676863	0			C	T	T
7	96676992	0			A		G
7	96677667	0			G		C
7	96677787	0			C		G
7	96677788	0			T		G
7	96677864	0			C		T
7	96677869	0			T		C
7	96678734	0			G	A	A		A
7	96678738	0			C	T	T
7	96678744	0			T	C	C
7	96678758	0			G		C
7	96679435	0			C	A	A	A
7	96679659	0			C	T	T	T
7	96679808	0			T		A
7	96679819	0			G		A
7	96680258	0.042			G	A	A	A
7	96680772	0.048			A	G
7	96681055	0.001			G	A	A	A
7	96681235	0.009			G	A	A	A
7	96683025	0			T	A	A	A
7	96683036	0			T	C	C	C
7	96683638	0.025			G	C	C	C
7	96684810	0.001			A	T	T	T
7	96685122	0.007			A			C
7	96685815	0.001			C	T	T
7	96686062	0.003			C	T	T	T
7	96687602	0			A	G	G	G
7	96687833	0.003			G	A	A	A
7	96687893	0			A	G	G	G
7	96689555	0			A	G	G	G
7	96691071	0			A	G	G	G
7	96692285	0			T	G	G	G
7	96692306	0.006			C	A	A	A
7	96692458	0.003			A	G	G	G
7	96693706	0.002			G	A	A	A
7	96694346	0			G	A	A	A
7	96695222	0			A	C	C	C
7	96697080	0.025			G	A	A	A
7	96698460	0.008			G	T	T	T
7	96699081	0			G	A	A	A
7	96699438	0.032			C	T	T	T
7	96700147	0.001			C	T	T	T
7	96700204	0.007			T	G	G	G
7	96702492	0			T	C	C	C
7	96703923	0			G	A	A	A
7	96704218	0.001			C	T	T
7	96705396	0			C	T	T	T
7	96705685	0.001			A	C	C	C
7	96706088	0.001			A	G
7	96706585	0.002			C	T	T	T
7	96707126	0.002			C	A	A	A
7	96707177	0.004			T	C	C	C
7	96708804	0.002			A	G	G	G
7	96709511	0			T	C	C	C
7	96710526	0.002			A	T	T	T
7	96710593	0.006			C			G
7	96710749	0.002			A	C	C	C
7	96711290	0.003			G	A	A	A
7	96712773	0.002			G	T	T	T
7	96712824	0.003			G	T	T	T
7	96713060	0.01			A	G	G	G
7	96713476	0.012			G	A	A	A
7	96713530	0.004			T	C	C	C
7	96713928	0.003			G			A
7	96714033	0.018			C	T	T	T
7	96714058	0.029			A	G	G	G
7	96715356	0			A	G	G	G
7	96716137	0.156			T	A	A	A
7	96716467	0.032			A	G	G	G
7	96716645	0.295			A	G	G	G
7	96716758	0.004			G		A	A
7	96716854	0.009			A	G	G	G
7	96717217	0			T	C	C	C
7	96717479	0.002			G	A	A	A
7	96717596	0.002			T	C	C	C
7	96717672	0.001			T	C	C	C
7	96717744	0.02			C	G	G	G
7	96717778	0			A	G	G	G
7	96718136	0			C	T	T	T
7	96718207	0			C	G	G	G
7	96718279	0.054			T	A	A	A
7	96718469	0.003			G	A	A	A
7	96718475	0			T	C	C	C
7	96718480	0.001			G	A	A	A
7	96718588	0.011			T	C	C	C
7	96718646	0			C	A	A	A
7	96718820	0			G	A	A	A
7	96718845	0.005			A	G	G	G
7	96719117	0.001			G	A	A	A
7	96719484	0.001			A	G	G	G
7	96719644	0.12			G	C	C	C
7	96719668	0.015			T	C	C	C
7	96720340	0.016			T	C	C	C
7	96720427	0.001			A	G	G	G
7	96720552	0.805			A	G	G	G
7	96720578	0.015			A	C	C
7	96720893	0			T	C	C	C
7	96720896	0.001			G	A	A
7	96720929	0.006			T	C	C	C
7	96721122	0.001			G	C	C
7	96721214	0.005			T	C	C	C
7	96721282	0.006			A	G	G	G
7	96722118	0.031			A	C	C	C
7	96722197	0			T	G	G	G
7	96722243	0.003			A	G	G	G
7	96722530	0			T	C	C	C
7	96722649	0			A	T	T	T
7	96722779	0.012			T	C	C	C
7	96723849	0			G	A	A	A
7	96723981	1			T	G	G	G
7	96724029	1			A	G	G	G
7	96724175	1			T	C	C	C
7	96724198	1			T	C	C	C
7	96724340	1			A		T	T		T	T
7	96742957	0.102			A	G	G	G
7	96743982	0.001			C	A	A	A
7	96744838	0.035			C	T	T	T
7	96745096	0			G	A	A	A
7	96745484	0.033			A	T	T	T
7	96745626	0.988			C				T
7	96746135	0.035			T	C	C	C
7	96746190	0.026			C	A	A	A
7	96746497	0			T	C	C	C
7	96749840	0			T	C	C	C
7	96750199	0			C	A	A	A
7	96753835	0			A		C
7	96753968	0			A		C
7	96754023	0			G		A
7	96754087	0			A		C
7	96756442	0			C		T
7	96758709	0			G		A
7	96758779	0			G		T
7	96759316	0			T	C	C
7	96759330	0			A	C	C
7	96760632	0.433			G	T	T	T
7	96762227	0			T	A	A	A
7	96763184	0.001			A	G	G	G
7	96763559	0.001			C			T
7	96763635	0.002			T	C	C	C
7	96764653	0.879			A	G	G	G
7	96764990	0.99			T	C	C	C
7	96766024	0			G		A	A
7	96766467	0.007			A	G	G	G
7	96766628	0.006			T	A	A	A
7	96766797	0.002			T	G	G	G
7	96766865	0.001			T	C	C	C
7	96766978	0			C	G	G	G
7	96767186	0.007			C	T	T	T
7	96767308	0.033			G	A	A	A
7	96767502	0.022			A	G	G	G
7	96767749	0.035			G	C	C	C
7	96767776	0.079			T	C	C	C
7	96767816	0.014			C	T	T	T
7	96768103	0.002			C	T	T	T
7	96768257	0.018			A	G	G	G
7	96768800	0.004			T	C	C	C
7	96769203	0.003			T		C
7	96769211	0.003			C		T
7	96769532	0			T	C	C	C
7	96769762	0.026			T	C	C	C
7	96769801	0.002			A				G
7	96769887	0.529			T	A	A
7	96770196	0.385			T	A	A	A
7	96770309	0			A	G	G	G
7	96770854	0.002			A	G	G	G
7	96771545	0.191			A	G	G	G
7	96772114	0.006			T	C	C	C
7	96772211	0			C	T	T	T
7	96772526	0.004			T	A	A	A
7	96772631	0.002			G	T	T	T
7	96773079	0			C	G	G	G
7	96773383	0.001			A	G	G	G
7	96773535	0.003			G	A	A	A
7	96773662	0			T	C	C	C
7	96774436	0			A	G	G	G
7	96774472	0			A	G	G	G
7	96774501	0			C						A
7	96774639	0			C	T	T	T
7	96774818	0			A	T	T	T
7	96775109	0			A	G	G	G
7	96775219	0			C	T	T
7	96775396	0			A	C	C
7	96775418	0			C	G	G
7	96775790	0			C	T	T	T
7	96775930	0			G	C	C
7	96776023	0			G	A	A
7	96776157	0			C	T	T	T
7	96776190	0			C	T	T	T
7	96776502	0			C	T	T	T
7	96776623	0			A	G	G	G
7	96776801	0.47			A	G	G	G
7	96776833	0.259			G	A	A
7	96776983	0.001			A	G	G	G
7	96777094	0			A	C	C	C
7	96777282	1	RGD1565809	+	C						T
7	96777297	1	RGD1565809	+	C			T			T
7	96777299	0.998	RGD1565809	+	C	T	T
7	96777309	0.999	RGD1565809	+	C	T	T
7	96777322	1	RGD1565809	+	C	T	T	T
7	96777404	1	RGD1565809	+	G	T	T	T
7	96777472	0.998	RGD1565809	+	T	C	C	C
7	96777565	1	RGD1565809	+	C			T
7	96777577	1	RGD1565809	+	T	C		C
7	96777580	1	RGD1565809	+	A	T
7	96778679	0			T	C	C	C
7	96778958	0.001			G	T	T	T
7	96779485	0.001			T	C	C	C
7	96779935	0			T	C	C	C
7	96780101	0.001			A	C	C
7	96780543	0.002			C	A	A	A
7	96780607	0.419			C	G	G
7	96780615	0.286			G	C	C
7	96780677	0.031			T						G
7	96780953	0.143			A		G			G	G
7	96781023	0.243			T		A				A
7	96781403	0.059			T		A
7	96781452	0.002			T		G	G			G
7	96781505	0.003			G		C			C	C
7	96781516	0.002			A		G	G
7	96781562	0.024			A		C			C
7	96781696	0.024			A		T
7	96781852	0.024			C		T	T
7	96781867	0.024			G		T
7	96781930	0.024			C		T
7	96782306	0.024			C	T	T
7	96782614	0.024			T	G
7	96783511	0.024			A		C
7	96783656	0.024			C			A			A
7	96783827	0.024			C	G	G
7	96783946	0.024			T	G
7	96784268	0.024			C	T	T
7	96784277	0.024			G		C
7	96784323	0.024			A	G	G
7	96784932	0.024			A	G	G
7	96785392	0.024			G	A	A
7	96786584	0.024			G	C	C
7	96787200	0.024			C	T	T
7	96787304	0.024			C	G	G
7	96787322	0.024			T	C	C
7	96787324	0.024			C	T	T
7	96787372	0.024			C	G	G
7	96787477	0.024			C	A	A	A
7	96787550	0.024			C	T	T
7	96787653	0.024			T	C	C
7	96787713	0.024			T	C	C
7	96787876	0.024			C	T	T
7	96787986	0.024			G	C	C
7	96788026	0.024			G	C	C	C
7	96788124	0.024			G	A	A	A
7	96788376	0.006			A	C	C	C
7	96788677	0.006			A	C	C	C
7	96789177	0			G	T	T	T
7	96789479	0			G	C	C	C
7	96789628	0.002			C	A	A	A
7	96789796	0			G	C	C	C
7	96789800	0			A	G	G	G
7	96789887	0.062			G	A	A
7	96790005	0.961			A	G	G	G
7	96790009	0.971			T	C	C	C
7	96790113	0.869			C	T	T	T
7	96790244	0.001			A	G	G	G
7	96790307	0.007			T	C	C	C
7	96790431	0			A	T	T	T
7	96790481	0.001			G	A	A	A
7	96790600	0			G	T	T	T
7	96790947	0.001			C	T	T	T
7	96791190	0.005			A	T	T	T
7	96791292	0.005			G		C
7	96791989	0.005			A	T	T
7	96792032	0.005			T	C	C
7	96792153	0.005			G	A	A
7	96792359	0.005			A	G	G
7	96792420	0.005			A		T
7	96798019	0.005			T		G
7	96798046	0.005			T		C
7	96805011	0.005			T		G
7	96805029	0.005			T		A
7	96805138	0.005			A		G
7	96805139	0.005			A	C	C
7	96806275	0.005			C	T	T	T
7	96806443	0.004			C	T	T	T
7	96806598	0			A	G	G	G
7	96806621	0.002			T	C	C	C
7	96806676	0			T	C	C	C
7	96806758	0.001			G	A	A	A
7	96806888	0.002			C	G	G	G
7	96806910	0.001			C	G	G	G
7	96806922	0.006			G	A	A	A
7	96806978	0.001			G	A	A	A
7	96807168	0.001			G	A	A	A
7	96807277	0.001			G	T	T	T
7	96807618	0			C	T	T	T
7	96807665	0			C	G	G	G
7	96807876	0.007			A	C	C	C
7	96807954	0			A	G	G	G
7	96808157	0.008			A	G	G	G
7	96808383	0			T	C	C	C
7	96808431	0			G	A	A	A
7	96808789	0.004			G	A	A	A
7	96808816	0.002			G	C	C	C
7	96810628	0.002			A	G	G	G
7	96811947	0			C	T	T	T
7	96811980	0			C	T	T	T
7	96813166	0			G	A	A	A
7	96813544	1			C	T	T	T
7	96813868	0.995			G	A	A	A
7	96814662	0.208			G	A	A	A
7	96815089	0.001			T	C	C	C
7	96815713	0.001			C	T	T	T
7	96824411	0.001			T	C	C	C
7	96824591	0.001			T	C	C
7	96825250	0.001			T	A	A	A
7	96825643	0.001			A	T	T
7	96825863	0.001			A	T	T	T
7	96826967	0.001			A	G	G	G
7	96827234	0.001			A	G	G
7	96827246	0.001			T	C	C
7	96827266	0.001			A	C	C	C
7	96827521	0.001			T	C	C	C
7	96827592	0.001			A	G	G	G
7	96827707	0.033			G		A	A
7	96827810	0.712			A	G	G	G
7	96827969	0			T			C
7	96828945	0.001			T	C	C	C
7	96829599	0.001			A	G	G	G
7	96829891	0.003			T	C	C	C
7	96830462	0.001			G	T	T	T
7	96830531	0.009			A	G	G	G
7	96831351	0.001			G	A	A	A
7	96831383	0			G	A	A	A
7	96834519	0			G	A	A	A
7	96834689	0			A	G	G	G
7	96834806	0.006			T	G	G	G
7	96835097	0.001			A	G	G	G
7	96835165	0.003			A	G	G	G
7	96835197	0.07			G	C	C	C
7	96835508	0.003			A	G	G	G
7	96835543	0.001			G					T	T
7	96836028	0.003			C	A	A	A
7	96836795	0			C	T	T	T
7	96836856	0.001			C	T	T	T
7	96836979	0			G	A	A	A
7	96837159	0.07			G	C	C	C
7	96838103	0.002			A	C	C	C
7	96838301	0			G	A	A	A
7	96838564	0			G	T	T	T
7	96838582	0			A	G	G	G
7	96838687	0			T	G	G	G
7	96839723	0.002			T	C	C	C
7	96839912	0			T			C		C	C
7	96840406	0.091			A	C	C	C
7	96840472	0.019			G	T	T	T
7	96841408	0.004			T	C	C	C
7	96841971	0.001			C	T	T
7	96842225	0.002			C	T	T	T
7	96843088	0.002			C	T	T	T
7	96843146	0.002			C	T	T
7	96844274	0.001			A	G	G	G
7	96844293	0.001			G	C	C
7	96844553	0			T		C	C
7	96845696	0			C	T	T	T
7	96847013	0			T	C	C	C
7	96847155	0			A	T	T	T
7	96847160	0			C	G	G	G
7	96847219	0			G	T	T	T
7	96847600	0			T	G	G	G
7	96847711	0			C	T	T	T
7	96848413	0			G	C	C	C
7	96849195	0			G	T	T	T
7	96849482	0			A	G	G	G
7	96849853	0			G	A	A	A
7	96849967	0			C	T	T	T
7	96850335	0			A	G	G	G
7	96850459	0			T	C	C	C
7	96851264	0			T	G
7	96851265	0			G	A
7	96851350	0			A	G	G	G
7	96851487	0			G	T	T	T
7	96851607	0			C	T	T	T
7	96851664	0			C						T
7	96852035	0			G	A	A	A
7	96852287	0			C	T	T	T
7	96852353	0			G	A	A	A
7	96852492	0			C	A	A	A
7	96852958	0			G	C
7	96852959	0			G	T
7	96852961	0			A	C
7	96852962	0			T	C
7	96852974	0			C	T	T
7	96853810	0			A	C	C	C
7	96853970	0			A	G	G	G
7	96856131	0			C	T	T	T
7	96856481	0			C	T	T	T
7	96858066	0			T	G	G	G
7	96858179	0			C	A	A	A
7	96858584	0			T	C	C	C
7	96858757	0			T	C	C	C
7	96859301	0			C			T
7	96861646	0.911			C	T	T	T
7	96862183	0.911			G	A	A
7	96863752	0.001			C	G	G	G
7	96863881	0			T	C	C	C
7	96864378	0.011			A	G	G	G
7	96864701	0			C	T	T	T
7	96864869	0.004			A	G	G	G
7	96865576	0			A	T	T	T
7	96865577	0			A	C	C	C
7	96866126	0			G	A	A	A
7	96866158	0.057			G	A	A	A
7	96866250	0.009			G	C	C	C
7	96866440	0			T	C	C	C
7	96866714	0			C		T
7	96866718	0			A	G	G
7	96866736	0			G	T	T
7	96866738	0			G	A	A
7	96866988	0.007			G	A	A	A
7	96867020	0.118			G	A	A	A
7	96867028	0.268			A	T	T	T
7	96867043	0.894			G	A	A
7	96867077	0.552			T	G	G	G
7	96867198	0.018			A	T	T
7	96867592	0.209			C	T	T	T
7	96867665	0.049			C	T	T		T
7	96867682	0.163			G	T
7	96867739	0			G	A	A	A
7	96867775	0.029			A			G
7	96868341	0.008			A	G	G	G
7	96869085	0			G	A	A	A
7	96869182	0			C	T	T	T
7	96869234	0.041			T	C	C	C
7	96869624	0.001			T	C	C	C
7	96871461	0	LOC500876	-	T	G	G	G				exon	nonsynonymous	NM_001145141	T	N	benign
7	96871637	0.001			T		A	A		A	A
7	96871644	0.001			T		G
7	96871658	0.001			G		T
7	96871672	0			T		C
7	96871678	0.001			G		A
7	96871687	0.001			A		T
7	96871693	0.001			C		T
7	96871696	0.002			C		T			T
7	96872106	0.002			G	C	C	C
7	96872883	0.003			T			G
7	96873003	0.003			C	A	A
7	96873064	0.003			G						T
7	96873188	0.003			G	A	A	A
7	96873384	0.003			G	A	A	A
7	96874044	0.004			T	G	G	G
7	96874336	0			C	T	T	T
7	96874760	0.094			A	T	T	T
7	96874792	0.004			C	G	G	G
7	96874805	0.009			A	T	T	T
7	96875479	0.009			A	T	T	T
7	96875480	0.048			G	A	A	A
7	96876750	0			C	T	T	T
7	96876883	0			T	C	C	C
7	96876938	0			G	C	C
7	96876939	0.001			C	T	T
7	96877004	0			C	T	T	T
7	96877106	0			G	A	A	A
7	96877159	0.001			A	C	C	C
7	96877164	0			T	A	A	A
7	96877215	0			G	A	A	A
7	96877511	0.946			G	A	A	A
7	96877657	0.968			T	C	C	C
7	96878231	0.618			C	T	T	T
7	96878546	0			A	G	G	G
7	96878547	0.001			A	G	G	G
7	96878838	0			C	A	A	A
7	96878878	0			G	A	A	A
7	96878917	0			A	G	G	G
7	96879371	0			C	T	T	T
7	96879375	0			G	C	C	C
7	96879508	0			T			C
7	96879633	0.013			C			G
7	96879888	0.003			T	G	G	G
7	96880008	0.003			C	A	A	A
7	96880199	0			A	T	T	T
7	96880455	0			G	A	A	A
7	96881253	0			T	C	C	C
[truncated: 11,861 more rows]
