# Supplementary material for: Validation of Six Genetic Determinants of Susceptibility to Estrogen-Induced Mammary Cancer in the Rat and Assessment of Their Relevance to Breast Cancer Risk in Humans
Source: G3 (Bethesda). 2014 May 28;4(8):1385–94. doi: 10.1534/g3.114.011163 (PMC4132170; doi:10.1534/g3.114.011163)
Supplement: Supporting Information [file supp_g3.114.011163_TableS7.xlsx]

## Sheet: Table S7  Emca5 Genes
Ensembl Gene ID	Description	Chromosome Name	Gene Start (bp)	Strand	Associated Gene Name
ENSRNOG00000036964	Ral GTPase-activating protein subunit alpha-2 [Source:UniProtKB/Swiss-Prot;Acc:P86411]	3	134934343	-1	RGD1308023
ENSRNOG00000036964	Ral GTPase-activating protein subunit alpha-2 [Source:UniProtKB/Swiss-Prot;Acc:P86411]	3	134934343	-1	RGD1308023
ENSRNOG00000036964	Ral GTPase-activating protein subunit alpha-2 [Source:UniProtKB/Swiss-Prot;Acc:P86411]	3	134934343	-1	RGD1308023
ENSRNOG00000025141	Uncharacterized protein [Source:UniProtKB/TrEMBL;Acc:D4A8C1]	3	135488191	1	RGD1307071
ENSRNOG00000011785	5'-3' exoribonuclease 2 [Source:RefSeq peptide;Acc:NP_001102066]	3	135651059	1	D4A914_RAT
ENSRNOG00000012647	Uncharacterized protein [Source:UniProtKB/TrEMBL;Acc:D3ZTX2]	3	135729834	-1	D3ZTX2_RAT
ENSRNOG00000024895	Uncharacterized protein [Source:UniProtKB/TrEMBL;Acc:F1M3M2]	3	135799904	-1	F1M8V9_RAT
ENSRNOG00000024895	Uncharacterized protein [Source:UniProtKB/TrEMBL;Acc:F1M3M2]	3	135799904	-1	F1M8V9_RAT
ENSRNOG00000012728	NK2 homeobox 2 [Source:RefSeq peptide;Acc:NP_001178833]	3	135831762	-1	Nkx2-2
ENSRNOG00000012728	NK2 homeobox 2 [Source:RefSeq peptide;Acc:NP_001178833]	3	135831762	-1	Nkx2-2
ENSRNOG00000012728	NK2 homeobox 2 [Source:RefSeq peptide;Acc:NP_001178833]	3	135831762	-1	Nkx2-2
ENSRNOG00000036961	Uncharacterized protein [Source:UniProtKB/TrEMBL;Acc:F1M8W0]	3	135841043	1	F1M8W0_RAT
ENSRNOG00000024882	paired box protein Pax-1 [Source:RefSeq peptide;Acc:NP_001101257]	3	136006504	1	Pax1
ENSRNOG00000024882	paired box protein Pax-1 [Source:RefSeq peptide;Acc:NP_001101257]	3	136006504	1	Pax1
ENSRNOG00000024875	Uncharacterized protein [Source:UniProtKB/TrEMBL;Acc:F1M6P0]	3	136274326	-1	F1M6P0_RAT
ENSRNOG00000024875	Uncharacterized protein [Source:UniProtKB/TrEMBL;Acc:F1M6P0]	3	136274326	-1	F1M6P0_RAT
ENSRNOG00000024844	Uncharacterized protein [Source:UniProtKB/TrEMBL;Acc:F1LVP1]	3	136353850	1	F1LVP1_RAT
ENSRNOG00000024844	Uncharacterized protein [Source:UniProtKB/TrEMBL;Acc:F1LVP1]	3	136353850	1	F1LVP1_RAT
ENSRNOG00000013133	Hepatocyte nuclear factor 3-beta [Source:UniProtKB/Swiss-Prot;Acc:P32182]	3	136739009	-1	Foxa2
ENSRNOG00000004641	somatostatin receptor 4 (Sstr4), mRNA [Source:RefSeq DNA;Acc:NM_013036]	3	137150477	1	Sstr4
ENSRNOG00000024799	Uncharacterized protein [Source:UniProtKB/TrEMBL;Acc:D3ZNV9]	3	137188534	-1	D3ZNV9_RAT
ENSRNOG00000004700	NTF2-related export protein 1 [Source:RefSeq peptide;Acc:NP_001099991]	3	137404957	1	Nxt1
ENSRNOG00000004705	Sertoli cell protein [Source:UniProtKB/TrEMBL;Acc:O88596]	3	137410884	-1	O88596_RAT
ENSRNOG00000004735	GDNF-inducible zinc finger protein 1 [Source:RefSeq peptide;Acc:NP_001101258]	3	137415095	1	Gzf1
ENSRNOG00000004753	Beta-soluble NSF attachment protein [Source:UniProtKB/Swiss-Prot;Acc:P85969]	3	137447072	-1	Napb
ENSRNOG00000004779	cystatin-like 1 [Source:RefSeq peptide;Acc:NP_001099992]	3	137512913	1	Cstl1
ENSRNOG00000004779	cystatin-like 1 [Source:RefSeq peptide;Acc:NP_001099992]	3	137512913	1	Cstl1
ENSRNOG00000004779	cystatin-like 1 [Source:RefSeq peptide;Acc:NP_001099992]	3	137512913	1	Cstl1
ENSRNOG00000004808	Cystatin-11 [Source:UniProtKB/Swiss-Prot;Acc:Q8K5A3]	3	137524412	-1	Cst11
ENSRNOG00000004808	Cystatin-11 [Source:UniProtKB/Swiss-Prot;Acc:Q8K5A3]	3	137524412	-1	Cst11
ENSRNOG00000004858	Cystatin-14 [Source:UniProtKB/Swiss-Prot;Acc:Q8VIH8]	3	137537722	1	LOC257643
ENSRNOG00000004946	Cystatin-12 [Source:UniProtKB/Swiss-Prot;Acc:Q8VII2]	3	137548057	1	Cst12
ENSRNOG00000004989	Cystatin-8 [Source:UniProtKB/Swiss-Prot;Acc:O88969]	3	137557637	1	Cst8
ENSRNOG00000005103	cystatin-13 [Source:RefSeq peptide;Acc:NP_001102813]	3	137580095	1	Cst13
ENSRNOG00000005162	cystatin 9-like [Source:RefSeq peptide;Acc:NP_001102067]	3	137601785	1	Cst9l
ENSRNOG00000005178	similar to cystatin E2 (LOC689081), mRNA [Source:RefSeq DNA;Acc:NM_001109522]	3	137618527	-1	LOC689081
ENSRNOG00000005195	Cystatin-C [Source:UniProtKB/Swiss-Prot;Acc:P14841]	3	137650918	-1	Cst3
ENSRNOG00000032769	Uncharacterized protein [Source:UniProtKB/TrEMBL;Acc:F1LZE8]	3	137997501	-1	LOC100361567
ENSRNOG00000031840	Cystatin-related protein 1 [Source:UniProtKB/Swiss-Prot;Acc:P22282]	3	138085660	-1	Andpro
ENSRNOG00000030184	Cystatin-related protein 2 [Source:UniProtKB/Swiss-Prot;Acc:P22283]	3	138329676	-1	P22k15
ENSRNOG00000029827		3	138444874	-1
ENSRNOG00000042734	Uncharacterized protein [Source:UniProtKB/TrEMBL;Acc:D3ZUY2]	3	138582944	-1	D3ZUY2_RAT
ENSRNOG00000030508	Uncharacterized protein [Source:UniProtKB/TrEMBL;Acc:D3ZP68]	3	138722096	-1	LOC100365949
ENSRNOG00000030857	Cystatin-S [Source:UniProtKB/Swiss-Prot;Acc:P19313]	3	138826402	-1	Cyss
ENSRNOG00000043043	Uncharacterized protein [Source:UniProtKB/TrEMBL;Acc:F1M6D7]	3	138864447	1	RGD1566383
ENSRNOG00000036952	cystatin S-like [Source:RefSeq peptide;Acc:NP_001032427]	3	138878149	-1	LOC296235
ENSRNOG00000005545	cystatin-D [Source:RefSeq peptide;Acc:NP_001102431]	3	138967434	1	Cst5
ENSRNOG00000031536	Transmembrane protein 90B [Source:UniProtKB/Swiss-Prot;Acc:Q58DZ9]	3	139434170	1	Tmem90b
ENSRNOG00000031536	Transmembrane protein 90B [Source:UniProtKB/Swiss-Prot;Acc:Q58DZ9]	3	139434170	1	Tmem90b
ENSRNOG00000036950		3	139859556	1
ENSRNOG00000034030	Uncharacterized protein [Source:UniProtKB/TrEMBL;Acc:D4ADL2]	3	139925307	1	Q6QI58_RAT
ENSRNOG00000034030	Uncharacterized protein [Source:UniProtKB/TrEMBL;Acc:D4ADL2]	3	139925307	1	Q6QI58_RAT
ENSRNOG00000030755	Uncharacterized protein [Source:UniProtKB/TrEMBL;Acc:D4ADS1]	3	139951125	-1	D4ADS1_RAT
ENSRNOG00000036948	Uncharacterized protein [Source:UniProtKB/TrEMBL;Acc:D4AD88]	3	140075787	1	D4AD88_RAT
ENSRNOG00000024613	Uncharacterized protein [Source:UniProtKB/TrEMBL;Acc:F1LXC5]	3	140081429	1	F1LXC5_RAT
ENSRNOG00000024613	Uncharacterized protein [Source:UniProtKB/TrEMBL;Acc:F1LXC5]	3	140081429	1	F1LXC5_RAT
ENSRNOG00000024613	Uncharacterized protein [Source:UniProtKB/TrEMBL;Acc:F1LXC5]	3	140081429	1	F1LXC5_RAT
ENSRNOG00000043461	Uncharacterized protein [Source:UniProtKB/TrEMBL;Acc:F1M5Y1]	3	140205445	-1	F1M5Y1_RAT
ENSRNOG00000005920		3	140256416	-1
ENSRNOG00000030897	Uncharacterized protein [Source:UniProtKB/TrEMBL;Acc:F1LVB2]	3	140277501	1	F1LVB2_RAT
ENSRNOG00000029555	Uncharacterized protein [Source:UniProtKB/TrEMBL;Acc:F1LYG9]	3	140319340	-1	F1LYG9_RAT
ENSRNOG00000006112	Uncharacterized protein [Source:UniProtKB/TrEMBL;Acc:F1LWY5]	3	140443226	1	F1LXV7_RAT
ENSRNOG00000006112	Uncharacterized protein [Source:UniProtKB/TrEMBL;Acc:F1LWY5]	3	140443226	1	F1LXV7_RAT
ENSRNOG00000023527	Uncharacterized protein [Source:UniProtKB/TrEMBL;Acc:F1M621]	3	140530230	-1	F1M621_RAT
ENSRNOG00000036945	Uncharacterized protein [Source:UniProtKB/TrEMBL;Acc:F1LUE6]	3	140639924	1	F1LUE6_RAT
ENSRNOG00000023571		3	140924866	-1
ENSRNOG00000023055	Uncharacterized protein [Source:UniProtKB/TrEMBL;Acc:D3Z8S2]	3	140948867	-1	D3Z8S2_RAT
ENSRNOG00000023055	Uncharacterized protein [Source:UniProtKB/TrEMBL;Acc:D3Z8S2]	3	140948867	-1	D3Z8S2_RAT
ENSRNOG00000042891	Uncharacterized protein [Source:UniProtKB/TrEMBL;Acc:D3ZB15]	3	141131307	-1	D3ZB15_RAT
ENSRNOG00000036943	Uncharacterized protein [Source:UniProtKB/TrEMBL;Acc:F1M874]	3	141147131	1	F1M874_RAT
ENSRNOG00000006767	cystatin-F [Source:RefSeq peptide;Acc:NP_001099993]	3	141188442	1	Cst7
ENSRNOG00000006795	Adipocyte plasma membrane-associated protein [Source:UniProtKB/Swiss-Prot;Acc:Q7TP48]	3	141203221	-1	RGD1308874
ENSRNOG00000006795	Adipocyte plasma membrane-associated protein [Source:UniProtKB/Swiss-Prot;Acc:Q7TP48]	3	141203221	-1	RGD1308874
ENSRNOG00000007102	acetyl-coenzyme A synthetase 2-like, mitochondrial [Source:RefSeq peptide;Acc:NP_001099994]	3	141259016	-1	Acss1
ENSRNOG00000006847		3	141286867	1
ENSRNOG00000042220	visual system homeobox 1 [Source:RefSeq peptide;Acc:NP_001103016]	3	141322816	-1	Vsx1
ENSRNOG00000042220	visual system homeobox 1 [Source:RefSeq peptide;Acc:NP_001103016]	3	141322816	-1	Vsx1
ENSRNOG00000007427	Ectonucleoside triphosphate diphosphohydrolase 6 [Source:UniProtKB/Swiss-Prot;Acc:Q9ER31]	3	141385480	1	Entpd6
ENSRNOG00000007583	Glycogen phosphorylase, brain form [Source:UniProtKB/Swiss-Prot;Acc:P53534]	3	141421421	1	Pygb
ENSRNOG00000007583	Glycogen phosphorylase, brain form [Source:UniProtKB/Swiss-Prot;Acc:P53534]	3	141421421	1	Pygb
ENSRNOG00000036934	Monoacylglycerol lipase ABHD12 [Source:UniProtKB/Swiss-Prot;Acc:Q6AYT7]	3	141468889	-1	Abhd12
ENSRNOG00000008091	GINS complex subunit 1 [Source:RefSeq peptide;Acc:NP_001102677]	3	141535210	1	Gins1
ENSRNOG00000036933	Uncharacterized protein [Source:UniProtKB/TrEMBL;Acc:F1LVB1]	3	141545244	-1	F1LVB1_RAT
ENSRNOG00000036933	Uncharacterized protein [Source:UniProtKB/TrEMBL;Acc:F1LVB1]	3	141545244	-1	F1LVB1_RAT
ENSRNOG00000027747	Uncharacterized protein [Source:UniProtKB/TrEMBL;Acc:D4A5N1]	3	141560515	-1	Ninl
ENSRNOG00000027747	Uncharacterized protein [Source:UniProtKB/TrEMBL;Acc:D4A5N1]	3	141560515	-1	Ninl
ENSRNOG00000027747	Uncharacterized protein [Source:UniProtKB/TrEMBL;Acc:D4A5N1]	3	141560515	-1	Ninl
ENSRNOG00000027747	Uncharacterized protein [Source:UniProtKB/TrEMBL;Acc:D4A5N1]	3	141560515	-1	Ninl
ENSRNOG00000027747	Uncharacterized protein [Source:UniProtKB/TrEMBL;Acc:D4A5N1]	3	141560515	-1	Ninl
ENSRNOG00000008307	N-acylneuraminate-9-phosphatase [Source:UniProtKB/Swiss-Prot;Acc:Q5M969]	3	141639179	-1	Nanp
ENSRNOG00000009588	Syntaphilin [Source:UniProtKB/Swiss-Prot;Acc:B5DF41]	3	141729973	-1	Snph
ENSRNOG00000009588	Syntaphilin [Source:UniProtKB/Swiss-Prot;Acc:B5DF41]	3	141729973	-1	Snph
ENSRNOG00000009588	Syntaphilin [Source:UniProtKB/Swiss-Prot;Acc:B5DF41]	3	141729973	-1	Snph
ENSRNOG00000008568	Uncharacterized protein [Source:UniProtKB/TrEMBL;Acc:D4A9C5]	3	141785465	1	D4A9C5_RAT
ENSRNOG00000008604	NSFL1 cofactor p47 [Source:UniProtKB/Swiss-Prot;Acc:O35987]	3	141799286	1	Nsfl1c
ENSRNOG00000008604	NSFL1 cofactor p47 [Source:UniProtKB/Swiss-Prot;Acc:O35987]	3	141799286	1	Nsfl1c
ENSRNOG00000008604	NSFL1 cofactor p47 [Source:UniProtKB/Swiss-Prot;Acc:O35987]	3	141799286	1	Nsfl1c
ENSRNOG00000008822	Peptidyl-prolyl cis-trans isomerase FKBP1A [Source:UniProtKB/Swiss-Prot;Acc:Q62658]	3	141861237	1	Fkbp1a
ENSRNOG00000008822	Peptidyl-prolyl cis-trans isomerase FKBP1A [Source:UniProtKB/Swiss-Prot;Acc:Q62658]	3	141861237	1	Fkbp1a
ENSRNOG00000009528	syntenin-2 [Source:RefSeq peptide;Acc:NP_001020863]	3	141891232	1	Sdcbp2
ENSRNOG00000022335	Uncharacterized protein [Source:UniProtKB/TrEMBL;Acc:D4ADQ7]	3	141984729	-1	Rad21l1
ENSRNOG00000036922	Uncharacterized protein [Source:UniProtKB/TrEMBL;Acc:F1M8Y0]	3	141990066	1	F1M8Y0_RAT
ENSRNOG00000009635	Uncharacterized protein [Source:UniProtKB/TrEMBL;Acc:F1LVZ8]	3	142043310	1	F1LVZ8_RAT
ENSRNOG00000009640	Proteasome inhibitor PI31 subunit [Source:UniProtKB/Swiss-Prot;Acc:Q5XIU5]	3	142058696	-1	Psmf1
ENSRNOG00000009662	Uncharacterized protein [Source:UniProtKB/TrEMBL;Acc:D4ACX0]	3	142184856	1	D4ACX0_RAT
ENSRNOG00000005008	angiopoietin-4 [Source:RefSeq peptide;Acc:NP_001099996]	3	142249115	1	Angpt4
ENSRNOG00000005118	family with sequence similarity 110, member A (Fam110a), mRNA [Source:RefSeq DNA;Acc:NM_001014050]	3	142326554	-1	Fam110a
ENSRNOG00000005132	Riboflavin transporter 2 [Source:UniProtKB/Swiss-Prot;Acc:Q4FZU9]	3	142360661	1	RGD1304644
ENSRNOG00000005132	Riboflavin transporter 2 [Source:UniProtKB/Swiss-Prot;Acc:Q4FZU9]	3	142360661	1	RGD1304644
ENSRNOG00000005148	transcriptional repressor scratch 2 [Source:RefSeq peptide;Acc:NP_001178834]	3	142434272	1	Scrt2
ENSRNOG00000031167	Ab2-390 [Source:UniProtKB/TrEMBL;Acc:Q7TP44]	3	142452293	1	Q7TP44_RAT
ENSRNOG00000000012	transcription factor 15 [Source:RefSeq peptide;Acc:NP_001162051]	3	142491727	1	Tcf15
ENSRNOG00000005276	Casein kinase II subunit alpha [Source:UniProtKB/Swiss-Prot;Acc:P19139]	3	142588572	1	Csnk2a1
ENSRNOG00000005276	Casein kinase II subunit alpha [Source:UniProtKB/Swiss-Prot;Acc:P19139]	3	142588572	1	Csnk2a1
ENSRNOG00000005766	TBC1 domain family member 20 [Source:RefSeq peptide;Acc:NP_001004281]	3	142623713	1	Tbc1d20
ENSRNOG00000005766	TBC1 domain family member 20 [Source:RefSeq peptide;Acc:NP_001004281]	3	142623713	1	Tbc1d20
ENSRNOG00000006695	RanBP-type and C3HC4-type zinc finger-containing protein 1 [Source:UniProtKB/Swiss-Prot;Acc:Q62921]	3	142644157	-1	Rbck1
ENSRNOG00000006695	RanBP-type and C3HC4-type zinc finger-containing protein 1 [Source:UniProtKB/Swiss-Prot;Acc:Q62921]	3	142644157	-1	Rbck1
ENSRNOG00000006695	RanBP-type and C3HC4-type zinc finger-containing protein 1 [Source:UniProtKB/Swiss-Prot;Acc:Q62921]	3	142644157	-1	Rbck1
ENSRNOG00000007319	Tribbles homolog 3 [Source:UniProtKB/Swiss-Prot;Acc:Q9WTQ6]	3	142664657	-1	Trib3
ENSRNOG00000007319	Tribbles homolog 3 [Source:UniProtKB/Swiss-Prot;Acc:Q9WTQ6]	3	142664657	-1	Trib3
ENSRNOG00000023935	neurensin-2 [Source:RefSeq peptide;Acc:NP_001103031]	3	142692988	-1	Nrsn2
ENSRNOG00000023721	Uncharacterized protein [Source:UniProtKB/TrEMBL;Acc:E9PTN5]	3	142745404	1	LOC502684
ENSRNOG00000023721	Uncharacterized protein [Source:UniProtKB/TrEMBL;Acc:E9PTN5]	3	142745404	1	LOC502684
ENSRNOG00000023477	beta-defensin 129 [Source:RefSeq peptide;Acc:NP_001032607]	3	142780126	-1	Defb23
ENSRNOG00000023384	Beta-defensin 20 [Source:UniProtKB/Swiss-Prot;Acc:Q32ZH2]	3	142804804	1	Defb20
ENSRNOG00000007525	beta-defensin 22 [Source:RefSeq peptide;Acc:NP_599218]	3	142813668	-1	Defb22
ENSRNOG00000036901	beta-defensin 26 [Source:RefSeq peptide;Acc:NP_001032595]	3	142834066	-1	Defb26
ENSRNOG00000036900	Uncharacterized protein [Source:UniProtKB/TrEMBL;Acc:F1M795]	3	142844607	1	F1M795_RAT
ENSRNOG00000025097		3	142853462	1
ENSRNOG00000023195	Beta-defensin 29 [Source:UniProtKB/Swiss-Prot;Acc:Q32ZG3]	3	142860674	-1	Defb29
ENSRNOG00000036898	Uncharacterized protein [Source:UniProtKB/TrEMBL;Acc:F1M796]	3	142904982	1	Defb19
ENSRNOG00000023154	beta-defensin 21 [Source:RefSeq peptide;Acc:NP_001032601]	3	142910117	1	Defb21
ENSRNOG00000036897	beta-defensin 119 [Source:RefSeq peptide;Acc:NP_001032597]	3	142913878	-1	Defb24
ENSRNOG00000036896	beta-defensin 27 [Source:RefSeq peptide;Acc:NP_001032608]	3	142932437	-1	Defb27
ENSRNOG00000007558	beta-defensin 123 [Source:RefSeq peptide;Acc:NP_001032604]	3	142946483	1	Defb36
ENSRNOG00000036895	Beta-defensin 25 [Source:UniProtKB/Swiss-Prot;Acc:Q32ZG7]	3	142972019	-1	Defb25
ENSRNOG00000007567	GTP-binding protein REM 1 [Source:RefSeq peptide;Acc:NP_001020924]	3	142976928	1	Rem1
ENSRNOG00000007738	histocompatibility 13 [Source:RefSeq peptide;Acc:NP_001101259]	3	143020648	1	Hm13
ENSRNOG00000007738	histocompatibility 13 [Source:RefSeq peptide;Acc:NP_001101259]	3	143020648	1	Hm13
ENSRNOG00000007738	histocompatibility 13 [Source:RefSeq peptide;Acc:NP_001101259]	3	143020648	1	Hm13
ENSRNOG00000007738	histocompatibility 13 [Source:RefSeq peptide;Acc:NP_001101259]	3	143020648	1	Hm13
ENSRNOG00000021750	DNA-binding protein inhibitor ID-1 [Source:UniProtKB/Swiss-Prot;Acc:P41135]	3	143086150	1	Id1
ENSRNOG00000007827	Cytochrome c oxidase subunit 4 isoform 2, mitochondrial [Source:UniProtKB/Swiss-Prot;Acc:Q91Y94]	3	143103348	1	Cox4i2
ENSRNOG00000007946	Bcl-2-like protein 1 [Source:UniProtKB/Swiss-Prot;Acc:P53563]	3	143129089	-1	Bcl2l1
ENSRNOG00000007946	Bcl-2-like protein 1 [Source:UniProtKB/Swiss-Prot;Acc:P53563]	3	143129089	-1	Bcl2l1
ENSRNOG00000007946	Bcl-2-like protein 1 [Source:UniProtKB/Swiss-Prot;Acc:P53563]	3	143129089	-1	Bcl2l1
ENSRNOG00000007946	Bcl-2-like protein 1 [Source:UniProtKB/Swiss-Prot;Acc:P53563]	3	143129089	-1	Bcl2l1
ENSRNOG00000007930	Uncharacterized protein [Source:UniProtKB/TrEMBL;Acc:D3ZHD8]	3	143149514	1	LOC100359960
ENSRNOG00000007930	Uncharacterized protein [Source:UniProtKB/TrEMBL;Acc:D3ZHD8]	3	143149514	1	LOC100359960
ENSRNOG00000008165	targeting protein for Xklp2 [Source:RefSeq peptide;Acc:NP_001101260]	3	143194067	1	Tpx2
ENSRNOG00000008235	Myosin light chain kinase 2, skeletal/cardiac muscle [Source:UniProtKB/Swiss-Prot;Acc:P20689]	3	143252190	1	MYLK2_RAT
ENSRNOG00000008534	dual specificity protein phosphatase 15 [Source:RefSeq peptide;Acc:NP_001102068]	3	143285894	-1	B4F7B7_RAT
ENSRNOG00000008596	Probable tubulin polyglutamylase TTLL9 [Source:UniProtKB/Swiss-Prot;Acc:Q641W7]	3	143304937	1	Ttll9
ENSRNOG00000008596	Probable tubulin polyglutamylase TTLL9 [Source:UniProtKB/Swiss-Prot;Acc:Q641W7]	3	143304937	1	Ttll9
ENSRNOG00000008845	p53 and DNA damage-regulated protein 1 [Source:UniProtKB/Swiss-Prot;Acc:Q642A0]	3	143353057	-1	Pdrg1
ENSRNOG00000009180	XK-related protein 7 [Source:UniProtKB/Swiss-Prot;Acc:Q5GH56]	3	143376730	1	Xkr7
ENSRNOG00000009191	Uncharacterized protein [Source:UniProtKB/TrEMBL;Acc:D3ZAM4]	3	143409027	1	D3ZAM4_RAT
ENSRNOG00000009331	Tyrosine-protein kinase HCK [Source:UniProtKB/Swiss-Prot;Acc:P50545]	3	143447614	1	Hck
ENSRNOG00000009406	Transmembrane 9 superfamily member 4 [Source:UniProtKB/Swiss-Prot;Acc:Q4KLL4]	3	143502896	1	Tm9sf4
ENSRNOG00000009406	Transmembrane 9 superfamily member 4 [Source:UniProtKB/Swiss-Prot;Acc:Q4KLL4]	3	143502896	1	Tm9sf4
ENSRNOG00000010086	pleiomorphic adenoma gene-like 2 [Source:RefSeq peptide;Acc:NP_001099998]	3	143578877	-1	Plagl2
ENSRNOG00000010086	pleiomorphic adenoma gene-like 2 [Source:RefSeq peptide;Acc:NP_001099998]	3	143578877	-1	Plagl2
ENSRNOG00000010086	pleiomorphic adenoma gene-like 2 [Source:RefSeq peptide;Acc:NP_001099998]	3	143578877	-1	Plagl2
ENSRNOG00000010104	GDP-fucose protein O-fucosyltransferase 1 [Source:UniProtKB/Swiss-Prot;Acc:Q6EV70]	3	143592269	1	Pofut1
ENSRNOG00000010354	Uncharacterized protein [Source:UniProtKB/TrEMBL;Acc:F1M5H4]	3	143630404	1	F1M5H4_RAT
ENSRNOG00000012231		3	143636966	-1
ENSRNOG00000010361	kinesin family member 3B [Source:RefSeq peptide;Acc:NP_001099999]	3	143642175	1	Kif3b
ENSRNOG00000010361	kinesin family member 3B [Source:RefSeq peptide;Acc:NP_001099999]	3	143642175	1	Kif3b
ENSRNOG00000023335	Uncharacterized protein [Source:UniProtKB/TrEMBL;Acc:D3ZHQ9]	3	143701389	1	D3ZHQ9_RAT
ENSRNOG00000010417	Uncharacterized protein [Source:UniProtKB/TrEMBL;Acc:D3ZHS3]	3	143774992	-1	D3ZHS3_RAT
ENSRNOG00000010538	COMM domain-containing protein 7 [Source:RefSeq peptide;Acc:NP_001025200]	3	143997789	-1	Commd7
ENSRNOG00000010625	DNA (cytosine-5)-methyltransferase 3B [Source:RefSeq peptide;Acc:NP_001003959]	3	144030737	1	Dnmt3b
ENSRNOG00000010625	DNA (cytosine-5)-methyltransferase 3B [Source:RefSeq peptide;Acc:NP_001003959]	3	144030737	1	Dnmt3b
ENSRNOG00000010625	DNA (cytosine-5)-methyltransferase 3B [Source:RefSeq peptide;Acc:NP_001003959]	3	144030737	1	Dnmt3b
ENSRNOG00000011768		3	144109960	1
ENSRNOG00000011798	Microtubule-associated protein RP/EB family member 1 [Source:UniProtKB/Swiss-Prot;Acc:Q66HR2]	3	144120532	1	Mapre1
ENSRNOG00000027920	Uncharacterized protein [Source:UniProtKB/TrEMBL;Acc:F1LZE1]	3	144160889	1	F1LZE1_RAT
ENSRNOG00000027221	SUN domain-containing protein 5 [Source:RefSeq peptide;Acc:NP_001100000]	3	144236963	-1	Spag4l
ENSRNOG00000012197	bactericidal/permeability-increasing protein-like 1 [Source:RefSeq peptide;Acc:NP_001100001]	3	144260247	1	Bpil1
ENSRNOG00000013371	bactericidal/permeability-increasing protein-like 3 [Source:RefSeq peptide;Acc:NP_001101261]	3	144285939	1	Bpil3
ENSRNOG00000013398	Long palate, lung and nasal epithelium carcinoma-associated protein 3 [Source:UniProtKB/Swiss-Prot;Acc:Q05701]	3	144303258	1	LPLC3_RAT
ENSRNOG00000034174	Long palate, lung and nasal epithelium carcinoma-associated protein 4 [Source:UniProtKB/Swiss-Prot;Acc:Q05704]	3	144325761	1	RY2G5
ENSRNOG00000043258	Uncharacterized protein [Source:UniProtKB/TrEMBL;Acc:D3ZKN1]	3	144367912	1	D3ZKN1_RAT
ENSRNOG00000013540	Parotid secretory protein [Source:UniProtKB/Swiss-Prot;Acc:Q63471]	3	144395541	1	Psp
ENSRNOG00000036870	neonatal submandibular gland protein B [Source:RefSeq peptide;Acc:NP_542953]	3	144427044	1	Smgb
ENSRNOG00000013778	Splunc3 [Source:RefSeq peptide;Acc:NP_001103058]	3	144511823	1	LOC690402
ENSRNOG00000013859	Protein Plunc [Source:UniProtKB/Swiss-Prot;Acc:Q8K4I4]	3	144529855	1	Plunc
ENSRNOG00000013908	palate lung and nasal carcinoma-like protein [Source:RefSeq peptide;Acc:NP_001101262]	3	144548148	1	RGD1559748
ENSRNOG00000015468	Long palate, lung and nasal epithelium carcinoma-associated protein 1 [Source:UniProtKB/Swiss-Prot;Acc:A0JPN3]	3	144601201	1	RGD1563047
ENSRNOG00000015696	CDK5 regulatory subunit-associated protein 1 [Source:UniProtKB/Swiss-Prot;Acc:Q9JLH6]	3	144637111	-1	Cdk5rap1
ENSRNOG00000025238	Uncharacterized protein [Source:UniProtKB/TrEMBL;Acc:D3ZTZ5]	3	144638986	1	LOC690479
ENSRNOG00000036868	Uncharacterized protein [Source:UniProtKB/TrEMBL;Acc:F1M9T3]	3	144712051	1	F1M9T3_RAT
ENSRNOG00000015637	Uncharacterized protein [Source:UniProtKB/TrEMBL;Acc:F1LWZ1]	3	144723230	1	F1LWZ1_RAT
ENSRNOG00000043485	Vomeromodulin [Source:UniProtKB/Swiss-Prot;Acc:Q63751]	3	144731069	1	VOME_RAT
ENSRNOG00000043226	Uncharacterized protein [Source:UniProtKB/TrEMBL;Acc:D3ZLA7]	3	144762561	1	D3ZLA7_RAT
ENSRNOG00000016062	alpha-1-syntrophin [Source:RefSeq peptide;Acc:NP_001094371]	3	144843681	-1	Snta1
ENSRNOG00000016352	core-binding factor, runt domain, alpha subunit 2; translocated to, 2 [Source:RefSeq peptide;Acc:NP_001162014]	3	144904670	1	Cbfa2t2
ENSRNOG00000016352	core-binding factor, runt domain, alpha subunit 2; translocated to, 2 [Source:RefSeq peptide;Acc:NP_001162014]	3	144904670	1	Cbfa2t2
ENSRNOG00000016352	core-binding factor, runt domain, alpha subunit 2; translocated to, 2 [Source:RefSeq peptide;Acc:NP_001162014]	3	144904670	1	Cbfa2t2
ENSRNOG00000016380	N-terminal EF-hand calcium binding protein 3 [Source:RefSeq peptide;Acc:NP_001092194]	3	145017420	-1	Necab3
ENSRNOG00000016380	N-terminal EF-hand calcium binding protein 3 [Source:RefSeq peptide;Acc:NP_001092194]	3	145017420	-1	Necab3
ENSRNOG00000016380	N-terminal EF-hand calcium binding protein 3 [Source:RefSeq peptide;Acc:NP_001092194]	3	145017420	-1	Necab3
ENSRNOG00000016583	similar to chromosome 20 open reading frame 144 (RGD1561517), mRNA [Source:RefSeq DNA;Acc:NM_001135901]	3	145022077	1	RGD1561517
ENSRNOG00000016708	Transcription factor E2F1 [Source:UniProtKB/Swiss-Prot;Acc:O09139]	3	145032489	-1	E2f1
ENSRNOG00000016708	Transcription factor E2F1 [Source:UniProtKB/Swiss-Prot;Acc:O09139]	3	145032489	-1	E2f1
ENSRNOG00000016975	Peroxisomal membrane protein 4 [Source:UniProtKB/Swiss-Prot;Acc:P59382]	3	145061140	-1	Pxmp4
ENSRNOG00000017086	similar to zinc finger protein 341 [Source:RefSeq peptide;Acc:NP_001041324]	3	145086839	1	LOC296300
ENSRNOG00000017086	similar to zinc finger protein 341 [Source:RefSeq peptide;Acc:NP_001041324]	3	145086839	1	LOC296300
ENSRNOG00000029996	Uncharacterized protein [Source:UniProtKB/TrEMBL;Acc:F1M6C2]	3	145106746	-1	F1M6C2_RAT
ENSRNOG00000042742	Uncharacterized protein [Source:UniProtKB/TrEMBL;Acc:D4A2J1]	3	145204510	-1	D4A2J1_RAT
ENSRNOG00000017405	RNA-binding protein Raly [Source:RefSeq peptide;Acc:NP_001011958]	3	145275832	1	Raly
ENSRNOG00000017405	RNA-binding protein Raly [Source:RefSeq peptide;Acc:NP_001011958]	3	145275832	1	Raly
ENSRNOG00000017447	eukaryotic translation initiation factor 2 subunit 2 [Source:RefSeq peptide;Acc:NP_955412]	3	145346397	-1	Eif2s2
ENSRNOG00000036860	Uncharacterized protein [Source:UniProtKB/TrEMBL;Acc:F1M9Z4]	3	145421010	-1	F1M9Z4_RAT
ENSRNOG00000017701	Agouti-signaling protein [Source:UniProtKB/Swiss-Prot;Acc:Q99JA2]	3	145530367	1	ASIP_RAT
ENSRNOG00000017701	Agouti-signaling protein [Source:UniProtKB/Swiss-Prot;Acc:Q99JA2]	3	145530367	1	ASIP_RAT
ENSRNOG00000017777	Adenosylhomocysteinase [Source:UniProtKB/Swiss-Prot;Acc:P10760]	3	145544834	-1	Ahcy
ENSRNOG00000018084		3	145587354	-1
ENSRNOG00000018099	itchy E3 ubiquitin protein ligase homolog [Source:RefSeq peptide;Acc:NP_001005887]	3	145621467	1	Itch
ENSRNOG00000018099	itchy E3 ubiquitin protein ligase homolog [Source:RefSeq peptide;Acc:NP_001005887]	3	145621467	1	Itch
ENSRNOG00000025715	Dynein light chain roadblock-type 1 [Source:UniProtKB/Swiss-Prot;Acc:P62628]	3	145718886	1	Dynlrb1
ENSRNOG00000025715	Dynein light chain roadblock-type 1 [Source:UniProtKB/Swiss-Prot;Acc:P62628]	3	145718886	1	Dynlrb1
ENSRNOG00000025443	Microtubule-associated proteins 1A/1B light chain 3A [Source:UniProtKB/Swiss-Prot;Acc:Q6XVN8]	3	145758925	1	Map1lc3a
ENSRNOG00000025181	Phosphatidylinositol glycan anchor biosynthesis class U protein [Source:UniProtKB/Swiss-Prot;Acc:Q8CHJ1]	3	145760694	-1	Pigu
ENSRNOG00000042074		3	145833899	-1
ENSRNOG00000018225	Tumor protein p53-inducible nuclear protein 2 [Source:UniProtKB/Swiss-Prot;Acc:Q8CHM3]	3	145881461	1	Tp53inp2
ENSRNOG00000018288	Nuclear receptor coactivator 6 [Source:UniProtKB/Swiss-Prot;Acc:Q9JLI4]	3	145886884	-1	Ncoa6
ENSRNOG00000018441	Gamma-glutamyltransferase 7Gamma-glutamyltransferase 7 heavy chainGamma-glutamyltransferase 7 light chain [Source:UniProtKB/Swiss-Prot;Acc:Q99MZ4]	3	145987533	-1	Ggt7
ENSRNOG00000018441	Gamma-glutamyltransferase 7Gamma-glutamyltransferase 7 heavy chainGamma-glutamyltransferase 7 light chain [Source:UniProtKB/Swiss-Prot;Acc:Q99MZ4]	3	145987533	-1	Ggt7
ENSRNOG00000018755	acetyl-coenzyme A synthetase, cytoplasmic [Source:RefSeq peptide;Acc:NP_001101263]	3	146013995	1	Acss2
ENSRNOG00000018755	acetyl-coenzyme A synthetase, cytoplasmic [Source:RefSeq peptide;Acc:NP_001101263]	3	146013995	1	Acss2
ENSRNOG00000018755	acetyl-coenzyme A synthetase, cytoplasmic [Source:RefSeq peptide;Acc:NP_001101263]	3	146013995	1	Acss2
ENSRNOG00000018755	acetyl-coenzyme A synthetase, cytoplasmic [Source:RefSeq peptide;Acc:NP_001101263]	3	146013995	1	Acss2
ENSRNOG00000018964	Glutathione synthetase [Source:UniProtKB/Swiss-Prot;Acc:P46413]	3	146057517	-1	Gss
ENSRNOG00000018997	myosin-7B [Source:RefSeq peptide;Acc:NP_001101264]	3	146115687	1	Myh7b
ENSRNOG00000019152	short transient receptor potential channel 4-associated protein [Source:RefSeq peptide;Acc:NP_001094218]	3	146139493	-1	Trpc4ap
ENSRNOG00000036820	Uncharacterized protein [Source:UniProtKB/TrEMBL;Acc:F1LUR7]	3	146189071	1	F1LUR7_RAT
ENSRNOG00000019299	ER degradation-enhancing alpha-mannosidase-like 2 [Source:RefSeq peptide;Acc:NP_001004230]	3	146215244	-1	Edem2
ENSRNOG00000019330	Endothelial protein C receptor [Source:UniProtKB/Swiss-Prot;Acc:Q4V8I1]	3	146268694	1	Procr
ENSRNOG00000043133		3	146298441	1
ENSRNOG00000043133		3	146298441	1
ENSRNOG00000019340	Uncharacterized protein [Source:UniProtKB/TrEMBL;Acc:F1M7J7]	3	146378670	1	F1M7J7_RAT
ENSRNOG00000019340	Uncharacterized protein [Source:UniProtKB/TrEMBL;Acc:F1M7J7]	3	146378670	1	F1M7J7_RAT
ENSRNOG00000031085	endoplasmic reticulum-Golgi intermediate compartment protein 3 [Source:RefSeq peptide;Acc:NP_001100003]	3	146416599	1	Ergic3
ENSRNOG00000031085	endoplasmic reticulum-Golgi intermediate compartment protein 3 [Source:RefSeq peptide;Acc:NP_001100003]	3	146416599	1	Ergic3
ENSRNOG00000019467	fer-1-like 4 [Source:RefSeq peptide;Acc:NP_001100004]	3	146427611	-1	Fer1l4
ENSRNOG00000019566	Sperm-associated antigen 4 protein [Source:UniProtKB/Swiss-Prot;Acc:O55034]	3	146472609	1	Spag4
ENSRNOG00000019566	Sperm-associated antigen 4 protein [Source:UniProtKB/Swiss-Prot;Acc:O55034]	3	146472609	1	Spag4
ENSRNOG00000019723	RNA-binding protein 12 [Source:RefSeq peptide;Acc:NP_001032746]	3	146480740	-1	Rbm12
ENSRNOG00000019723	RNA-binding protein 12 [Source:RefSeq peptide;Acc:NP_001032746]	3	146480740	-1	Rbm12
ENSRNOG00000019723	RNA-binding protein 12 [Source:RefSeq peptide;Acc:NP_001032746]	3	146480740	-1	Rbm12
ENSRNOG00000019723	RNA-binding protein 12 [Source:RefSeq peptide;Acc:NP_001032746]	3	146480740	-1	Rbm12
ENSRNOG00000019726	Glyceraldehyde-3-phosphate dehydrogenase [Source:UniProtKB/TrEMBL;Acc:D3Z8U8]	3	146527591	1	D3Z8U8_RAT
ENSRNOG00000019736	Cysteine desulfurase, mitochondrial [Source:UniProtKB/Swiss-Prot;Acc:Q99P39]	3	146528821	-1	Nfs1
ENSRNOG00000019823	reactive oxygen species modulator 1 [Source:RefSeq peptide;Acc:NP_001182419]	3	146551220	1	Romo1
ENSRNOG00000019848	RNA-binding protein 39 [Source:RefSeq peptide;Acc:NP_001013225]	3	146555204	-1	Rbm39
ENSRNOG00000019848	RNA-binding protein 39 [Source:RefSeq peptide;Acc:NP_001013225]	3	146555204	-1	Rbm39
ENSRNOG00000019848	RNA-binding protein 39 [Source:RefSeq peptide;Acc:NP_001013225]	3	146555204	-1	Rbm39
ENSRNOG00000019948	PHD finger protein 20 [Source:RefSeq peptide;Acc:NP_001101265]	3	146601834	1	Phf20
ENSRNOG00000019948	PHD finger protein 20 [Source:RefSeq peptide;Acc:NP_001101265]	3	146601834	1	Phf20
ENSRNOG00000019987	SCAN domain-containing protein 1 [Source:RefSeq peptide;Acc:NP_001102069]	3	146710153	-1	Scand1
ENSRNOG00000019992	similar to 4921517L17Rik protein (RGD1311678), mRNA [Source:RefSeq DNA;Acc:NM_001177681]	3	146731655	1	RGD1311678
ENSRNOG00000020003		3	146806878	1
ENSRNOG00000020007	Band 4.1-like protein 1 [Source:UniProtKB/Swiss-Prot;Acc:Q9WTP0]	3	146876451	1	Epb41l1
ENSRNOG00000020007	Band 4.1-like protein 1 [Source:UniProtKB/Swiss-Prot;Acc:Q9WTP0]	3	146876451	1	Epb41l1
ENSRNOG00000020007	Band 4.1-like protein 1 [Source:UniProtKB/Swiss-Prot;Acc:Q9WTP0]	3	146876451	1	Epb41l1
ENSRNOG00000020007	Band 4.1-like protein 1 [Source:UniProtKB/Swiss-Prot;Acc:Q9WTP0]	3	146876451	1	Epb41l1
ENSRNOG00000020007	Band 4.1-like protein 1 [Source:UniProtKB/Swiss-Prot;Acc:Q9WTP0]	3	146876451	1	Epb41l1
ENSRNOG00000020007	Band 4.1-like protein 1 [Source:UniProtKB/Swiss-Prot;Acc:Q9WTP0]	3	146876451	1	Epb41l1
ENSRNOG00000020007	Band 4.1-like protein 1 [Source:UniProtKB/Swiss-Prot;Acc:Q9WTP0]	3	146876451	1	Epb41l1
ENSRNOG00000020086	RGD1311066 proteinSimilar to RIKEN cDNA 0610011L14 gene [Source:UniProtKB/TrEMBL;Acc:B1WC03]	3	146962646	1	B1WC03_RAT
ENSRNOG00000020225	Disks large-associated protein 4 [Source:UniProtKB/Swiss-Prot;Acc:P97839]	3	147081222	1	Dlgap4
ENSRNOG00000020225	Disks large-associated protein 4 [Source:UniProtKB/Swiss-Prot;Acc:P97839]	3	147081222	1	Dlgap4
ENSRNOG00000020225	Disks large-associated protein 4 [Source:UniProtKB/Swiss-Prot;Acc:P97839]	3	147081222	1	Dlgap4
ENSRNOG00000020246	Myosin regulatory light polypeptide 9 [Source:UniProtKB/Swiss-Prot;Acc:Q64122]	3	147187518	1	Myl9
ENSRNOG00000042374	similar to TGFB-induced factor 2 [Source:RefSeq peptide;Acc:NP_001128455]	3	147239123	1	RGD1564927
ENSRNOG00000028776		3	147254728	1
ENSRNOG00000020317	RAB5-interacting protein [Source:RefSeq peptide;Acc:NP_001013944]	3	147266788	1	RGD1307752
ENSRNOG00000020337	Src-like-adaptor 2 [Source:RefSeq peptide;Acc:NP_001165589]	3	147277438	-1	Sla2
ENSRNOG00000036813	Uncharacterized protein [Source:UniProtKB/TrEMBL;Acc:D4ACZ5]	3	147298239	-1	D4ACZ5_RAT
ENSRNOG00000036812	Protein NDRG3 [Source:UniProtKB/Swiss-Prot;Acc:Q6AYR2]	3	147402021	-1	Ndrg3
ENSRNOG00000036812	Protein NDRG3 [Source:UniProtKB/Swiss-Prot;Acc:Q6AYR2]	3	147402021	-1	Ndrg3
ENSRNOG00000000014	Uncharacterized protein [Source:UniProtKB/TrEMBL;Acc:F1LUT6]	3	147403379	-1	F1LUT6_RAT
ENSRNOG00000006236	kinetochore-associated protein DSN1 homolog [Source:RefSeq peptide;Acc:NP_001020939]	3	147575111	-1	Dsn1
ENSRNOG00000006236	kinetochore-associated protein DSN1 homolog [Source:RefSeq peptide;Acc:NP_001020939]	3	147575111	-1	Dsn1
ENSRNOG00000006309	Uncharacterized protein [Source:UniProtKB/TrEMBL;Acc:F1LYJ9]	3	147596558	-1	LOC311578
ENSRNOG00000006395	Uncharacterized protein [Source:UniProtKB/TrEMBL;Acc:D3ZQ38]	3	147676891	1	RGD1561343
ENSRNOG00000006418	Uncharacterized protein [Source:UniProtKB/TrEMBL;Acc:D3Z898]	3	147689421	-1	D3Z898_RAT
ENSRNOG00000006418	Uncharacterized protein [Source:UniProtKB/TrEMBL;Acc:D3Z898]	3	147689421	-1	D3Z898_RAT
ENSRNOG00000006418	Uncharacterized protein [Source:UniProtKB/TrEMBL;Acc:D3Z898]	3	147689421	-1	D3Z898_RAT
ENSRNOG00000006921	retinoblastoma-like protein 1 [Source:RefSeq peptide;Acc:NP_001177995]	3	147734622	-1	Rbl1
ENSRNOG00000006921	retinoblastoma-like protein 1 [Source:RefSeq peptide;Acc:NP_001177995]	3	147734622	-1	Rbl1
ENSRNOG00000007341	Uncharacterized protein [Source:UniProtKB/TrEMBL;Acc:D3ZA82]	3	147804746	-1	LOC100360777
ENSRNOG00000007492	Dolichyl-diphosphooligosaccharide--protein glycosyltransferase subunit 2 [Source:UniProtKB/Swiss-Prot;Acc:P25235]	3	147976534	1	Rpn2
ENSRNOG00000007492	Dolichyl-diphosphooligosaccharide--protein glycosyltransferase subunit 2 [Source:UniProtKB/Swiss-Prot;Acc:P25235]	3	147976534	1	Rpn2
ENSRNOG00000007492	Dolichyl-diphosphooligosaccharide--protein glycosyltransferase subunit 2 [Source:UniProtKB/Swiss-Prot;Acc:P25235]	3	147976534	1	Rpn2
ENSRNOG00000007492	Dolichyl-diphosphooligosaccharide--protein glycosyltransferase subunit 2 [Source:UniProtKB/Swiss-Prot;Acc:P25235]	3	147976534	1	Rpn2
ENSRNOG00000007782	Somatoliberin [Source:UniProtKB/Swiss-Prot;Acc:P09916]	3	148027236	-1	Ghrh
ENSRNOG00000007782	Somatoliberin [Source:UniProtKB/Swiss-Prot;Acc:P09916]	3	148027236	-1	Ghrh
ENSRNOG00000031453	mannosidase, beta A, lysosomal-like [Source:RefSeq peptide;Acc:NP_001166851]	3	148078499	1	Manbal
ENSRNOG00000009495	Proto-oncogene tyrosine-protein kinase Src [Source:UniProtKB/Swiss-Prot;Acc:Q9WUD9]	3	148157256	1	Src
ENSRNOG00000009495	Proto-oncogene tyrosine-protein kinase Src [Source:UniProtKB/Swiss-Prot;Acc:Q9WUD9]	3	148157256	1	Src
ENSRNOG00000024437	Bladder cancer-associated protein [Source:UniProtKB/Swiss-Prot;Acc:P62950]	3	148265616	-1	Blcap
ENSRNOG00000024923	Neuronatin [Source:UniProtKB/Swiss-Prot;Acc:Q62649]	3	148269404	1	Nnat
ENSRNOG00000024923	Neuronatin [Source:UniProtKB/Swiss-Prot;Acc:Q62649]	3	148269404	1	Nnat
ENSRNOG00000012021	Beta-catenin-like protein 1 [Source:UniProtKB/Swiss-Prot;Acc:Q4V8K2]	3	148440757	1	Ctnnbl1
ENSRNOG00000012021	Beta-catenin-like protein 1 [Source:UniProtKB/Swiss-Prot;Acc:Q4V8K2]	3	148440757	1	Ctnnbl1
ENSRNOG00000034031	Uncharacterized protein [Source:UniProtKB/TrEMBL;Acc:D3ZDJ6]	3	148624668	1	D3ZFU4_RAT
ENSRNOG00000034031	Uncharacterized protein [Source:UniProtKB/TrEMBL;Acc:D3ZDJ6]	3	148624668	1	D3ZFU4_RAT
ENSRNOG00000014425	Uncharacterized protein [Source:UniProtKB/TrEMBL;Acc:F1M0S7]	3	148664503	1	F1M0S7_RAT
ENSRNOG00000012880		3	148692157	-1	RGD1562582
ENSRNOG00000012923	regulation of nuclear pre-mRNA domain containing 1B [Source:RefSeq peptide;Acc:NP_001092197]	3	148736589	1	Rprd1b
ENSRNOG00000012923	regulation of nuclear pre-mRNA domain containing 1B [Source:RefSeq peptide;Acc:NP_001092197]	3	148736589	1	Rprd1b
ENSRNOG00000012956	protein-glutamine gamma-glutamyltransferase 2 [Source:RefSeq peptide;Acc:NP_062259]	3	148832869	-1	Tgm2
ENSRNOG00000012956	protein-glutamine gamma-glutamyltransferase 2 [Source:RefSeq peptide;Acc:NP_062259]	3	148832869	-1	Tgm2
ENSRNOG00000014424	Uncharacterized protein [Source:UniProtKB/TrEMBL;Acc:F1M4P5]	3	148911750	-1	F1M4P5_RAT
ENSRNOG00000034195	Bactericidal permeability-increasing protein [Source:UniProtKB/Swiss-Prot;Acc:Q6AXU0]	3	148970965	1	Bpi
ENSRNOG00000014532	Lipopolysaccharide-binding protein [Source:UniProtKB/Swiss-Prot;Acc:Q63313]	3	149016588	1	Lbp
ENSRNOG00000036802	RGD1563912 (Predicted), isoform CRA_bRGD1563912 protein [Source:UniProtKB/TrEMBL;Acc:Q52KR9]	3	149094248	1	Snhg11
ENSRNOG00000014836	Ral GTPase-activating protein subunit beta [Source:UniProtKB/Swiss-Prot;Acc:P86410]	3	149137224	1	LOC100364646
ENSRNOG00000014836	Ral GTPase-activating protein subunit beta [Source:UniProtKB/Swiss-Prot;Acc:P86410]	3	149137224	1	LOC100364646
ENSRNOG00000014836	Ral GTPase-activating protein subunit beta [Source:UniProtKB/Swiss-Prot;Acc:P86410]	3	149137224	1	LOC100364646
ENSRNOG00000014836	Ral GTPase-activating protein subunit beta [Source:UniProtKB/Swiss-Prot;Acc:P86410]	3	149137224	1	LOC100364646
ENSRNOG00000042443	Uncharacterized protein [Source:UniProtKB/TrEMBL;Acc:D3ZCD9]	3	149218461	1	LOC100361007
ENSRNOG00000042443	Uncharacterized protein [Source:UniProtKB/TrEMBL;Acc:D3ZCD9]	3	149218461	1	LOC100361007
ENSRNOG00000015359	Uncharacterized protein [Source:UniProtKB/TrEMBL;Acc:D3ZWF9]	3	149229193	1	D3ZWF9_RAT
ENSRNOG00000015359	Uncharacterized protein [Source:UniProtKB/TrEMBL;Acc:D3ZWF9]	3	149229193	1	D3ZWF9_RAT
ENSRNOG00000015393	Vesicular inhibitory amino acid transporter [Source:UniProtKB/Swiss-Prot;Acc:O35458]	3	149342399	1	Slc32a1
ENSRNOG00000043242	Uncharacterized protein [Source:UniProtKB/TrEMBL;Acc:F1M2X3]	3	149349676	-1	F1M2X3_RAT
ENSRNOG00000023989	actin-related protein 5 [Source:RefSeq peptide;Acc:NP_001102070]	3	149357984	1	Actr5
ENSRNOG00000015614	protein phosphatase 1 regulatory inhibitor subunit 16B [Source:RefSeq peptide;Acc:NP_001178001]	3	149404666	1	Ppp1r16b
ENSRNOG00000015614	protein phosphatase 1 regulatory inhibitor subunit 16B [Source:RefSeq peptide;Acc:NP_001178001]	3	149404666	1	Ppp1r16b
ENSRNOG00000015794	Protein FAM83D [Source:RefSeq peptide;Acc:NP_001101266]	3	149504288	1	Fam83d
ENSRNOG00000015928	probable ATP-dependent RNA helicase DHX35 [Source:RefSeq peptide;Acc:NP_001102071]	3	149532510	1	Dhx35
ENSRNOG00000015928	probable ATP-dependent RNA helicase DHX35 [Source:RefSeq peptide;Acc:NP_001102071]	3	149532510	1	Dhx35
ENSRNOG00000015928	probable ATP-dependent RNA helicase DHX35 [Source:RefSeq peptide;Acc:NP_001102071]	3	149532510	1	Dhx35
ENSRNOG00000030310	DNA topoisomerase 1 [Source:UniProtKB/Swiss-Prot;Acc:Q9WUL0]	3	151428725	1	Top1
ENSRNOG00000030310	DNA topoisomerase 1 [Source:UniProtKB/Swiss-Prot;Acc:Q9WUL0]	3	151428725	1	Top1
ENSRNOG00000016340	1-phosphatidylinositol-4,5-bisphosphate phosphodiesterase gamma-1 [Source:UniProtKB/Swiss-Prot;Acc:P10686]	3	151523043	1	Plcg1
ENSRNOG00000027988	Zinc fingers and homeoboxes protein 3 [Source:UniProtKB/Swiss-Prot;Acc:Q80Z36]	3	151560442	-1	Zhx3
ENSRNOG00000016636	phosphatidate phosphatase LPIN3 [Source:RefSeq peptide;Acc:NP_001014206]	3	151689960	1	D4A0B2_RAT
ENSRNOG00000016636	phosphatidate phosphatase LPIN3 [Source:RefSeq peptide;Acc:NP_001014206]	3	151689960	1	D4A0B2_RAT
ENSRNOG00000016734	elastin microfibril interfacer 3 [Source:RefSeq peptide;Acc:NP_001103371]	3	151704583	-1	Emilin3
ENSRNOG00000016734	elastin microfibril interfacer 3 [Source:RefSeq peptide;Acc:NP_001103371]	3	151704583	-1	Emilin3
ENSRNOG00000016744	chromodomain-helicase-DNA-binding protein 6 [Source:RefSeq peptide;Acc:NP_001101267]	3	151741389	-1	D3ZA12_RAT
ENSRNOG00000016744	chromodomain-helicase-DNA-binding protein 6 [Source:RefSeq peptide;Acc:NP_001101267]	3	151741389	-1	D3ZA12_RAT
ENSRNOG00000016744	chromodomain-helicase-DNA-binding protein 6 [Source:RefSeq peptide;Acc:NP_001101267]	3	151741389	-1	D3ZA12_RAT
ENSRNOG00000032656	Uncharacterized protein [Source:UniProtKB/TrEMBL;Acc:F1LWF0]	3	152380772	-1	F1LWF0_RAT
ENSRNOG00000032656	Uncharacterized protein [Source:UniProtKB/TrEMBL;Acc:F1LWF0]	3	152380772	-1	F1LWF0_RAT
ENSRNOG00000032656	Uncharacterized protein [Source:UniProtKB/TrEMBL;Acc:F1LWF0]	3	152380772	-1	F1LWF0_RAT
ENSRNOG00000032656	Uncharacterized protein [Source:UniProtKB/TrEMBL;Acc:F1LWF0]	3	152380772	-1	F1LWF0_RAT
ENSRNOG00000006380	splicing factor, arginine/serine-rich 6 [Source:RefSeq peptide;Acc:NP_001014207]	3	153795483	1	Sfrs6
ENSRNOG00000007044	Lethal(3)malignant brain tumor-like protein 1 [Source:UniProtKB/Swiss-Prot;Acc:D3ZWK4]	3	153811334	1	L3mbtl
ENSRNOG00000007044	Lethal(3)malignant brain tumor-like protein 1 [Source:UniProtKB/Swiss-Prot;Acc:D3ZWK4]	3	153811334	1	L3mbtl
ENSRNOG00000033573	Serine/threonine-protein kinase Sgk2 [Source:UniProtKB/Swiss-Prot;Acc:Q8R4U9]	3	153849825	1	Sgk2
ENSRNOG00000033573	Serine/threonine-protein kinase Sgk2 [Source:UniProtKB/Swiss-Prot;Acc:Q8R4U9]	3	153849825	1	Sgk2
ENSRNOG00000007692	intraflagellar transport 52 homolog [Source:RefSeq peptide;Acc:NP_001171156]	3	153893164	1	Ift52
ENSRNOG00000007692	intraflagellar transport 52 homolog [Source:RefSeq peptide;Acc:NP_001171156]	3	153893164	1	Ift52
ENSRNOG00000007692	intraflagellar transport 52 homolog [Source:RefSeq peptide;Acc:NP_001171156]	3	153893164	1	Ift52
ENSRNOG00000007805	myb-related protein B [Source:RefSeq peptide;Acc:NP_001100006]	3	153925908	1	Mybl2
ENSRNOG00000008146	TOX high mobility group box family member 2 [Source:UniProtKB/Swiss-Prot;Acc:Q76IQ7]	3	154075542	1	Tox2
ENSRNOG00000008146	TOX high mobility group box family member 2 [Source:UniProtKB/Swiss-Prot;Acc:Q76IQ7]	3	154075542	1	Tox2
ENSRNOG00000008170	Junctophilin-2 [Source:UniProtKB/Swiss-Prot;Acc:Q2PS20]	3	154223264	-1	Jph2
ENSRNOG00000008297	oxidative stress responsive [Source:RefSeq peptide;Acc:NP_963854]	3	154298274	-1	RGD1303142
ENSRNOG00000008790	ganglioside-induced differentiation-associated protein 1-like 1 [Source:RefSeq peptide;Acc:NP_001101268]	3	154343185	1	Gdap1l1
ENSRNOG00000008790	ganglioside-induced differentiation-associated protein 1-like 1 [Source:RefSeq peptide;Acc:NP_001101268]	3	154343185	1	Gdap1l1
ENSRNOG00000027434	fat storage-inducing transmembrane protein 2 [Source:RefSeq peptide;Acc:NP_001101269]	3	154375988	-1	Fitm2
ENSRNOG00000027432	R3H domain (binds single-stranded nucleic acids) containing-like [Source:RefSeq peptide;Acc:NP_001102432]	3	154407991	1	R3hdml
ENSRNOG00000027432	R3H domain (binds single-stranded nucleic acids) containing-like [Source:RefSeq peptide;Acc:NP_001102432]	3	154407991	1	R3hdml
ENSRNOG00000008895	Hepatocyte nuclear factor 4-alpha [Source:UniProtKB/Swiss-Prot;Acc:P22449]	3	154424153	1	Hnf4a
ENSRNOG00000008895	Hepatocyte nuclear factor 4-alpha [Source:UniProtKB/Swiss-Prot;Acc:P22449]	3	154424153	1	Hnf4a
ENSRNOG00000008895	Hepatocyte nuclear factor 4-alpha [Source:UniProtKB/Swiss-Prot;Acc:P22449]	3	154424153	1	Hnf4a
ENSRNOG00000009060		3	154510520	-1
ENSRNOG00000009076	alpha-tocopherol transfer protein-like [Source:RefSeq peptide;Acc:NP_001100007]	3	154516213	1	Ttpal
ENSRNOG00000009076	alpha-tocopherol transfer protein-like [Source:RefSeq peptide;Acc:NP_001100007]	3	154516213	1	Ttpal
ENSRNOG00000009552	serine incorporator 3 [Source:RefSeq peptide;Acc:NP_001008313]	3	154539795	-1	Serinc3
ENSRNOG00000009552	serine incorporator 3 [Source:RefSeq peptide;Acc:NP_001008313]	3	154539795	-1	Serinc3
ENSRNOG00000010235	cAMP-dependent protein kinase inhibitor gamma [Source:RefSeq peptide;Acc:NP_703199]	3	154568485	1	Pkig
ENSRNOG00000010265	Adenosine deaminase [Source:UniProtKB/Swiss-Prot;Acc:Q920P6]	3	154636532	-1	Ada
ENSRNOG00000010666	WNT1-inducible-signaling pathway protein 2 [Source:UniProtKB/Swiss-Prot;Acc:Q9JHC6]	3	154748977	1	Wisp2
ENSRNOG00000010816	Potassium channel subfamily K member 15 [Source:UniProtKB/Swiss-Prot;Acc:Q8R5I0]	3	154772922	1	Kcnk15
ENSRNOG00000010868	regulating synaptic membrane exocytosis protein 4 [Source:RefSeq peptide;Acc:NP_733766]	3	154782944	-1	Rims4
ENSRNOG00000010945	14-3-3 protein beta/alpha14-3-3 protein beta/alpha, N-terminally processed [Source:UniProtKB/Swiss-Prot;Acc:P35213]	3	154926027	1	Ywhab
ENSRNOG00000012750	Uncharacterized protein [Source:UniProtKB/TrEMBL;Acc:D3ZAS7]	3	154959889	1	Pabpc1l
ENSRNOG00000029799	Mitochondrial import receptor subunit TOM34 [Source:UniProtKB/Swiss-Prot;Acc:Q3KRD5]	3	154995689	-1	Tomm34
ENSRNOG00000029799	Mitochondrial import receptor subunit TOM34 [Source:UniProtKB/Swiss-Prot;Acc:Q3KRD5]	3	154995689	-1	Tomm34
ENSRNOG00000004687	thrombomodulin [Source:RefSeq peptide;Acc:NP_113959]	3	137160721	-1	Thbd
ENSRNOG00000036955	Uncharacterized protein [Source:UniProtKB/TrEMBL;Acc:D4AD87]	3	138134361	-1	D4AD87_RAT
ENSRNOG00000005489	Dipeptidyl peptidase 3 [Source:UniProtKB/Swiss-Prot;Acc:O55096]	3	138286277	1	Dpp3
ENSRNOG00000024668	Uncharacterized protein [Source:UniProtKB/TrEMBL;Acc:D4ACZ9]	3	138530676	-1	D4ACZ9_RAT
ENSRNOG00000042486	Uncharacterized protein [Source:UniProtKB/TrEMBL;Acc:F1M0V9]	3	140022929	1	RGD1561096
ENSRNOG00000036946	Uncharacterized protein [Source:UniProtKB/TrEMBL;Acc:F1M871]	3	140184505	-1	LOC100362296
ENSRNOG00000043082	Uncharacterized protein [Source:UniProtKB/TrEMBL;Acc:F1M9J8]	3	140506339	-1	F1M9J8_RAT
ENSRNOG00000036944	Uncharacterized protein [Source:UniProtKB/TrEMBL;Acc:F1M873]	3	140651081	1	RGD1565648
ENSRNOG00000032542	40S ribosomal protein S29 [Source:UniProtKB/Swiss-Prot;Acc:P62275]	3	142339596	-1	LOC100363173
ENSRNOG00000007514	SRY (sex determining region Y)-box 12 [Source:RefSeq peptide;Acc:NP_001162121]	3	142714911	-1	Sox12
ENSRNOG00000007520	RCG37285Uncharacterized protein [Source:UniProtKB/TrEMBL;Acc:D3ZZ10]	3	142729263	-1	Zcchc3
ENSRNOG00000008529	forkhead box protein S1 [Source:RefSeq peptide;Acc:NP_001012091]	3	143272757	-1	Foxs1
ENSRNOG00000026770	TSPY-like 3 [Source:RefSeq peptide;Acc:NP_001099997]	3	143575200	-1	Tspyl3
ENSRNOG00000036864	Uncharacterized protein [Source:UniProtKB/TrEMBL;Acc:F1M9T6]	3	145025343	1	F1M9T6_RAT
ENSRNOG00000034071	RCG63680Uncharacterized protein [Source:UniProtKB/TrEMBL;Acc:D4A9Z8]	3	145178385	1	Chmp4bl1
ENSRNOG00000017400	Uncharacterized protein [Source:UniProtKB/TrEMBL;Acc:D4A7E3]	3	145254928	-1	D4A7E3_RAT
ENSRNOG00000043380	Uncharacterized protein [Source:UniProtKB/TrEMBL;Acc:F1LV99]	3	145878010	1	F1LV99_RAT
ENSRNOG00000032925	RNA-binding region containing protein 2-like [Source:RefSeq peptide;Acc:NP_001171375]	3	146554522	1	LOC100360432
ENSRNOG00000029227	60S ribosomal protein L13 [Source:UniProtKB/TrEMBL;Acc:D3ZD02]	3	149436165	-1	RGD1563145
ENSRNOG00000016037	Transcription factor MafB [Source:UniProtKB/Swiss-Prot;Acc:P54842]	3	151117746	-1	Mafb
ENSRNOG00000036795	Uncharacterized protein [Source:UniProtKB/TrEMBL;Acc:F1LV23]	3	151553775	1	F1LV23_RAT
ENSRNOG00000034281		3	153481261	1
ENSRNOG00000027554	Uncharacterized protein [Source:UniProtKB/TrEMBL;Acc:F1M0W5]	3	153500934	-1	F1M0W5_RAT
ENSRNOG00000008136	RCG32409Uncharacterized protein [Source:UniProtKB/TrEMBL;Acc:D3ZM90]	3	153956704	-1	RGD1306224
ENSRNOG00000042154		3	135749043	-1
ENSRNOG00000033100		3	138281078	1
ENSRNOG00000031275		3	144911661	-1
ENSRNOG00000036443	rno-mir-499 [Source:miRBase;Acc:MI0003721]	3	146127959	1	rno-mir-499
ENSRNOG00000044625	Y RNA [Source:RFAM;Acc:RF00019]	3	149205949	1	Y_RNA
ENSRNOG00000041202		3	143237710	-1
ENSRNOG00000044721	7SK RNA [Source:RFAM;Acc:RF00100]	3	142151410	1	7SK
ENSRNOG00000043602		3	153825916	-1
ENSRNOG00000043554		3	144203668	-1
ENSRNOG00000044793	7SK RNA [Source:RFAM;Acc:RF00100]	3	135900166	-1	7SK
ENSRNOG00000035431	Small nucleolar RNA SNORA18 [Source:RFAM;Acc:RF00425]	3	146024825	-1	SNORA18
ENSRNOG00000035051	Small nucleolar RNA SNORA71 [Source:RFAM;Acc:RF00056]	3	149080290	-1	SNORA71
ENSRNOG00000034318	Small nucleolar RNA SNORA71 [Source:RFAM;Acc:RF00056]	3	149097170	1	SNORA71
ENSRNOG00000040535	Small nucleolar RNA SNORA17 [Source:RFAM;Acc:RF00560]	3	141664964	-1	SNORA17
ENSRNOG00000040443		3	149586213	1
ENSRNOG00000043596		3	148271624	-1
ENSRNOG00000036216	Small nucleolar RNA SNORA71 [Source:RFAM;Acc:RF00056]	3	149076869	-1	SNORA71
ENSRNOG00000041537	U2 spliceosomal RNA [Source:RFAM;Acc:RF00004]	3	145757836	1	U2
ENSRNOG00000044378	Small nucleolar RNA SNORA17 [Source:RFAM;Acc:RF00560]	3	149893835	1	SNORA17
ENSRNOG00000035291	Small nucleolar RNA SNORA62/SNORA6 family [Source:RFAM;Acc:RF00091]	3	141286380	1	SNORA62
ENSRNOG00000034860	5S ribosomal RNA [Source:RFAM;Acc:RF00001]	3	153930955	1	5S_rRNA
ENSRNOG00000044031	U7 small nuclear RNA [Source:RFAM;Acc:RF00066]	3	140943933	1	U7
ENSRNOG00000040506	Small nucleolar RNA SNORA17 [Source:RFAM;Acc:RF00560]	3	137351942	1	SNORA17
ENSRNOG00000035157	U1 spliceosomal RNA [Source:RFAM;Acc:RF00003]	3	137570921	1	U1
ENSRNOG00000036050	U4 spliceosomal RNA [Source:RFAM;Acc:RF00015]	3	149291979	-1	U4
ENSRNOG00000043942	U6 spliceosomal RNA [Source:RFAM;Acc:RF00026]	3	145785690	1	U6
ENSRNOG00000040779	Small nucleolar RNA SNORA17 [Source:RFAM;Acc:RF00560]	3	154814648	1	SNORA17
ENSRNOG00000043949	Small nucleolar RNA SNORA44 [Source:RFAM;Acc:RF00405]	3	145372822	1	SNORA44
ENSRNOG00000035401	U6 spliceosomal RNA [Source:RFAM;Acc:RF00026]	3	141352086	-1	U6
ENSRNOG00000034439	U1 spliceosomal RNA [Source:RFAM;Acc:RF00003]	3	145958649	-1	U1
ENSRNOG00000043659	Small nucleolar RNA U13 [Source:RFAM;Acc:RF01210]	3	144474922	1	snoU13
ENSRNOG00000043583	U7 small nuclear RNA [Source:RFAM;Acc:RF00066]	3	137276965	-1	U7
ENSRNOG00000045023	small Cajal body-specific RNA 18 [Source:RFAM;Acc:RF00283]	3	147544549	-1	SCARNA18
ENSRNOG00000034782	U6 spliceosomal RNA [Source:RFAM;Acc:RF00026]	3	141559253	-1	U6
ENSRNOG00000045069	Small nucleolar RNA SNORA48 [Source:RFAM;Acc:RF00554]	3	146721063	-1	SNORA48
ENSRNOG00000036051	U1 spliceosomal RNA [Source:RFAM;Acc:RF00003]	3	153660875	-1	U1
ENSRNOG00000035356	Small nucleolar RNA SNORA71 [Source:RFAM;Acc:RF00056]	3	149078751	-1	SNORA71
ENSRNOG00000035277	U6 spliceosomal RNA [Source:RFAM;Acc:RF00026]	3	150871660	1	U6
ENSRNOG00000043712	Small nucleolar RNA U109 [Source:RFAM;Acc:RF01233]	3	143211043	-1	snoU109
ENSRNOG00000034999	Small nucleolar RNA SNORA71 [Source:RFAM;Acc:RF00056]	3	149098634	1	SNORA71
ENSRNOG00000040999	Small nucleolar RNA SNORA17 [Source:RFAM;Acc:RF00560]	3	153591957	1	SNORA17
ENSRNOG00000045261	5S ribosomal RNA [Source:RFAM;Acc:RF00001]	3	144642861	1	5S_rRNA
ENSRNOG00000043645		3	146784144	1
ENSRNOG00000045438	U7 small nuclear RNA [Source:RFAM;Acc:RF00066]	3	140526034	1	U7
ENSRNOG00000043852	Small nucleolar RNA U85 [Source:RFAM;Acc:RF01296]	3	136858382	1	snoU85
ENSRNOG00000045512	U6 spliceosomal RNA [Source:RFAM;Acc:RF00026]	3	143496351	1	U6
ENSRNOG00000040501	Small nucleolar RNA SNORA17 [Source:RFAM;Acc:RF00560]	3	151789517	1	SNORA17
