# Supplementary material for: Validation of Six Genetic Determinants of Susceptibility to Estrogen-Induced Mammary Cancer in the Rat and Assessment of Their Relevance to Breast Cancer Risk in Humans
Source: G3 (Bethesda). 2014 May 28;4(8):1385–94. doi: 10.1534/g3.114.011163 (PMC4132170; doi:10.1534/g3.114.011163)
Supplement: Supporting Information [file supp_g3.114.011163_TableS8.xlsx]

## Sheet: Table S8  Emca5 Variants
Chromosome	Position	Conservation Score	Gene Symbol	Gene Strand	Reference Nucleotide	ACI/Eur (ICL)	ACI/Eur (MCW)	ACI/N (KNAW)	BN/NHsdMcwi (ICL)	BN/NHsdMcwi (KNAW)	BN/SsN (KNAW)	Variant Location	Amino Acid Change	Transcript Accession IDs	Referance Amino Acid	Variant Amino Acid	Polyphen Prediction
3	135001608	0.023	Ralgapa2	-	A	G	G	G				intron		XM_002729225|XM_001055483
3	135002651	0.012	Ralgapa2	-	T	G	G	G				intron		XM_002729225|XM_001055483
3	135003524	1	Ralgapa2	-	T	C	C	C				intron		XM_001055483|XM_002729225
3	135004084	1	Ralgapa2	-	G	A	A	A				intron		XM_001055483|XM_002729225
3	135004552	0.001	Ralgapa2	-	G		C	C		C	C	intron		XM_001055483|XM_002729225
3	135004560	0	Ralgapa2	-	C	A						intron		XM_002729225|XM_001055483
3	135004561	0	Ralgapa2	-	C	A						intron		XM_002729225|XM_001055483
3	135004562	0	Ralgapa2	-	C	T		G		G	G	intron		XM_001055483|XM_002729225
3	135004563	0	Ralgapa2	-	C	A						intron		XM_001055483|XM_002729225
3	135004564	0	Ralgapa2	-	C	A						intron		XM_001055483|XM_002729225
3	135004565	0	Ralgapa2	-	C	A						intron		XM_001055483|XM_002729225
3	135004566	0	Ralgapa2	-	C	G						intron		XM_002729225|XM_001055483
3	135004571	0.003	Ralgapa2	-	C		G	G			G	intron		XM_002729225|XM_001055483
3	135006100	0	Ralgapa2	-	T	C	C	C				intron		XM_001055483|XM_002729225
3	135006691	0.015	Ralgapa2	-	C	T	T	T				intron		XM_002729225|XM_001055483
3	135007909	0	Ralgapa2	-	T		A					intron		XM_001055483|XM_002729225
3	135008647	0	Ralgapa2	-	A	G	G	G				intron		XM_001055483|XM_002729225
3	135008899	0.006	Ralgapa2	-	C	A	A				A	intron		XM_001055483|XM_002729225
3	135009572	0	Ralgapa2	-	C	T	T	T				intron		XM_002729225|XM_001055483
3	135010803	0	Ralgapa2	-	T	C	C	C				intron		XM_002729225|XM_001055483
3	135012039	0	Ralgapa2	-	C	T	T	T				intron		XM_002729225|XM_001055483
3	135012307	0.354	Ralgapa2	-	G	A	A	A				intron		XM_002729225|XM_001055483
3	135012731	0	Ralgapa2	-	A	G	G	G				intron		XM_001055483|XM_002729225
3	135012894	0.002	Ralgapa2	-	G	A	A					intron		XM_001055483|XM_002729225
3	135012934	0.047	Ralgapa2	-	T	G	G					intron		XM_002729225|XM_001055483
3	135013102	0	Ralgapa2	-	G	C	C	C				intron		XM_002729225|XM_001055483
3	135013957	0.016	Ralgapa2	-	T	C	C	C				intron		XM_001055483|XM_002729225
3	135014504	0	Ralgapa2	-	G	A	A	A				intron		XM_001055483|XM_002729225
3	135014636	0	Ralgapa2	-	A	G	G					intron		XM_002729225|XM_001055483
3	135014664	0	Ralgapa2	-	G		A					intron		XM_001055483|XM_002729225
3	135016558	0	Ralgapa2	-	T	C	C					intron		XM_002729225|XM_001055483
3	135017040	0.997	Ralgapa2	-	C	G	G	G				exon|intron	nonsynonymous	XM_002729225|XM_001055483	Q	E
3	135017572	0	Ralgapa2	-	T	A	A	A				intron		XM_002729225|XM_001055483
3	135018287	0	Ralgapa2	-	A	G	G	G				intron		XM_001055483|XM_002729225
3	135019131	0	Ralgapa2	-	T						A	intron		XM_002729225|XM_001055483
3	135020213	0	Ralgapa2	-	T	C	C		C			intron		XM_001055483|XM_002729225
3	135021890	0.073	Ralgapa2	-	G	T	T	T				intron		XM_002729225|XM_001055483
3	135021959	0.024	Ralgapa2	-	G	C	C	C				intron		XM_002729225|XM_001055483
3	135023039	0.001	Ralgapa2	-	C	A	A	A				intron		XM_002729225|XM_001055483
3	135024425	0.018	Ralgapa2	-	A	T	T	T			T	intron		XM_002729225|XM_001055483
3	135025530	0.383	Ralgapa2	-	C	T	T	T				intron		XM_002729225|XM_001055483
3	135026168	0.009	Ralgapa2	-	T	A	A					intron		XM_002729225|XM_001055483
3	135026279	0.009	Ralgapa2	-	G			A				intron		XM_002729225|XM_001055483
3	135026299	0.006	Ralgapa2	-	T	C	C	C				intron		XM_001055483|XM_002729225
3	135027485	0.002	Ralgapa2	-	T		G					intron		XM_001055483|XM_002729225
3	135027908	0.002	Ralgapa2	-	T				C			intron		XM_002729225|XM_001055483
3	135029039	0.003	Ralgapa2	-	T	C	C	C				intron		XM_001055483|XM_002729225
3	135030319	0.01	Ralgapa2	-	A	T	T	T				intron		XM_002729225|XM_001055483
3	135033446	0	Ralgapa2	-	T	C	C	C				intron		XM_002729225|XM_001055483
3	135034873	0	Ralgapa2	-	A	G	G	G				intron		XM_002729225|XM_001055483
3	135035355	0.001	Ralgapa2	-	A	G	G	G				intron		XM_001055483|XM_002729225
3	135040783	0.001	Ralgapa2	-	T	C	C	C				intron		XM_002729225|XM_001055483
3	135040894	0.001	Ralgapa2	-	C	T	T	T				intron		XM_001055483|XM_002729225
3	135043946	0	Ralgapa2	-	C	A	A	A				intron		XM_001055483|XM_002729225
3	135045397	0.02	Ralgapa2	-	A		C					intron		XM_001055483|XM_002729225
3	135045955	0.516	Ralgapa2	-	G				A			intron		XM_001055483|XM_002729225
3	135046617	0	Ralgapa2	-	A	G	G	G				intron		XM_002729225|XM_001055483
3	135047926	0	Ralgapa2	-	A	G	G	G				intron		XM_002729225|XM_001055483
3	135048832	0.866	Ralgapa2	-	T	C	C	C				intron		XM_002729225|XM_001055483
3	135049907	0.004	Ralgapa2	-	C	T	T					intron		XM_001055483|XM_002729225
3	135050079	0.001	Ralgapa2	-	A	G	G	G				intron		XM_001055483|XM_002729225
3	135050131	0.025	Ralgapa2	-	T	G	G	G				intron		XM_002729225|XM_001055483
3	135050506	0.002	Ralgapa2	-	C	T	T	T				intron		XM_002729225|XM_001055483
3	135050546	0	Ralgapa2	-	G	A	A	A				intron		XM_001055483|XM_002729225
3	135050908	0.124	Ralgapa2	-	C	A	A	A				intron		XM_002729225|XM_001055483
3	135051330	0.021	Ralgapa2	-	A	G	G	G				intron		XM_002729225|XM_001055483
3	135051412	0	Ralgapa2	-	C	T	T	T				intron		XM_001055483|XM_002729225
3	135052496	0	Ralgapa2	-	G	A	A	A				intron		XM_001055483|XM_002729225
3	135052500	0	Ralgapa2	-	T	A	A	A				intron		XM_002729225|XM_001055483
3	135052829	0	Ralgapa2	-	G	T	T	T				intron		XM_002729225|XM_001055483
3	135053005	0.006	Ralgapa2	-	A	G	G	G				intron		XM_002729225|XM_001055483
3	135053057	0.026	Ralgapa2	-	T	C	C					intron		XM_002729225|XM_001055483
3	135054303	0.007	Ralgapa2	-	G	A	A	A				intron		XM_002729225|XM_001055483
3	135055171	0	Ralgapa2	-	A		C				C	intron		XM_002729225|XM_001055483
3	135055635	0.003	Ralgapa2	-	T	C	C	C				intron		XM_001055483|XM_002729225
3	135055688	0.007	Ralgapa2	-	A	T	T	T				intron		XM_002729225|XM_001055483
3	135056551	0.001	Ralgapa2	-	T	C	C	C				intron		XM_001055483|XM_002729225
3	135058216	0	Ralgapa2	-	C	T	T	T				intron		XM_001055483|XM_002729225
3	135058669	0	Ralgapa2	-	T	C	C	C				intron		XM_002729225|XM_001055483
3	135058758	0	Ralgapa2	-	T	C	C	C				intron		XM_001055483|XM_002729225
3	135059156	0	Ralgapa2	-	C	T	T	T				intron		XM_002729225|XM_001055483
3	135059684	0.001	Ralgapa2	-	G		T	T				intron		XM_002729225|XM_001055483
3	135060401	0.042	Ralgapa2	-	G	A	A	A				intron		XM_001055483|XM_002729225
3	135062348	0	Ralgapa2	-	A	G	G	G				intron		XM_002729225|XM_001055483
3	135062531	0.001	Ralgapa2	-	A		G					intron		XM_002729225|XM_001055483
3	135063027	0.048	Ralgapa2	-	G	A	A	A				intron		XM_002729225|XM_001055483
3	135063117	0	Ralgapa2	-	T	C	C	C				intron		XM_002729225|XM_001055483
3	135063247	0.779	Ralgapa2	-	A		T				T	intron|exon	nonsynonymous	XM_001055483|XM_002729225	*	Y
3	135063255	0.997	Ralgapa2	-	G		T					intron|exon	nonsynonymous	XM_001055483|XM_002729225	T	P
3	135063260	0.999	Ralgapa2	-	T	C	C					intron|exon	nonsynonymous	XM_001055483|XM_002729225	G	E
3	135063271	1	Ralgapa2	-	A	G	G					exon|intron	synonymous	XM_002729225|XM_001055483	A	A
3	135063281	1	Ralgapa2	-	T	G	G					exon|intron	nonsynonymous	XM_002729225|XM_001055483	P
3	135063282	0.998	Ralgapa2	-	G		C					exon|intron	nonsynonymous	XM_002729225|XM_001055483	E	Q
3	135063378	1	Ralgapa2	-	C					A		intron		XM_001055483|XM_002729225
3	135065867	0.004	Ralgapa2	-	G			C				intron		XM_002729225|XM_001055483
3	135065869	0.004	Ralgapa2	-	G			C				intron		XM_002729225|XM_001055483
3	135070933	0.007	Ralgapa2	-	T	C	C	C				intron		XM_002729225|XM_001055483
3	135071537	0.001	Ralgapa2	-	G	T	T	T				intron		XM_002729225|XM_001055483
3	135072362	0.001	Ralgapa2	-	A	G	G	G				intron		XM_001055483|XM_002729225
3	135073234	0	Ralgapa2	-	T	C	C	C				intron		XM_001055483|XM_002729225
3	135073878	0.967	Ralgapa2	-	T	C	C					intron		XM_002729225|XM_001055483
3	135073940	0.006	Ralgapa2	-	G	A	A	A				intron		XM_002729225|XM_001055483
3	135074233	0.001	Ralgapa2	-	A	T	T	T				intron		XM_001055483|XM_002729225
3	135074381	0.202	Ralgapa2	-	T	C	C	C				intron		XM_001055483|XM_002729225
3	135074587	0.004	Ralgapa2	-	G	A	A	A				intron		XM_002729225|XM_001055483
3	135076769	0.002	Ralgapa2	-	A	G	G	G				intron		XM_002729225|XM_001055483
3	135077765	0.001	Ralgapa2	-	A	G	G	G				intron		XM_002729225|XM_001055483
3	135080670	0.02	Ralgapa2	-	C			G				intron		XM_002729225|XM_001055483
3	135080675	0.017	Ralgapa2	-	C			A				intron		XM_001055483|XM_002729225
3	135080700	0.008	Ralgapa2	-	C		T	T				intron		XM_001055483|XM_002729225
3	135083301	0.001	Ralgapa2	-	G	A	A	A				intron		XM_002729225|XM_001055483
3	135084663	0	Ralgapa2	-	G	A	A	A				intron		XM_002729225|XM_001055483
3	135085818	0	Ralgapa2	-	C	A	A	A				intron		XM_002729225|XM_001055483
3	135085820	0	Ralgapa2	-	C	T	T	T				intron		XM_002729225|XM_001055483
3	135085922	0.009	Ralgapa2	-	T		C	C		C	C	intron		XM_001055483|XM_002729225
3	135087346	0.015	Ralgapa2	-	A		C					intron		XM_001055483|XM_002729225
3	135087528	0.004	Ralgapa2	-	G	A	A	A				intron		XM_001055483|XM_002729225
3	135089504	0.04	Ralgapa2	-	G	A	A	A				intron		XM_001055483|XM_002729225
3	135089619	0.04	Ralgapa2	-	C	T	T	T				intron		XM_002729225|XM_001055483
3	135089673	0	Ralgapa2	-	C	T	T	T				intron		XM_001055483|XM_002729225
3	135089818	0.008	Ralgapa2	-	T	A	A	A				intron		XM_002729225|XM_001055483
3	135090062	0.007	Ralgapa2	-	T	C	C	C				intron		XM_002729225|XM_001055483
3	135090209	0.002	Ralgapa2	-	A					T		intron		XM_002729225|XM_001055483
3	135090560	0.992	Ralgapa2	-	T	G	G	G				intron		XM_001055483|XM_002729225
3	135090841	1	Ralgapa2	-	C	T	T	T				intron		XM_001055483|XM_002729225
3	135092642	0.096	Ralgapa2	-	C		A	A		A	A	intron		XM_002729225|XM_001055483
3	135092660	0.005	Ralgapa2	-	C		A	A		A	A	intron		XM_002729225|XM_001055483
3	135092840	0.002	Ralgapa2	-	C		A	A		A	A	intron		XM_001055483|XM_002729225
3	135093112	0	Ralgapa2	-	G	A	A	A				intron		XM_001055483|XM_002729225
3	135094262	0.008	Ralgapa2	-	G		A	A				intron		XM_001055483|XM_002729225
3	135094314	0	Ralgapa2	-	G		A					intron		XM_001055483|XM_002729225
3	135095440	0	Ralgapa2	-	G	T	T	T				intron		XM_001055483|XM_002729225
3	135097778	0.003	Ralgapa2	-	A	G	G	G				intron		XM_001055483|XM_002729225
3	135097982	0	Ralgapa2	-	A	T	T	T				intron		XM_002729225|XM_001055483
3	135098942	0.027	Ralgapa2	-	C	T	T	T				intron		XM_001055483|XM_002729225
3	135100387	0.003	Ralgapa2	-	C	T	T	T				intron		XM_002729225|XM_001055483
3	135100608	0	Ralgapa2	-	C	A	A	A				intron		XM_001055483|XM_002729225
3	135100946	0	Ralgapa2	-	A	G	G	G				intron		XM_002729225|XM_001055483
3	135101697	0.003	Ralgapa2	-	T	C	C	C				intron		XM_002729225|XM_001055483
3	135101958	0.006	Ralgapa2	-	T	C	C	C				intron		XM_002729225|XM_001055483
3	135104791	0.006	Ralgapa2	-	G	T	T	T				intron		XM_002729225|XM_001055483
3	135105079	0.003	Ralgapa2	-	A	G	G	G				intron		XM_002729225|XM_001055483
3	135105987	0	Ralgapa2	-	T		C					intron		XM_001055483|XM_002729225
3	135106867	0	Ralgapa2	-	A	G	G	G				intron		XM_002729225|XM_001055483
3	135107841	0.001	Ralgapa2	-	A	G	G	G				intron		XM_002729225|XM_001055483
3	135108269	0.004	Ralgapa2	-	A		G					intron		XM_001055483|XM_002729225
3	135108273	0.004	Ralgapa2	-	A	G	G					intron		XM_002729225|XM_001055483
3	135108297	0.002	Ralgapa2	-	G		A					intron		XM_002729225|XM_001055483
3	135108751	0.002	Ralgapa2	-	C	T	T	T				intron		XM_001055483|XM_002729225
3	135108799	0.002	Ralgapa2	-	T	A	A					intron		XM_001055483|XM_002729225
3	135113767	0.001	Ralgapa2	-	C	A	A	A				intron		XM_001055483|XM_002729225
3	135115036	0.001	Ralgapa2	-	G	A	A	A				intron		XM_001055483|XM_002729225
3	135115581	0	Ralgapa2	-	T		C					intron		XM_002729225|XM_001055483
3	135117263	0.008	Ralgapa2	-	G	A	A	A				intron		XM_002729225|XM_001055483
3	135118279	0.033	Ralgapa2	-	T	C	C	C				intron		XM_001055483|XM_002729225
3	135118612	0.008	Ralgapa2	-	C	G	G	G				intron		XM_002729225|XM_001055483
3	135119152	0.002	Ralgapa2	-	G			T		T		intron		XM_001055483|XM_002729225
3	135119184	0.001	Ralgapa2	-	A	G	G	G				intron		XM_001055483|XM_002729225
3	135119440	0.001	Ralgapa2	-	C	T	T	T				intron		XM_001055483|XM_002729225
3	135119852	0.007	Ralgapa2	-	C				T			intron		XM_001055483|XM_002729225
3	135119878	0.02	Ralgapa2	-	T					C		intron		XM_001055483|XM_002729225
3	135119901	0.001	Ralgapa2	-	A	T	T					intron		XM_001055483|XM_002729225
3	135120519	0.005	Ralgapa2	-	A	G	G	G				intron		XM_002729225|XM_001055483
3	135120575	0	Ralgapa2	-	T	A	A	A				intron		XM_001055483|XM_002729225
3	135121273	0.017	Ralgapa2	-	A	G	G	G				intron		XM_001055483|XM_002729225
3	135121566	0	Ralgapa2	-	A	C	C	C				intron		XM_001055483|XM_002729225
3	135122113	0.008	Ralgapa2	-	G	T	T	T				intron		XM_001055483|XM_002729225
3	135122191	0.052	Ralgapa2	-	A	G	G	G				intron		XM_002729225|XM_001055483
3	135123018	0.003	Ralgapa2	-	C	T	T	T				intron		XM_002729225|XM_001055483
3	135123042	0	Ralgapa2	-	G	A	A	A				intron		XM_002729225|XM_001055483
3	135123374	0	Ralgapa2	-	A	G	G					intron		XM_001055483|XM_002729225
3	135123377	0	Ralgapa2	-	G	C	C					intron		XM_001055483|XM_002729225
3	135123485	0.01	Ralgapa2	-	G	A	A	A				intron		XM_002729225|XM_001055483
3	135124189	0.007	Ralgapa2	-	G	A	A	A				intron		XM_001055483|XM_002729225
3	135124404	0.032	Ralgapa2	-	C	A	A	A				intron		XM_001055483|XM_002729225
3	135124958	0.576	Ralgapa2	-	A					G	G	intron		XM_002729225|XM_001055483
3	135125309	0.576	Ralgapa2	-	C					A		intron		XM_002729225|XM_001055483
3	135125515	0.576	Ralgapa2	-	G			A				intron		XM_002729225|XM_001055483
3	135125741	0.576	Ralgapa2	-	C	A	A	A				intron		XM_001055483|XM_002729225
3	135125836	0.576	Ralgapa2	-	T	C	C	C				intron		XM_001055483|XM_002729225
3	135125913	0.576	Ralgapa2	-	T	C	C	C				intron		XM_001055483|XM_002729225
3	135126069	0.576	Ralgapa2	-	G	T	T					intron		XM_002729225|XM_001055483
3	135126378	0.576	Ralgapa2	-	G	A	A	A				intron		XM_001055483|XM_002729225
3	135126789	0.576	Ralgapa2	-	C		A					intron		XM_001055483|XM_002729225
3	135126813	0.576	Ralgapa2	-	C		T					intron		XM_002729225|XM_001055483
3	135127125	0.576	Ralgapa2	-	A	G	G	G				intron		XM_001055483|XM_002729225
3	135127464	0.576	Ralgapa2	-	G	C	C	C				intron		XM_002729225|XM_001055483
3	135127989	0.576	Ralgapa2	-	G		C					intron		XM_002729225|XM_001055483
3	135128585	0.038	Ralgapa2	-	C	T	T	T				intron		XM_001055483|XM_002729225
3	135129025	0.052	Ralgapa2	-	C	T	T	T				intron		XM_002729225|XM_001055483
3	135129093	0	Ralgapa2	-	T	C	C	C				intron		XM_001055483|XM_002729225
3	135129271	0.002	Ralgapa2	-	A	C	C	C				intron		XM_001055483|XM_002729225
3	135129513	0.011	Ralgapa2	-	C	T	T	T				intron		XM_002729225|XM_001055483
3	135129547	0.001	Ralgapa2	-	A	G	G	G				intron		XM_001055483|XM_002729225
3	135129755	0	Ralgapa2	-	C	T	T	T				intron		XM_002729225|XM_001055483
3	135130343	0	Ralgapa2	-	A	G	G	G				intron		XM_002729225|XM_001055483
3	135131687	0.003	Ralgapa2	-	A	G	G	G				intron		XM_001055483|XM_002729225
3	135132725	0.003	Ralgapa2	-	A	G	G	G				intron		XM_001055483|XM_002729225
3	135133215	0.003	Ralgapa2	-	G	A	A					intron		XM_001055483|XM_002729225
3	135133217	0.003	Ralgapa2	-	G	A	A					intron		XM_002729225|XM_001055483
3	135133218	0.003	Ralgapa2	-	C	T	T					intron		XM_002729225|XM_001055483
3	135133353	0.003	Ralgapa2	-	C	T	T					intron		XM_002729225|XM_001055483
3	135133462	0.003	Ralgapa2	-	T	G	G					intron		XM_001055483|XM_002729225
3	135133497	0.003	Ralgapa2	-	C	T	T					intron		XM_002729225|XM_001055483
3	135133628	0.003	Ralgapa2	-	C	T	T					intron		XM_002729225|XM_001055483
3	135133638	0.003	Ralgapa2	-	C	T	T					intron		XM_002729225|XM_001055483
3	135133641	0.003	Ralgapa2	-	T	C	C					intron		XM_002729225|XM_001055483
3	135133705	0.003	Ralgapa2	-	C	T	T	T				intron		XM_001055483|XM_002729225
3	135133735	0.003	Ralgapa2	-	A	G	G					intron		XM_001055483|XM_002729225
3	135133747	0.003	Ralgapa2	-	G	T	T					intron		XM_001055483|XM_002729225
3	135133822	0.003	Ralgapa2	-	T	C	C	C				intron		XM_001055483|XM_002729225
3	135133888	0.003	Ralgapa2	-	T	C	C					intron		XM_002729225|XM_001055483
3	135133907	0.079	Ralgapa2	-	T	A	A	A				intron		XM_001055483|XM_002729225
3	135134141	0.001	Ralgapa2	-	C	T	T	T				intron		XM_002729225|XM_001055483
3	135134169	0.014	Ralgapa2	-	A	G	G	G				intron		XM_002729225|XM_001055483
3	135134330	0.021	Ralgapa2	-	T	A	A	A				intron		XM_002729225|XM_001055483
3	135134979	0.001	Ralgapa2	-	T	C	C	C				intron		XM_001055483|XM_002729225
3	135135079	0	Ralgapa2	-	G	A	A	A				intron		XM_001055483|XM_002729225
3	135135450	0	Ralgapa2	-	C	T	T	T				intron		XM_002729225|XM_001055483
3	135136288	0	Ralgapa2	-	G	A	A	A				intron		XM_001055483|XM_002729225
3	135136322	0	Ralgapa2	-	C	A	A	A				intron		XM_001055483|XM_002729225
3	135136680	0	Ralgapa2	-	A	G	G	G				intron		XM_001055483|XM_002729225
3	135136969	0.001	Ralgapa2	-	A		G	G				intron		XM_002729225|XM_001055483
3	135137148	0.209	Ralgapa2	-	T		C	C				intron		XM_001055483|XM_002729225
3	135137202	0	Ralgapa2	-	C		A	A				intron		XM_001055483|XM_002729225
3	135138428	0.014	Ralgapa2	-	G	A	A	A				intron		XM_002729225|XM_001055483
3	135140512	0.014	Ralgapa2	-	A	T	T					intron		XM_002729225|XM_001055483
3	135140861	0.004	Ralgapa2	-	C	T	T	T				intron		XM_001055483|XM_002729225
3	135141196	0	Ralgapa2	-	C	T	T	T				intron		XM_001055483|XM_002729225
3	135142205	0.013	Ralgapa2	-	A	C	C	C				intron		XM_002729225|XM_001055483
3	135142590	0.171	Ralgapa2	-	A	G	G	G				intron		XM_002729225|XM_001055483
3	135142600	0.078	Ralgapa2	-	T	C	C					intron		XM_002729225|XM_001055483
3	135142819	0.001	Ralgapa2	-	T	C	C	C				intron		XM_002729225|XM_001055483
3	135143349	0.2	Ralgapa2	-	A			T				intron		XM_002729225|XM_001055483
3	135143696	0.999	Ralgapa2	-	T	C	C	C				intron		XM_001055483|XM_002729225
3	135143705	0.995	Ralgapa2	-	A	G	G	G				intron		XM_002729225|XM_001055483
3	135145403	0.002	Ralgapa2	-	C	T	T	T				intron		XM_001055483|XM_002729225
3	135145789	0.225			C		G	G
3	135145825	0			T	C	C
3	135146065	0.007			C	G	G	G
3	135146206	0.004			G			C
3	135146571	0.371			T	C	C	C
3	135146703	0			G	A	A	A
3	135146751	0.012			G	A	A	A
3	135146938	0.001			T	C	C	C
3	135147077	0.006			G	A	A	A
3	135147127	0			C	T	T	T
3	135147184	0			C	T	T	T
3	135147250	0			G	A	A	A
3	135147746	0.004			A	G	G	G
3	135148534	0.004			A	T	T	T
3	135148715	0.004			A	C	C	C
3	135149970	0.028			G	A	A	A
3	135150314	0.037			T	A	A	A
3	135150929	0.002			A	G	G	G
3	135151109	0.064			C	G	G	G
3	135151416	0.162			A	T	T	T
3	135152566	0.002			G	C	C	C
3	135152789	0.002			G	A	A
3	135153044	0			G	A	A	A
3	135154625	0.148			G	A	A	A
3	135155394	0.148			A	G	G
3	135156629	0.001			C	T	T	T
3	135156646	0			C	T	T	T
3	135157573	0			T	C	C	C
3	135158111	0			C	T	T	T
3	135158288	0.003			G	A	A
3	135158352	0.001			T	C	C	C
3	135158372	0.001			A			G
3	135158375	0.004			A			G
3	135158400	0.056			C		T	T
3	135158471	0.12			G	C	C	C
3	135158719	0.001			G	A	A	A
3	135158888	0.002			G	C	C	C
3	135159074	0.003			A	C	C	C
3	135159161	0			T	C	C	C
3	135159280	0.013			T	C	C	C
3	135159702	0.02			A	G	G	G
3	135159971	0.018			G	T	T	T
3	135161819	0.002			A	T	T	T
3	135163173	0.059			C	T	T	T
3	135163329	0.052			T	C	C	C
3	135163805	0.001			C	G	G	G
3	135164240	0.004			A	C	C	C
3	135164528	0.008			T	C	C	C
3	135164670	0.007			C	T	T	T
3	135165106	0.001			A	G	G	G
3	135165194	0			G	A	A	A
3	135165237	0.009			T	C	C	C
3	135165681	0.003			T	C	C	C
3	135167789	0.003			C	T	T	T
3	135168859	0			G	A	A	A
3	135168914	0			C	A	A	A
3	135170393	0			A		G	G
3	135170398	0			T		C
3	135170400	0			T		C
3	135170405	0.001			T		A
3	135171374	0.025			A	G	G	G
3	135171482	0.002			G	T	T	T
3	135171825	0.015			G		A
3	135172114	0.001			T	C	C
3	135172118	0.001			T	C	C
3	135172154	0			T		C
3	135172158	0.001			T		C
3	135172162	0.001			T		C
3	135172481	0.001			T	G	G	G
3	135174234	0.208			A	C	C	C
3	135174301	0.002			G	A	A	A
3	135174618	0.014			G	T	T	T
3	135175620	0.027			A	G	G
3	135178231	0.027			A	G	G	G
3	135179707	0.001	LOC688624	-	C	T	T	T				intron|exon	nonsynonymous	XM_001055534|XM_001067658	K	E
3	135182274	0.005	LOC688624	-	G	A	A					intron		XM_001055534|XM_001067658
3	135182290	0.01	LOC688624	-	G	A	A					intron		XM_001067658|XM_001055534
3	135182300	0.009	LOC688624	-	G	A	A					intron		XM_001055534|XM_001067658
3	135182367	0.002	LOC688624	-	G	A	A					intron		XM_001055534|XM_001067658
3	135183293	0.002	LOC688624	-	C		T					exon|intron	synonymous	XM_001067658|XM_001055534	E	E
3	135183296	0.002	LOC688624	-	T		C					exon|intron	synonymous	XM_001067658|XM_001055534	E	E
3	135183299	0.002	LOC688624	-	C		T					intron|exon	synonymous	XM_001055534|XM_001067658	E	E
3	135183314	0.002	LOC688624	-	C		T					intron|exon	synonymous	XM_001055534|XM_001067658	E	E
3	135183417	0.025	LOC688624	-	G			C				intron		XM_001055534|XM_001067658
3	135185653	0	LOC688624	-	G	C	C	C				intron		XM_001067658|XM_001055534
3	135185986	0.04	LOC688624	-	T	C	C	C				intron		XM_001067658|XM_001055534
3	135187478	0.012	LOC688624	-	G	T	T	T				intron		XM_001055534|XM_001067658
3	135188001	0.003	LOC688624	-	G		A					intron		XM_001067658|XM_001055534
3	135195543	0	LOC688624	-	A	T	T	T				intron		XM_001055534|XM_001067658
3	135195950	0	LOC688624	-	T	C	C	C				intron		XM_001055534|XM_001067658
3	135196479	0.009	LOC688624	-	T	C	C	C				intron		XM_001055534|XM_001067658
3	135196540	0.001	LOC688624	-	G	A	A	A				intron		XM_001067658|XM_001055534
3	135196731	0.003	LOC688624	-	G	A	A	A				intron		XM_001055534|XM_001067658
3	135196962	0.038	LOC688624	-	T	A	A	A				intron		XM_001055534|XM_001067658
3	135198217	0.021	LOC688624	-	G	A	A	A				intron		XM_001055534|XM_001067658
3	135198235	0.029	LOC688624	-	C	A	A	A				intron		XM_001067658|XM_001055534
3	135199058	0.208	LOC688624	-	A					T		intron		XM_001055534|XM_001067658
3	135199966	0.237	LOC688624	-	G	T	T	T				intron		XM_001067658|XM_001055534
3	135200225	0.004	LOC688624	-	A	G	G	G				intron		XM_001067658|XM_001055534
3	135200972	0.001	LOC688624	-	A	G	G	G				intron		XM_001067658|XM_001055534
3	135201511	0.013	LOC688624	-	G			A				intron		XM_001055534|XM_001067658
3	135201575	0.001	LOC688624	-	T		C	C		C	C	intron		XM_001067658|XM_001055534
3	135203112	0.001	LOC688624	-	C	T	T	T				intron		XM_001055534|XM_001067658
3	135203229	0.001	LOC688624	-	T	C	C					intron		XM_001067658|XM_001055534
3	135208113	0	LOC688624	-	C	T	T	T				intron		XM_001067658|XM_001055534
3	135208130	0	LOC688624	-	G	A	A	A				intron		XM_001067658|XM_001055534
3	135208315	0.006	LOC688624	-	G	T	T	T				intron		XM_001067658|XM_001055534
3	135208357	0.007	LOC688624	-	G	A	A	A				intron		XM_001055534|XM_001067658
3	135208783	0	LOC688624	-	C	G	G	G				intron		XM_001067658|XM_001055534
3	135209155	0.001	LOC688624	-	G	T	T	T				intron		XM_001067658|XM_001055534
3	135209160	0	LOC688624	-	A	G	G	G				intron		XM_001055534|XM_001067658
3	135209262	0.003	LOC688624	-	C	T	T	T				intron		XM_001067658|XM_001055534
3	135209841	0.007	LOC688624	-	A	C	C	C				intron		XM_001067658|XM_001055534
3	135209884	0.475	LOC688624	-	G	A	A	A				intron		XM_001055534|XM_001067658
3	135210031	0.004	LOC688624	-	A	T	T	T				intron		XM_001067658|XM_001055534
3	135210284	0.006	LOC688624	-	C	T	T	T				intron		XM_001067658|XM_001055534
3	135210534	0.001	LOC688624	-	T	G	G	G				intron		XM_001055534|XM_001067658
3	135210879	0.001	LOC688624	-	G	T	T	T				intron		XM_001067658|XM_001055534
3	135211004	0.002	LOC688624	-	A		T	T		T	T	intron		XM_001067658|XM_001055534
3	135211026	0.001	LOC688624	-	A		G	G				intron		XM_001055534|XM_001067658
3	135211114	0.003	LOC688624	-	G	A	A	A				intron		XM_001055534|XM_001067658
3	135211164	0.087	LOC688624	-	A	T	T	T				intron		XM_001067658|XM_001055534
3	135211172	0.1	LOC688624	-	A	G	G	G				intron		XM_001067658|XM_001055534
3	135212243	0.004	LOC688624	-	G			A				intron		XM_001055534|XM_001067658
3	135212402	0.001	LOC688624	-	C	T	T	T				intron		XM_001067658|XM_001055534
3	135212463	0.003	LOC688624	-	C	T	T	T				intron		XM_001067658|XM_001055534
3	135212766	0.047	LOC688624	-	T	C	C	C				intron		XM_001067658|XM_001055534
3	135212881	0.003	LOC688624	-	C	A	A	A				intron		XM_001067658|XM_001055534
3	135213112	0.049	LOC688624	-	C	T	T	T				intron		XM_001067658|XM_001055534
3	135213952	0.049	LOC688624	-	A	G	G	G				intron		XM_001067658|XM_001055534
3	135213968	0.049	LOC688624	-	A			C				intron		XM_001055534|XM_001067658
3	135214016	0.049	LOC688624	-	G	A	A	A				intron		XM_001055534|XM_001067658
3	135214191	0.049	LOC688624	-	G			C				intron		XM_001067658|XM_001055534
3	135214811	0.007	LOC688624	-	G		T					intron		XM_001067658|XM_001055534
3	135214814	0.033	LOC688624	-	A	G						intron		XM_001055534|XM_001067658
3	135215488	0.003	LOC688624	-	G			A				intron		XM_001067658|XM_001055534
3	135216188	0.004	LOC688624	-	T	C	C	C				intron		XM_001067658|XM_001055534
3	135216238	0.006	LOC688624	-	G	A	A	A				intron		XM_001067658|XM_001055534
3	135216273	0	LOC688624	-	T	C	C	C				intron		XM_001067658|XM_001055534
3	135216509	0.001	LOC688624	-	G	A	A	A				intron		XM_001055534|XM_001067658
3	135216615	0	LOC688624	-	C	A	A	A				intron		XM_001055534|XM_001067658
3	135216737	0.001	LOC688624	-	G	A	A	A				intron		XM_001055534|XM_001067658
3	135217244	0	LOC688624	-	C	T	T	T				intron		XM_001055534|XM_001067658
3	135217705	0.018	LOC688624	-	T	C	C	C				intron		XM_001067658|XM_001055534
3	135218048	0.001	LOC688624	-	C	G	G	G				intron		XM_001055534|XM_001067658
3	135218144	0.182	LOC688624	-	T	C	C	C				intron		XM_001055534|XM_001067658
3	135218539	0	LOC688624	-	A	G	G	G				intron		XM_001055534|XM_001067658
3	135218717	0	LOC688624	-	T	A	A	A				intron		XM_001067658|XM_001055534
3	135219180	1	LOC688624	-	A	T	T	T				intron		XM_001067658|XM_001055534
3	135219324	0.542	LOC688624	-	C	T	T	T				intron		XM_001055534|XM_001067658
3	135219813	0.013	LOC688624	-	T	C	C	C				intron		XM_001067658|XM_001055534
3	135220029	0.015	LOC688624	-	T		C	C				intron		XM_001055534|XM_001067658
3	135220034	0.023	LOC688624	-	T		C					intron		XM_001055534|XM_001067658
3	135220266	0	LOC688624	-	G	A	A	A				intron		XM_001067658|XM_001055534
3	135220275	0	LOC688624	-	G		A					intron		XM_001055534|XM_001067658
3	135220386	0	LOC688624	-	G			A				intron		XM_001055534|XM_001067658
3	135221035	0	LOC688624	-	C	A	A	A				intron		XM_001055534|XM_001067658
3	135222188	0.009	LOC688624	-	G	C	C	C				intron		XM_001055534|XM_001067658
3	135224698	0.009	LOC688624	-	T	C	C					exon|intron	nonsynonymous	XM_001067658|XM_001055534	R	H
3	135224717	0.009	LOC688624	-	T	C	C					exon|intron	nonsynonymous	XM_001067658|XM_001055534	A	T
3	135224721	0.009	LOC688624	-	T	C	C					intron|exon	synonymous	XM_001055534|XM_001067658	R	R
3	135227168	0.009			G	A	A
3	135227170	0.009			T		A
3	135227177	0.009			A	G	G
3	135228756	0.004			C	A	A	A
3	135229360	0.035			T		C
3	135230167	0.016			G	A	A	A
3	135231975	0			G		T
3	135233393	0			C	T	T	T
3	135233500	0			C	T	T	T
3	135235765	0.008			T		A
3	135235917	0			T	C	C	C
3	135236036	0			T	C	C	C
3	135236192	0.023			A	G	G	G
3	135236379	0.004			T	C	C	C
3	135236587	0			C	T	T	T
3	135236680	0.003			A	T	T
3	135236709	0.002			G	A	A	A
3	135236737	0.033			T	C	C	C
3	135236819	0			C	T	T	T
3	135236843	0.002			A	G	G	G
3	135236972	0.007			A	G	G	G
3	135237014	0			T	C	C	C
3	135237196	0			A	T	T	T
3	135237843	0.002			C	T	T	T
3	135238252	0.004			A	G	G	G
3	135238366	0.002			C	A	A	A
3	135238613	0.02			G	A	A	A
3	135239435	0.003			T	C	C	C
3	135239901	0.001			C	T	T	T
3	135240290	0.002			A		C
3	135240884	0.048			G	A	A
3	135241467	0.001			C		G
3	135241513	0.006			T	C	C	C
3	135242065	0.001			C	T	T	T
3	135244299	0			C	T	T	T
3	135246332	0.008			C	T	T	T
3	135247478	0			A	T	T	T
3	135247527	0.056			T	C	C	C
3	135248035	0			G	A	A	A
3	135248282	0			G	A	A	A
3	135250332	0.013			C		T
3	135250393	0			C	A	A	A
3	135252213	0			G	A	A	A
3	135252531	0.001			G	A	A	A
3	135252626	0.001			T	G	G	G
3	135253225	0.997			A	C	C	C
3	135253797	0.001			A	G	G	G
3	135256084	0.001			T	C	C	C
3	135256317	0			A	G	G	G
3	135257107	0			G	A	A	A
3	135257702	0			G		C
3	135258680	0.054			G	A	A	A
3	135258736	0.012			C						A
3	135259030	0.999			T	C	C	C
3	135259421	0.006			A	G	G	G
3	135259785	0			T	G	G	G
3	135260096	0			A	C	C	C
3	135260610	0			A	G	G	G
3	135261109	0.006			C	T	T	T
3	135261385	0			G	A	A	A
3	135261610	0.002			A	G	G	G
3	135262342	0			G	A	A	A
3	135262350	0			A	G	G	G
3	135263700	0			A	C	C	C
3	135263711	0			G	A	A	A
3	135265465	0.005			T	C	C	C
3	135265703	0.005			C	T	T
3	135265808	0.003			C	T	T	T
3	135267081	0			C	G	G	G
3	135267692	0			A						G
3	135268631	0.991			T	C	C	C
3	135269752	0.001			A	G	G	G
3	135270663	0.109			A			T
3	135271514	0.001			C	G	G	G
3	135271639	0.068			T			A
3	135271972	0.017			T	C	C	C
3	135272539	0.001			T	C	C	C
3	135272634	0			G	A	A	A
3	135274044	0			G	C	C	C
3	135274203	0			A	G	G
3	135274302	0			A	C	C
3	135274312	0			G	A	A
3	135274334	0			C	T	T
3	135274341	0			G	A	A
3	135274361	0			T	C	C
3	135274372	0			A	C	C
3	135274546	0			A		G
3	135275242	0			A		G
3	135275247	0			G	A	A
3	135276376	0			T	C	C	C
3	135276834	0.004			T	A	A	A
3	135276838	0.002			C	G	G	G
3	135277010	0.035			C	T	T	T
3	135277476	0.006			C	T	T	T
3	135278358	0			C	G	G	G
3	135278569	0.017			G	A	A	A
3	135279103	0.002			G	A	A	A
3	135279747	0			G	T	T	T
3	135279846	0			C	T	T	T
3	135279886	0.025			C	T	T	T
3	135279895	0.087			C	A	A	A
3	135279985	0.308			A	C	C	C
3	135280516	0.007			G	A	A	A
3	135280566	0.004			G	C	C	C
3	135280702	0.012			T	C	C	C
3	135281233	0.176			C	T	T	T
3	135281295	0.191			G	A	A	A
3	135281369	0.003			C	T	T	T
3	135281536	0.006			G	T	T	T
3	135281707	0.002			A	G	G	G
3	135281767	0.005			T	A	A	A
3	135281914	0.02			T	C	C	C
3	135282834	0			G	C	C	C
3	135283315	0.01			C	T	T	T
3	135283696	0.005			G	A	A	A
3	135284630	0			C	T	T	T
3	135285000	0.218			T	A	A
3	135287395	0			A	G	G	G
3	135288458	0.005			C	T	T	T
3	135288490	0.006			G	T	T	T
3	135288684	0.002			T	C	C	C
3	135288764	0.001			T	C	C	C
3	135288930	0.001			T	C	C	C
3	135289169	0.001			C	T	T	T
3	135289243	0.001			T	G	G	G
3	135289810	0.004			T	C	C	C
3	135289909	0			T			A
3	135290275	0			G	A	A	A
3	135291001	0.002			A		G	G
3	135291002	0.001			C	T	T	T
3	135291692	0			T	G	G
3	135292214	0			G			T
3	135292531	0			A	T	T	T
3	135292553	0			G	T	T
3	135292735	0.001			T	C	C	C
3	135293278	0.003			A	G	G	G
3	135293381	0			A	G	G	G
3	135293712	0.002			A		G	G
3	135294001	0.01			T		C
3	135294170	1			T	A	A	A
3	135295004	0.004			T	C	C	C
3	135295011	0.003			G	A	A	A
3	135295261	0.007			G	A	A	A
3	135295698	0.024			A		G
3	135296602	0.015			A	G	G	G
3	135296917	0.027			G	A	A	A
3	135297311	1			A	G	G	G
3	135298395	1			C	T	T	T
3	135298422	1			G		A
3	135298430	1			G		A
3	135299453	0.01			C	A	A	A
3	135299675	0.022			G	T	T	T
3	135299909	0.095			A	G	G	G
3	135299987	0.095			C		T
3	135300006	0.095			T	A
3	135300050	0.095			A	G	G	G
3	135300179	0.429			A	T	T	T
3	135300344	0			T	C	C	C
3	135300456	0			G	A	A	A
3	135300586	0.025			T	C	C	C
3	135300722	0.002			C	T	T	T
3	135300877	0.002			T		C
3	135300881	0.001			T	C
3	135300891	0			C		T
3	135300893	0.001			T	C
3	135300899	0.006			C		T
3	135301002	0.004			T	C	C	C
3	135301138	0.002			A	G	G	G
3	135301267	0			T	C	C	C
3	135301662	0			G	A	A	A
3	135301689	0			C	A	A	A
3	135301920	0.011			A	G	G	G
3	135302342	0.002			C	G	G	G
3	135302360	0.008			C	A	A	A
3	135302447	0.003			T	C	C
3	135302448	0.002			T	C	C
3	135302469	0			C	T	T
3	135302470	0			C		T
3	135302472	0			C		T
3	135302487	0.002			C		T
3	135302492	0.002			A	C	C
3	135302543	0.02			C	T	T	T
3	135302574	0.001			A	G	G	G
3	135302576	0			A	G	G	G
3	135302652	0.424			C	T	T	T
3	135303469	0.002			A	G	G	G
3	135303647	0			T		C	C
3	135303867	0			G	A	A
3	135303903	0			C	A	A
3	135303926	0			G		A
3	135304506	0			A	G	G
3	135304869	0.004			T	C	C	C
3	135305230	0			G	A	A	A
3	135305325	0			G	A	A	A
3	135305401	0			A	G	G	G
3	135305686	0.004			C	A	A	A
3	135305906	0.075			G	A	A	A
3	135305945	0.075			G	A	A	A
3	135306097	0.002			T	A	A	A
3	135306270	0.935			A	T	T	T
3	135306319	0.993			G	A	A	A
3	135307127	0.005			C	A	A	A
3	135307457	0.002			G	A	A	A
3	135307669	0.065			T	A	A	A
3	135307816	0.002			C			G
3	135307854	0.001			T	C	C	C
3	135307962	0.001			A	C	C	C
3	135308175	0			C	T	T	T
3	135308325	0			C	G	G	G
3	135308338	0.023			T	C	C	C
3	135308397	0.001			T	C	C	C
3	135308424	0.007			C	A	A	A
3	135308570	0			T	G	G	G
3	135308781	0			G	T	T	T
3	135308969	0			C			T
3	135309277	0			C			T
3	135310200	0.013			C	T	T	T
3	135310250	0			C	T	T	T
3	135310719	0.39			A			C
3	135311346	0			C	T	T	T
3	135311471	0.116			G	A	A	A
3	135311598	0.001			C	T	T	T
3	135312438	0.001			G	A	A	A
3	135313880	0.001			C	T	T	T
3	135318193	0			G					A
3	135318228	0.002			A	G	G	G
3	135318742	0.006			A					T
3	135318787	0.002			T	C	C	C
3	135319277	0.001			A	C	C	C
3	135319690	0			A	G	G	G
3	135322333	0.016			G	A	A
3	135322444	0			A	G	G	G
3	135325098	0			C	T	T	T
3	135329568	0			G	A	A	A
3	135331106	0.04			A	T
3	135332327	0.001			T	C	C	C
3	135335168	0.128			C	G	G	G
3	135335488	0.966			A	G	G	G
3	135340829	0.003			A	G	G	G
3	135340861	0			A	G	G	G
3	135342115	0.005			C	G	G	G
3	135346820	0.124			A	G	G	G
3	135347197	0			T	C	C	C
3	135350172	0			G	A	A	A
3	135351164	0.038			T	A	A	A
3	135351500	0			G	A	A	A
3	135351578	0			A		G	G
3	135351966	0.005			A	G	G	G
3	135352152	0.002			T	C	C	C
3	135352221	0.009			T	C	C	C
3	135352579	0.009			A	G	G	G
3	135353033	0			T	C	C	C
3	135353397	0.002			A	G	G	G
3	135354188	0			G	A	A	A
3	135355361	0.005			C	T	T
3	135356591	0.004			G	A	A	A
3	135356647	0.008			C	T	T	T
3	135356985	0			C		A	A		A	A
3	135356995	0.001			G		T	T		T	T
3	135357265	0.001			G	C	C	C
3	135357635	0.001			A	G	G	G
3	135358666	0			A	G	G	G
3	135359048	0			C	T	T	T
3	135359059	0			G	A	A	A
3	135359168	0.009			T	C	C	C
3	135359700	0.001			C	T	T	T
3	135360019	0.002			C	T	T	T
3	135360255	0.221			T	A	A	A
3	135360872	0.036	LOC688639	-	C	T	T	T
3	135361236	0.079			C	T	T	T
3	135361342	0			T	A	A	A
3	135361437	0.389			T	A
3	135361440	0.359			T	A
3	135361984	0.009			A		G	G		G	G
3	135362279	0.003			T	A	A	A
3	135362655	0.01			T	C	C	C
3	135362877	0.007			A	G	G	G
3	135363231	0.043			G	A	A
3	135363754	0.101			T	C	C	C
3	135364082	0.006			C	G	G	G
3	135364575	0.073			C	A	A	A
3	135364875	0.002			C		T
3	135364984	0.041			T	C	C	C
3	135365507	0.889			C	T	T
3	135366530	0.001			T	A	A	A
3	135367130	0.002			C		A	A		A	A
3	135367295	0.002			A		G	G
3	135367400	0.006			C	T	T
3	135367840	0			A	C	C	C
3	135367992	0.123			C	T	T	T
3	135368251	0.931			G	A	A
3	135369683	0.006			C	A	A	A
3	135369895	0.002			G	A	A	A
3	135370102	0.024			T	A	A	A
3	135370103	0.025			A	G	G	G
3	135370205	0.001			T	G	G	G
3	135370427	0.011			A	G	G	G
3	135370526	0.002			G	A	A	A
3	135370900	0			T	C	C	C
3	135371153	0.001			A	G	G	G
3	135371189	0.002			A	T	T
3	135371271	0			T	C	C	C
3	135371895	0			A	G	G	G
3	135373454	0.005			T	C	C	C
3	135373668	0			G	A	A	A
3	135374062	0.001			C	T	T	T
3	135374481	0			C	T	T	T
3	135374975	0.003			G	A	A	A
3	135375391	0.002			T	A	A	A
3	135376604	0.001			C	A	A	A
3	135376704	0			A	C	C
3	135376746	0.01			A	G	G	G
3	135376807	0			C	T	T
3	135376813	0			G	A	A	A
3	135376863	0.002			A	G	G
3	135376869	0			T	C	C
3	135376887	0.001			G				A
3	135377014	0			A	G	G	G
3	135377145	0.007			T	C	C	C
3	135377172	0			C	T	T	T
3	135377185	0			A	G	G	G
3	135377521	0.349			C	A	A	A
3	135377695	0			A	G	G	G
3	135377881	0.002			A	G	G
3	135377937	0			A		G	G
3	135377983	0.011			A		G	G
3	135378273	0.001			G	T	T	T
3	135378320	0.02			C	T	T	T
3	135378673	0.119			A	G	G	G
3	135378732	0.043			A	G	G	G
3	135378912	0			G	A	A	A
3	135379157	0.121			T	C	C	C
3	135379280	0.104			G	A	A	A
3	135380113	0			C	A	A	A
3	135381917	0			G	A	A	A
3	135382424	0			G	T	T	T
3	135382682	0			C	T	T	T
3	135383174	0.001			G	A	A	A
3	135384703	0.15			C	G	G	G
3	135385420	0			C	T	T	T
3	135387732	0.174			C					T
3	135387733	0.169			T					C
3	135388537	0			C	T	T	T
3	135388734	0.001			C	A	A	A
3	135389278	0.483			A				T
3	135390364	0.001			C						T
3	135390457	0.02			C	T	T	T
3	135391589	0.006			C	A	A	A
3	135392138	0.001			A	G	G	G
3	135393376	0			C			G
3	135393741	0.003			T	C	C	C
3	135394159	0.071			T	G	G	G
3	135394567	0.001			A	T	T	T
3	135395748	0.001			T					C
3	135396502	0.001			A		G
3	135397085	0.001			A	T	T
3	135397304	0.001			G	A	A
3	135397310	0.001			G	A	A	A	A
3	135397501	0.002			C	T	T	T
3	135397645	0.003			C	G	G	G
3	135398035	0			C	T	T
3	135399680	0			C	G	G	G
3	135399715	0			A	G	G	G
3	135400540	0			G	A	A	A
3	135400680	0.799			A	G	G	G
3	135400863	0.997			T	A	A	A
3	135400953	0.918			G	C	C	C
3	135401015	0			G	A	A	A
3	135401047	0.002			G	A	A	A
3	135401617	0			A	G	G	G
3	135401864	0.802			G		T
3	135401893	0.001			T		A
3	135401895	0			T	A	A
3	135402026	0			G	A	A	A
3	135402191	0.023			A	G	G	G
3	135402807	0			C	T	T	T
3	135403043	0			A	G	G	G
3	135403275	0.002			A	C	C	C
3	135403327	0.001			G	A	A	A
3	135403385	0.005			A	G	G	G
3	135403480	0.013			A	G	G	G
3	135403876	0.035			A	C	C	C
3	135404190	0.001			C	G	G	G
3	135404351	0.002			G	C	C	C
3	135407110	0			G	A	A	A
3	135407128	0			C	A	A	A
3	135407505	0.016			G	A	A	A
3	135412084	0.261			G		A
3	135414746	0.006			G	T	T	T
3	135415942	0.043			C	T	T	T
3	135418065	0.043			C		T
3	135418530	0.01			G	A	A
3	135418972	0.012			A	T	T	T
3	135419094	0.01			G	A	A	A
3	135419797	0.01			A	T	T
3	135422479	0.01			C	A	A
3	135428851	0.01			G		C
3	135429099	0.01			A		G
3	135430176	0.001			A	G	G	G
3	135431777	0.002			A	G	G	G
3	135433416	0.035			A	G	G
3	135433469	0.008			T	G	G
3	135433661	0.008			A	G	G	G
3	135433664	0.008			A	G	G	G
3	135433853	0.001			T	C	C
3	135433964	0.037			G	A	A	A
3	135434001	0.001			A	G	G	G
3	135434075	0			A	G	G	G
3	135434138	0.002			G	A	A	A
3	135434286	0.56			T	A	A	A
3	135434817	0.006			A	G	G	G
3	135434929	0.006			G	C	C	C
3	135434943	0.006			G	A	A
3	135434977	0.006			G	T	T
3	135435542	0.012			T	C	C	C
3	135435716	0.027			C	T	T	T
3	135436101	0.51			G			T
3	135436206	0.046			C	A	A	A
3	135436309	0.009			G		A
3	135436415	0.004			G	A	A	A
3	135436443	0.002			C	T	T	T
3	135436671	0.001			A	G	G	G
3	135436683	0.002			C	T	T	T
3	135436726	0.002			A	G	G	G
3	135436830	0.003			T	C	C	C
3	135436932	0.003			C	T	T	T
3	135437024	0.05			T	C	C	C
3	135437059	0.019			A	G	G	G
3	135437134	0.258			C	T	T	T
3	135437305	0.01			G	C	C	C
3	135437518	0.175			A	T	T	T
3	135438067	0.175			G	A	A	A
3	135438321	0.663			T	A	A	A
3	135438628	0.057			A	G	G
3	135438645	0.065			G	A	A
3	135438649	0.078			G		A
3	135438653	0.091			G		A
3	135438657	0.103			G		A
3	135438669	0.134			A		G
3	135438795	0.004			A	G	G	G
3	135439214	0.002			T	C	C	C
3	135439318	0.001			A	G	G	G
3	135439643	0.001			A	G	G	G
3	135439673	0			A	C	C	C
3	135440543	0.194			C	T	T	T
3	135440573	0			T	C	C	C
3	135441638	0.011			G	A	A	A
3	135441735	0.95			C	T	T	T
3	135442016	0.99			T					C
3	135442446	0			A	C	C	C
3	135442815	0			T	C	C	C
3	135442940	0.096			G		A	A
3	135443365	0.003			G			A
3	135443526	0			C	A	A	A
3	135443976	0			T	C	C	C
3	135445015	0.878			T	C	C
3	135445380	0.002			A	G	G	G
3	135446186	0.001			G	A	A	A
3	135446601	0.045			G	A	A	A
3	135447133	0.008			A	G	G	G
3	135447656	0.009			A	G	G	G
3	135448044	0.042			C	A	A
3	135448134	0.002			C			A
3	135448352	0.117			A	G	G	G
3	135448624	0.014			C	T	T	T
3	135448770	0.001			G	A	A	A
3	135449519	0.002			C	T	T	T
3	135449659	0.002			C	T	T	T
3	135449846	0.001			G	A	A	A
3	135450036	0.001			G	A	A	A
3	135450105	0.017			G	A	A	A
3	135450507	0			T	G	G	G
3	135450622	0.007			C	T	T	T
3	135451260	0.004			A		C
3	135451304	0.019			T		G
3	135451741	0.003			T		C
3	135451920	0.002			G	A	A	A
3	135451937	0.009			G	A	A	A
3	135452079	0.024			T		C
3	135452403	0.004			G	C	C
3	135452546	0.011			C	T	T	T
3	135453289	0			A	G	G	G
3	135453383	0			T	C	C	C
3	135453655	0.001			C	T	T	T
3	135453764	0.002			G	A	A	A
3	135453833	0.006			T		A
3	135453941	0.001			G	A	A	A
3	135454146	0.014			C	A	A	A
3	135454271	0.007			G		T
3	135454290	0.025			T	G	G
3	135454301	0.035			A		G	G
3	135454346	0.005			A					T
3	135454656	0.716			A	G	G	G
3	135454741	0.082			C	T	T	T
3	135456278	0.686			C		T
3	135457132	0.003			C		T
3	135457144	0.002			T		C
3	135457159	0			T		C
3	135457402	0.021			C	G	G	G
3	135460840	0.01			C	T	T	T
3	135461029	0.004			A	G	G	G
3	135461386	0			G	A	A	A
3	135462377	0.104			T	C	C	C
3	135462471	0.028			G	A	A	A
3	135462738	0.994			C	T	T	T
3	135466330	0			T	C	C	C
3	135466404	0			G	A	A	A
3	135469493	0			T	C	C	C
3	135469833	0.005			T	G	G	G
3	135470235	0.02			T			G
3	135471762	0			G	C	C	C
3	135472992	0			T	G	G	G
3	135473525	0.026			G	C	C	C
3	135473857	0.001			G	A	A	A
3	135474051	0.099			A	G	G	G
3	135474164	0			G	C	C	C
3	135474449	0.001			A	G	G	G
3	135474703	0.368			G	T	T
3	135474825	0.086			G	A	A	A
3	135475064	0.045			G					T
3	135475087	0.024			G	A
3	135475313	0.068			T	G	G
3	135475352	0.028			T	C	C	C
3	135475534	0.002			A	G	G	G
3	135476353	0			T	G	G	G
3	135476771	0			G			T
3	135476893	0.003			T	C	C	C
3	135476945	0.025			A	C	C	C
3	135477234	0.543			C			T
3	135478580	0.04			A	G	G	G
3	135479060	0.027			G	A	A	A
3	135480048	0.027			T	G	G	G
3	135480205	0.027			G	A	A	A
3	135481191	0.015			G	A	A
3	135481428	0.001			T	G	G	G
3	135481435	0			G	A	A	A
3	135481492	0.007			C	T	T	T
3	135481555	0			A			T
3	135481604	0.001			A	T	T	T
3	135482413	0.002			C	T	T	T
3	135482551	0.163			A	C	C	C
3	135482594	0.074			C	A	A	A
3	135482804	0.008			A	G	G	G
3	135483087	0.003			T	G	G	G
3	135483395	0.002			T	C	C	C
3	135484261	0.002			T	G	G	G
3	135485465	0.002			G	T	T
3	135486834	0.001			G	A	A	A
3	135487384	0.001			G	A	A	A
3	135487401	0			T	C	C
3	135488535	0	Plk1s1	+	G	T	T	T				intron		XM_230657|XM_001055449
3	135488537	0	Plk1s1	+	T	C	C	C				intron		XM_230657|XM_001055449
3	135488736	0.005	Plk1s1	+	A	G	G	G				intron		XM_001055449|XM_230657
3	135488800	0.012	Plk1s1	+	A	G	G	G				intron		XM_230657|XM_001055449
3	135489518	0.007	Plk1s1	+	C		T					intron		XM_230657|XM_001055449
3	135489746	0.001	Plk1s1	+	A	G	G					intron		XM_230657|XM_001055449
3	135489971	0	Plk1s1	+	C	T	T	T				intron		XM_001055449|XM_230657
3	135490247	0.001	Plk1s1	+	A	G	G	G				intron		XM_001055449|XM_230657
3	135490717	0.004	Plk1s1	+	T	C	C	C				intron		XM_001055449|XM_230657
3	135491165	0.421	Plk1s1	+	T	C	C	C				intron		XM_001055449|XM_230657
3	135491304	0.98	Plk1s1	+	T	C	C	C				intron		XM_230657|XM_001055449
3	135491438	0	Plk1s1	+	A	G	G	G				intron		XM_230657|XM_001055449
3	135492503	0.006	Plk1s1	+	T	A	A	A				intron		XM_001055449|XM_230657
3	135492601	0	Plk1s1	+	T	C	C	C				intron		XM_230657|XM_001055449
3	135493280	0	Plk1s1	+	A	G	G					intron		XM_230657|XM_001055449
3	135493338	0.002	Plk1s1	+	G	T	T	T				intron		XM_001055449|XM_230657
3	135493572	0.005	Plk1s1	+	G	T	T	T				intron		XM_230657|XM_001055449
3	135494034	0.009	Plk1s1	+	A	G	G	G				intron		XM_230657|XM_001055449
3	135494998	0.001	Plk1s1	+	A	C	C	C				intron		XM_230657|XM_001055449
3	135495006	0.002	Plk1s1	+	C	T	T	T				intron		XM_001055449|XM_230657
3	135495096	0.005	Plk1s1	+	T	C	C	C				intron		XM_001055449|XM_230657
3	135495857	0.099	Plk1s1	+	A	C	C	C				intron		XM_230657|XM_001055449
3	135496076	0	Plk1s1	+	A	G	G	G				intron		XM_001055449|XM_230657
3	135496248	0.001	Plk1s1	+	G	T	T	T				intron		XM_230657|XM_001055449
3	135496808	0.009	Plk1s1	+	C		G					intron		XM_001055449|XM_230657
3	135497023	0.1	Plk1s1	+	C	T	T	T				intron		XM_230657|XM_001055449
3	135497835	0.014	Plk1s1	+	T	C	C	C				intron		XM_001055449|XM_230657
3	135498127	0.001	Plk1s1	+	A	T	T	T				intron		XM_230657|XM_001055449
3	135498285	0.001	Plk1s1	+	C	T	T					intron		XM_001055449|XM_230657
3	135499358	0	Plk1s1	+	T	C	C	C				intron		XM_230657|XM_001055449
3	135499671	0	Plk1s1	+	C	G	G	G				intron		XM_001055449|XM_230657
3	135499845	0.002	Plk1s1	+	G			A				intron		XM_001055449|XM_230657
3	135499846	0.003	Plk1s1	+	T			C				intron		XM_230657|XM_001055449
3	135500161	0.004	Plk1s1	+	C	T	T	T				intron		XM_230657|XM_001055449
3	135501081	0.041	Plk1s1	+	G	C	C	C				intron		XM_230657|XM_001055449
3	135502449	0.527	Plk1s1	+	G	A	A	A				intron		XM_001055449|XM_230657
3	135502943	0.056	Plk1s1	+	T	C		C				intron		XM_001055449|XM_230657
3	135508095	0.056	Plk1s1	+	C	G						intron		XM_001055449|XM_230657
3	135508284	0.001	Plk1s1	+	G	A	A	A				intron		XM_001055449|XM_230657
3	135509506	0.07	Plk1s1	+	C	G	G	G				intron		XM_001055449|XM_230657
3	135510144	0.048	Plk1s1	+	G	A	A	A				intron		XM_230657|XM_001055449
3	135510565	0.231	Plk1s1	+	G	T	T	T				intron		XM_230657|XM_001055449
3	135511715	0.231	Plk1s1	+	C					T		intron		XM_230657|XM_001055449
3	135511721	0.231	Plk1s1	+	A					T		intron		XM_001055449|XM_230657
3	135514724	0.231	Plk1s1	+	T		G					intron		XM_230657|XM_001055449
3	135514787	0.231	Plk1s1	+	C		T					intron		XM_230657|XM_001055449
3	135515044	0.231	Plk1s1	+	T	C	C					intron		XM_001055449|XM_230657
3	135517410	0.231	Plk1s1	+	T		C					intron		XM_001055449|XM_230657
3	135517415	0.231	Plk1s1	+	G		A					intron		XM_230657|XM_001055449
3	135518033	0.231	Plk1s1	+	T				G			intron		XM_001055449|XM_230657
3	135518875	0.231	Plk1s1	+	C	T	T					intron		XM_230657|XM_001055449
3	135519211	0.231	Plk1s1	+	G	T	T	T				intron		XM_230657|XM_001055449
3	135519378	0.231	Plk1s1	+	C	G	G					intron		XM_001055449|XM_230657
3	135520020	0.001	Plk1s1	+	T	G	G	G				intron		XM_230657|XM_001055449
3	135520219	0.001	Plk1s1	+	T	C	C	C				intron		XM_001055449|XM_230657
3	135521036	0.045	Plk1s1	+	A	G	G	G				intron		XM_230657|XM_001055449
3	135522155	0.166	Plk1s1	+	T	G	G	G				intron		XM_230657|XM_001055449
3	135522214	0	Plk1s1	+	A	G	G	G				intron		XM_230657|XM_001055449
3	135522217	0	Plk1s1	+	G	A	A	A				intron		XM_230657|XM_001055449
3	135522284	0.002	Plk1s1	+	C	T	T	T				intron		XM_001055449|XM_230657
3	135522315	0.001	Plk1s1	+	C	T	T	T				intron		XM_230657|XM_001055449
3	135523462	0.072	Plk1s1	+	T	C	C	C				intron		XM_001055449|XM_230657
3	135525688	0.013	Plk1s1	+	A	T	T	T				intron		XM_230657|XM_001055449
3	135525689	0.008	Plk1s1	+	A	T	T	T				intron		XM_230657|XM_001055449
3	135525717	0.004	Plk1s1	+	T	C	C	C				intron		XM_001055449|XM_230657
3	135525896	0.004	Plk1s1	+	T	C	C	C				intron		XM_230657|XM_001055449
3	135525954	0.001	Plk1s1	+	T	C	C	C				intron		XM_230657|XM_001055449
3	135526101	0.05	Plk1s1	+	T	C	C	C				intron		XM_001055449|XM_230657
3	135526406	0.001	Plk1s1	+	A	G	G	G				intron		XM_230657|XM_001055449
3	135526436	0.005	Plk1s1	+	T	C	C	C				intron		XM_001055449|XM_230657
3	135526747	0.005	Plk1s1	+	A	G	G	G		G		intron		XM_230657|XM_001055449
3	135526748	0.005	Plk1s1	+	A	C	C	C		C		intron		XM_230657|XM_001055449
3	135526831	0.005	Plk1s1	+	A	G						intron		XM_230657|XM_001055449
3	135526873	0.003	Plk1s1	+	A	C	C		C			intron		XM_230657|XM_001055449
3	135526875	0.003	Plk1s1	+	A	G	G		G			intron		XM_230657|XM_001055449
3	135526889	0.004	Plk1s1	+	C		G	G		G		intron		XM_230657|XM_001055449
3	135526935	0.009	Plk1s1	+	G		T	T		T	T	intron		XM_230657|XM_001055449
3	135527950	0.005	Plk1s1	+	C			T				intron		XM_230657|XM_001055449
3	135528089	0.239	Plk1s1	+	C	T	T	T				intron		XM_001055449|XM_230657
3	135528123	0.001	Plk1s1	+	C	T	T	T				intron		XM_230657|XM_001055449
3	135530544	0	Plk1s1	+	G	A	A	A				intron		XM_230657|XM_001055449
3	135530833	0.011	Plk1s1	+	C	T	T	T				intron		XM_001055449|XM_230657
3	135530941	0.151	Plk1s1	+	A	C	C	C				intron		XM_001055449|XM_230657
3	135531127	0.006	Plk1s1	+	C	G	G	G				intron		XM_001055449|XM_230657
3	135531517	0.006	Plk1s1	+	G	A	A					intron		XM_001055449|XM_230657
3	135531530	0.006	Plk1s1	+	C		T					intron		XM_230657|XM_001055449
3	135531622	0.006	Plk1s1	+	C		A					intron		XM_001055449|XM_230657
3	135531626	0.006	Plk1s1	+	C		T					intron		XM_001055449|XM_230657
3	135531702	0.006	Plk1s1	+	A		C					intron		XM_230657|XM_001055449
3	135531784	0.006	Plk1s1	+	A	C						intron		XM_001055449|XM_230657
3	135531853	0.006	Plk1s1	+	A	G	G					intron		XM_001055449|XM_230657
3	135531857	0.006	Plk1s1	+	A		G					intron		XM_001055449|XM_230657
3	135531871	0.006	Plk1s1	+	G	A						intron		XM_001055449|XM_230657
3	135531907	0.006	Plk1s1	+	G		A					intron		XM_001055449|XM_230657
3	135531959	0.006	Plk1s1	+	G	A						intron		XM_001055449|XM_230657
3	135532045	0.006	Plk1s1	+	G	A						intron		XM_230657|XM_001055449
3	135532057	0.006	Plk1s1	+	A	G	G					intron		XM_230657|XM_001055449
3	135532742	0.004	Plk1s1	+	A	G	G	G				intron		XM_001055449|XM_230657
3	135536074	0.004	Plk1s1	+	C	T	T	T				intron		XM_001055449|XM_230657
3	135536308	0	Plk1s1	+	A	G	G	G				intron		XM_001055449|XM_230657
3	135536880	0.009	Plk1s1	+	G	C	C	C				intron		XM_001055449|XM_230657
3	135537238	0.001	Plk1s1	+	G	A	A	A				intron		XM_001055449|XM_230657
3	135538104	0.001	Plk1s1	+	A	G	G					intron		XM_001055449|XM_230657
3	135539143	0.047	Plk1s1	+	A	C	C	C				intron		XM_001055449|XM_230657
3	135539482	0.018	Plk1s1	+	A	G	G	G				intron		XM_001055449|XM_230657
3	135539601	0	Plk1s1	+	T	C	C	C				intron		XM_001055449|XM_230657
3	135539801	0.005	Plk1s1	+	T	G	G	G				intron		XM_001055449|XM_230657
3	135539965	0.001	Plk1s1	+	A	C	C					intron		XM_230657|XM_001055449
3	135539969	0	Plk1s1	+	C	T	T					intron		XM_001055449|XM_230657
3	135539970	0	Plk1s1	+	C		G					intron		XM_230657|XM_001055449
3	135540898	0.793	Plk1s1	+	G	T	T	T				intron		XM_230657|XM_001055449
3	135540914	0.002	Plk1s1	+	T	C	C	C				intron		XM_001055449|XM_230657
3	135541738	0.002	Plk1s1	+	T	G	G					intron		XM_230657|XM_001055449
3	135541754	0.002	Plk1s1	+	G	A						intron		XM_230657|XM_001055449
3	135542011	0.003	Plk1s1	+	T	C	C	C				intron		XM_001055449|XM_230657
3	135542509	0.007	Plk1s1	+	T	A	A	A				intron		XM_001055449|XM_230657
3	135543210	0.23	Plk1s1	+	T	C	C	C				intron		XM_001055449|XM_230657
3	135543422	0.23	Plk1s1	+	T	A	A					intron		XM_230657|XM_001055449
3	135543479	0.23	Plk1s1	+	C	T	T					intron		XM_001055449|XM_230657
3	135543530	0.23	Plk1s1	+	A	C						intron		XM_230657|XM_001055449
3	135543540	0.23	Plk1s1	+	C	A						intron		XM_001055449|XM_230657
3	135545461	0.23	Plk1s1	+	T					G		intron		XM_230657|XM_001055449
3	135547050	0.23	Plk1s1	+	T		C					intron		XM_001055449|XM_230657
3	135548658	0.23	Plk1s1	+	T		C					intron		XM_230657|XM_001055449
3	135549150	0.23	Plk1s1	+	T	A	A					intron		XM_230657|XM_001055449
3	135550853	0.23	Plk1s1	+	C	A	A					intron		XM_001055449|XM_230657
3	135551368	0.23	Plk1s1	+	C	G	G	G				intron		XM_001055449|XM_230657
3	135551433	0.23	Plk1s1	+	C	T	T	T				intron		XM_230657|XM_001055449
3	135551710	0.23	Plk1s1	+	G	A	A					intron		XM_230657|XM_001055449
3	135551722	0.23	Plk1s1	+	C			A				intron		XM_001055449|XM_230657
3	135551801	0.23	Plk1s1	+	C	G	G	G				intron		XM_230657|XM_001055449
3	135551885	0.23	Plk1s1	+	A	G	G	G				intron		XM_230657|XM_001055449
3	135551951	0.078	Plk1s1	+	A	G	G	G				intron		XM_230657|XM_001055449
3	135552033	0.002	Plk1s1	+	G		A	A				intron		XM_001055449|XM_230657
3	135552067	0.001	Plk1s1	+	G	A	A	A				intron		XM_001055449|XM_230657
3	135552350	0	Plk1s1	+	C	T	T	T				intron		XM_001055449|XM_230657
3	135552674	0.104	Plk1s1	+	T	A	A					intron		XM_001055449|XM_230657
3	135552679	0.003	Plk1s1	+	T	G	G	G				intron		XM_001055449|XM_230657
3	135552849	0.021	Plk1s1	+	T	C	C	C				intron		XM_230657|XM_001055449
3	135553486	0.021	Plk1s1	+	G	A	A	A				intron		XM_001055449|XM_230657
3	135553704	0.002	Plk1s1	+	T	C	C	C				intron		XM_001055449|XM_230657
3	135555499	0.846	Plk1s1	+	C	G	G	G				intron		XM_001055449|XM_230657
3	135555525	1	Plk1s1	+	A	G	G	G				intron		XM_230657|XM_001055449
3	135556720	0.004	Plk1s1	+	A	G	G	G				intron		XM_230657|XM_001055449
3	135557422	0.007	Plk1s1	+	G	C	C	C				intron		XM_230657|XM_001055449
3	135558071	0.001	Plk1s1	+	C	T	T	T				intron		XM_230657|XM_001055449
3	135558488	0.228	Plk1s1	+	C	T	T					intron		XM_001055449|XM_230657
3	135559877	0.004	Plk1s1	+	A	T	T	T				intron		XM_230657|XM_001055449
3	135560222	0.001	Plk1s1	+	C	T	T	T				intron		XM_001055449|XM_230657
3	135560774	0.633	Plk1s1	+	C	T	T	T				intron		XM_230657|XM_001055449
3	135560788	0.009	Plk1s1	+	T	C	C	C				intron		XM_230657|XM_001055449
3	135560819	0.621	Plk1s1	+	T	C	C	C				intron		XM_001055449|XM_230657
3	135561461	0	Plk1s1	+	A	G	G	G				intron		XM_001055449|XM_230657
3	135561462	0	Plk1s1	+	A	G	G	G				intron		XM_001055449|XM_230657
3	135561463	0	Plk1s1	+	A			G				intron		XM_230657|XM_001055449
3	135561464	0	Plk1s1	+	T	C	C	C				intron		XM_230657|XM_001055449
3	135562519	0.007	Plk1s1	+	T	C	C	C				intron		XM_230657|XM_001055449
3	135562753	0.004	Plk1s1	+	A	G	G	G				intron		XM_230657|XM_001055449
3	135562844	0.003	Plk1s1	+	A	C	C	C				intron		XM_001055449|XM_230657
3	135564042	0.003	Plk1s1	+	A	T	T					intron		XM_230657|XM_001055449
3	135564343	0.003	Plk1s1	+	C	T	T					intron		XM_001055449|XM_230657
3	135564354	0.003	Plk1s1	+	G	A	A					intron		XM_230657|XM_001055449
3	135564440	0.003	Plk1s1	+	G	C	C	C				intron		XM_001055449|XM_230657
3	135564948	0	Plk1s1	+	G	A	A	A				intron		XM_230657|XM_001055449
3	135567018	0.799	Plk1s1	+	A	G	G	G				intron		XM_001055449|XM_230657
3	135567353	0.01	Plk1s1	+	C	T	T	T				intron		XM_001055449|XM_230657
3	135567566	0.007	Plk1s1	+	T	C	C	C				intron		XM_001055449|XM_230657
3	135567586	0	Plk1s1	+	A	T	T	T				intron		XM_001055449|XM_230657
3	135568115	0.001	Plk1s1	+	T			C				intron		XM_230657|XM_001055449
3	135568116	0.002	Plk1s1	+	C			A		A		intron		XM_230657|XM_001055449
3	135568132	0.001	Plk1s1	+	C		A	A		A		intron		XM_001055449|XM_230657
3	135568134	0	Plk1s1	+	C		A	A		A		intron		XM_230657|XM_001055449
3	135568138	0	Plk1s1	+	C		G	G		G		intron		XM_001055449|XM_230657
3	135568202	0	Plk1s1	+	G			A				intron		XM_001055449|XM_230657
3	135568203	0	Plk1s1	+	A			G				intron		XM_230657|XM_001055449
3	135568204	0	Plk1s1	+	G			C		T		intron		XM_001055449|XM_230657
3	135568205	0	Plk1s1	+	A			C				intron		XM_001055449|XM_230657
3	135568227	0.003	Plk1s1	+	G		A	A				intron		XM_001055449|XM_230657
3	135568233	0	Plk1s1	+	C		T					intron		XM_001055449|XM_230657
3	135568236	0	Plk1s1	+	C		G	G		G		intron		XM_001055449|XM_230657
3	135568245	0	Plk1s1	+	A		G	G		G		intron		XM_230657|XM_001055449
3	135568255	0	Plk1s1	+	G		C	C		C	C	intron		XM_230657|XM_001055449
3	135568850	0.001	Plk1s1	+	G	A	A	A				intron		XM_001055449|XM_230657
3	135568883	0.005	Plk1s1	+	G	A	A	A				intron		XM_230657|XM_001055449
3	135569399	0.024	Plk1s1	+	C					A		intron		XM_001055449|XM_230657
3	135569486	0.004	Plk1s1	+	G	T	T	T				intron		XM_230657|XM_001055449
3	135570276	0.002	Plk1s1	+	C	A	A	A				intron		XM_001055449|XM_230657
3	135570293	0	Plk1s1	+	G	A	A	A				intron		XM_001055449|XM_230657
3	135570394	0.025	Plk1s1	+	T	C	C	C				intron		XM_001055449|XM_230657
3	135571115	0.974	Plk1s1	+	A	G	G	G				intron		XM_001055449|XM_230657
3	135571137	1	Plk1s1	+	G	C	C	C	C			intron		XM_001055449|XM_230657
3	135572677	0.001	Plk1s1	+	C	G	G	G				intron		XM_001055449|XM_230657
3	135572816	0	Plk1s1	+	A	T	T	T				intron		XM_230657|XM_001055449
3	135572928	0.001	Plk1s1	+	A	G	G	G				intron		XM_230657|XM_001055449
3	135574377	0	Plk1s1	+	T	C	C	C				intron		XM_001055449|XM_230657
3	135575865	0	Plk1s1	+	G	A	A	A				intron		XM_230657|XM_001055449
3	135576008	0.001	Plk1s1	+	A	G	G	G				intron		XM_001055449|XM_230657
3	135576113	0.001	Plk1s1	+	C	A	A	A				intron		XM_001055449|XM_230657
3	135576284	0	Plk1s1	+	G	A	A	A				intron		XM_001055449|XM_230657
3	135576313	0	Plk1s1	+	G	A	A	A				intron		XM_001055449|XM_230657
3	135576627	0.015	Plk1s1	+	T	C						intron		XM_230657|XM_001055449
3	135576628	0.018	Plk1s1	+	A	C						intron		XM_001055449|XM_230657
3	135576725	0.029	Plk1s1	+	C	G						intron		XM_001055449|XM_230657
3	135576726	0.029	Plk1s1	+	T	A						intron		XM_001055449|XM_230657
3	135576727	0.029	Plk1s1	+	T	G		C				intron		XM_230657|XM_001055449
3	135576728	0.029	Plk1s1	+	G	C						intron		XM_230657|XM_001055449
3	135577924	0.006	Plk1s1	+	A			T				intron		XM_230657|XM_001055449
3	135577979	0.001	Plk1s1	+	C		T					intron		XM_001055449|XM_230657
3	135579113	0	Plk1s1	+	C	T	T	T				intron		XM_001055449|XM_230657
3	135579181	0.013	Plk1s1	+	A	T	T	T				intron		XM_001055449|XM_230657
3	135579366	0.002	Plk1s1	+	G	A	A	A				intron		XM_230657|XM_001055449
3	135579456	0.003	Plk1s1	+	C	T	T	T				intron		XM_001055449|XM_230657
3	135579750	0.371	Plk1s1	+	T	C	C	C				intron		XM_001055449|XM_230657
3	135580046	0.014	Plk1s1	+	G	A	A	A				intron		XM_001055449|XM_230657
3	135580361	0.011	Plk1s1	+	C	T	T					intron		XM_001055449|XM_230657
3	135580725	0	Plk1s1	+	T	C	C	C				intron		XM_230657|XM_001055449
3	135581031	0	Plk1s1	+	C	T	T	T				intron		XM_001055449|XM_230657
3	135581601	0	Plk1s1	+	G		A					intron		XM_230657|XM_001055449
3	135582134	0	Plk1s1	+	C	T	T	T				intron		XM_001055449|XM_230657
3	135582310	0	Plk1s1	+	A	T	T	T				intron		XM_001055449|XM_230657
3	135582818	0	Plk1s1	+	C	T	T	T				intron		XM_001055449|XM_230657
3	135582870	0.001	Plk1s1	+	G	T	T	T				intron		XM_001055449|XM_230657
3	135583390	1	Plk1s1	+	C	T	T	T				intron		XM_001055449|XM_230657
3	135583714	0	Plk1s1	+	C	G	G	G				intron		XM_230657|XM_001055449
3	135584229	0.003	Plk1s1	+	T	C	C	C				intron		XM_001055449|XM_230657
3	135584338	0	Plk1s1	+	G	C	C	C				intron		XM_230657|XM_001055449
3	135584957	0.192	Plk1s1	+	G	A	A	A				intron		XM_230657|XM_001055449
3	135584972	0.083	Plk1s1	+	A	G	G	G				intron		XM_001055449|XM_230657
3	135584995	0.024	Plk1s1	+	T	C	C	C				intron		XM_230657|XM_001055449
3	135588792	0.015	Plk1s1	+	G	A	A	A				intron		XM_230657|XM_001055449
3	135591282	0.015	Plk1s1	+	G	A	A	A				intron		XM_001055449|XM_230657
3	135591312	0.002	Plk1s1	+	T	C	C	C				intron		XM_001055449|XM_230657
3	135592766	0.013	Plk1s1	+	C	T	T	T				intron		XM_001055449|XM_230657
3	135593259	0.035	Plk1s1	+	T	A	A	A				intron		XM_001055449|XM_230657
3	135598250	0.002	Plk1s1	+	G	A	A	A				intron		XM_001055449|XM_230657
3	135600722	0.002			G	A	A	A
3	135601971	0.002			A	G	G
3	135602252	0.002			A	G	G	G
3	135602736	0.012			C	T	T	T
3	135604222	0.03			A					T
3	135607173	0.03			G		T
3	135607292	0.03			C	G	G
3	135614810	0.03			A	G	G	G
3	135616803	0.017			C	T	T	T
3	135617401	0.962			G	T	T
3	135618987	0.017			A	G	G	G
3	135619309	0.001			A	G	G	G
3	135619636	0.001			A	G	G	G
3	135619960	0			T	C	C	C
3	135620878	0			G	A	A	A
3	135621436	0.023	LOC688692	-	T	C	C	C
3	135621489	0.119	LOC688692	-	C	T	T	T
3	135622347	0.119			T	C	C	C
3	135624241	0.01			G	A	A	A
3	135625169	0.01			G	A	A	A
3	135625455	0.01			C	G	G	G
3	135625949	0.01			C		G	G
3	135626481	0.01			T	C	C	C
3	135626620	0.001			G	A	A	A
3	135627642	0.001			A		G	G		G	G
3	135629418	0.001			G		T	T		T
3	135630136	0.008			A	G	G	G
3	135630220	0.004			C	T	T
3	135630242	0.043			T	G	G	G
3	135631170	0.127			C	T	T	T
3	135631662	0.001			C	T	T	T
3	135633220	0.056			C	A	A	A
3	135636010	0.056			C	T	T
3	135636389	0			C	T	T	T
3	135636437	0.001			C	T	T	T
3	135636452	0.001			G	A	A	A
3	135636658	0			G	A	A	A
3	135636936	0.001			T	C	C	C
3	135639121	0.002			G	A	A	A
3	135639337	0.01			G	T	T	T
3	135639476	0.007			T	C	C	C
3	135639755	0			C	A	A	A
3	135641276	0.032			G	A	A	A
3	135642165	0.001			G	A	A	A
3	135642728	0			T	C	C	C
3	135643159	0.001			A	C	C	C
3	135645618	0.001			T	C	C	C
3	135646220	0.001			G		A	A
3	135646286	0.001			T		C
3	135646363	0.001			G	A	A
3	135647229	0.001			C		A
3	135647232	0.001			C		A
3	135647235	0.001			C	A	A
3	135649209	0.005			C		A	A		A	A
3	135649751	0.014			C	T	T	T
3	135652491	0.002	Xrn2	+	T	C	C	C				5utrs,intron		NM_001108596
3	135652854	0.001	Xrn2	+	T	C	C	C				5utrs,intron		NM_001108596
3	135653287	0.001	Xrn2	+	A	G	G	G				5utrs,intron		NM_001108596
3	135653665	0.001	Xrn2	+	C			G				5utrs,intron		NM_001108596
3	135655886	0.001	Xrn2	+	C	T	T	T				5utrs,intron		NM_001108596
3	135659350	0.001	Xrn2	+	T	C	C	C				5utrs,intron		NM_001108596
3	135672844	0.005	Xrn2	+	T	C	C	C				intron		NM_001108596
3	135673604	0.002	Xrn2	+	A	T	T	T				intron		NM_001108596
3	135675025	0.001	Xrn2	+	T	C	C	C				intron		NM_001108596
3	135675823	0.008	Xrn2	+	T			C				intron		NM_001108596
3	135675837	0.003	Xrn2	+	C					T		intron		NM_001108596
3	135675888	0	Xrn2	+	G			A				intron		NM_001108596
3	135676396	0.015	Xrn2	+	T		A					intron		NM_001108596
3	135678125	0.229	Xrn2	+	A	G	G	G				intron		NM_001108596
3	135681523	0.229	Xrn2	+	C		T					intron		NM_001108596
3	135682235	0.229	Xrn2	+	G			T		T		intron		NM_001108596
3	135682432	0.229	Xrn2	+	C						A	intron		NM_001108596
3	135684575	0.229	Xrn2	+	T		C					intron		NM_001108596
3	135684740	0.229	Xrn2	+	A	C	C					intron		NM_001108596
3	135687705	0.39	Xrn2	+	T	C	C	C				intron		NM_001108596
3	135687771	0.743	Xrn2	+	A				T			intron		NM_001108596
3	135689271	0.001	Xrn2	+	A	G	G	G				intron		NM_001108596
3	135689309	0.004	Xrn2	+	A	G	G					intron		NM_001108596
3	135689941	0.008	Xrn2	+	T	C	C					intron		NM_001108596
3	135691023	0.001	Xrn2	+	C	T	T	T				intron		NM_001108596
3	135691681	0	Xrn2	+	T		A					intron		NM_001108596
3	135693566	0.002	Xrn2	+	G	A	A	A				intron		NM_001108596
3	135696384	0.031	Xrn2	+	C		A					intron		NM_001108596
3	135703538	0	Xrn2	+	T	G	G					intron		NM_001108596
3	135706078	0	Xrn2	+	G	C	C	C				intron		NM_001108596
3	135709433	0	Xrn2	+	T	G	G	G				intron		NM_001108596
3	135711775	0.007	Xrn2	+	T		C					intron		NM_001108596
3	135712143	0.862	Xrn2	+	C	T	T	T				intron		NM_001108596
3	135713581	0	Xrn2	+	C	T	T	T				intron		NM_001108596
3	135714353	0	Xrn2	+	A	G	G	G				intron		NM_001108596
3	135715368	0	Xrn2	+	T	C	C	C				intron		NM_001108596
3	135715820	0.013	Xrn2	+	A	G	G	G				intron		NM_001108596
3	135716896	0	Xrn2	+	A	T	T	T				intron		NM_001108596
3	135717776	0.007	Xrn2	+	C		A	A		A	A	intron		NM_001108596
3	135719234	0	Xrn2	+	A	G	G	G				intron		NM_001108596
3	135722465	0.003	Xrn2	+	T	A	A					intron		NM_001108596
3	135722793	0.001	Xrn2	+	G	T	T	T				intron		NM_001108596
3	135724421	0.002	Xrn2	+	C	A	A	A				3utrs,exon		NM_001108596
3	135728046	0.016			A	G	G	G
3	135732144	0.001			T	C	C	C
3	135732331	0.001			A	G	G
3	135733306	0.214			G	A	A	A
3	135734817	0.845			T	C	C
3	135739192	0			T	C	C	C
3	135740192	0.003			T		C
3	135740847	0.488			A	G	G
3	135743082	0.112			T	C	C	C
3	135743111	0.006			C						A
3	135743855	0.006			A	C	C	C
3	135745444	0.013			C		T
3	135746653	0.013			T	C	C	C
3	135748716	1			A	G	G	G
3	135748745	1			G	A	A	A
3	135750250	0			G		C
3	135750256	0			G	C	C
3	135751674	0.071			T	G	G	G
3	135752030	0.985			G	T	T	T
3	135752590	0.004			A	G	G	G
3	135753472	0.005			A	C	C	C
3	135755721	0.003			A						C
3	135757903	0.003			T	C	C
3	135758311	0.006			G	A	A	A
3	135759888	0.002			A	C	C	C
3	135760614	0.122			T	A	A	A
3	135760830	0.112			A	G	G
3	135763619	0.004			A	G	G	G
3	135763712	0.052			C	T	T	T
3	135764171	0.089			T			C
3	135764284	0.012			T	G	G	G
3	135767335	0.106			T	A	A	A
3	135767992	0.044			T	A	A	A
3	135769414	0.044			C		A
3	135769445	0.044			G	T	T
3	135769450	0.044			C	A	A
3	135769464	0.044			C	T	T
3	135769468	0.044			C	T	T
3	135769472	0.044			C	G	G
3	135769473	0.044			C	A	A
3	135770464	0.001			A	G	G
3	135772967	0.001			G	T	T	T
3	135776405	0.001			T		C
3	135783640	0.001			T	C
3	135784690	0.001			T	G	G
3	135786903	0.001			T	C	C
3	135786919	0.001			A	G	G
3	135787394	0.001			C	T	T	T
3	135788842	0.001			T	A	A	A
3	135791522	0.001			T		C
3	135792120	0.001			T	G	G
3	135794586	0.385			G	A	A	A
3	135794981	0			A	C	C	C
3	135795950	0.001			C	T	T
3	135795962	0			T		C
3	135795973	0.001			A	T	T
3	135796846	0.052			T	C	C	C
3	135799048	0.007			A	G	G	G
3	135799226	0.02			A		G
3	135799604	0.02			A	G	G	G
3	135799669	0.02			C	T	T
3	135799862	1			C	T	T	T
3	135802988	0.001			A					G
3	135803585	0.001			A		G
3	135803602	0.001			G		C
3	135803654	0.001			C	G	G
3	135803657	0.001			G	A	A
3	135806129	0.001			G		C
3	135806248	0.001			T		G
3	135807755	0.001			T	G	G	G
3	135807966	0.001			T		C
3	135809412	0.001			C	T	T
3	135809734	0.012			G			T
3	135810629	0.004			T	A	A	A
3	135811533	0.007			C	A	A	A
3	135812308	0.003			C	T	T	T
3	135816216	0.003			T	C	C	C
3	135817732	0.003			A		G
3	135817782	0.003			G		A
3	135817784	0.003			C		T
3	135817790	0.003			A		C
3	135817848	0.003			T	C	C	C
3	135818231	0.003			G	T	T
3	135819222	0.008			C	G	G	G
3	135820456	0.012			T	C	C	C
3	135821036	0.696			A			C
3	135821363	0.696			A	G	G	G
3	135821460	0.696			A	G	G	G
3	135821461	0.696			T	C	C	C
3	135821616	0.068			A	G	G	G
3	135821646	0.004			C	G	G	G
3	135822687	0.001			T	C	C	C
3	135823363	0.049			T	C	C	C
3	135823435	0.906			G	A	A	A
3	135823861	0.001			C	T	T	T
3	135824699	0.177			C	A	A	A
3	135824941	0.001			T	C	C	C
3	135824949	0.001			T	G	G
3	135825244	0.001			T	G	G	G
3	135826766	0.013			A	C	C	C
3	135827015	0.079			A	G	G	G
3	135827538	0			G	A	A	A
3	135827868	0.004			G	A	A	A
3	135828020	0			A	C	C	C
3	135828022	0			C	G		G
3	135828133	0			C	A	A	A
3	135829624	0			T	C	C	C
3	135830351	0.002			G	A	A	A
3	135830740	0.002			G	T	T
3	135831285	0			C	T	T	T			T
3	135832020	0.001			G	A	A	A
3	135835300	0			G	C	C	C
3	135841225	0			T		C
3	135841763	0.002			G	T	T	T
3	135843320	0.001			A	T	T	T
3	135843773	0			G	C	C	C
3	135843806	0			T	C	C	C
3	135843891	0.001			G	C	C	C
3	135844334	0			T	A	A
3	135844613	0.661			A	C	C	C
3	135847454	0.002			A	T	T	T
3	135847479	0			A	C	C	C
3	135848501	0			G		A
3	135848553	0.003			G	C	C
3	135849370	0.067			G					T
3	135849656	0.023			T	G	G	G
3	135849780	0.577			A	G	G	G
3	135850290	0.002			T	C	C	C
3	135850299	0.001			A	G	G	G
3	135851172	0			G	T	T	T
3	135853080	0			A	T	T	T
3	135853893	0			C	T	T	T
3	135853909	0.003			T	C	C	C
3	135855593	0.003			C	T	T	T
3	135855642	0.001			C	T	T	T
3	135856274	0.009			T	C	C	C
3	135858799	0			A	G	G	G
3	135862594	0			C	T	T	T
3	135862981	0			G	T	T	T
3	135863673	0.029			G	C
3	135863677	0.026			G	C
3	135864592	0.011			A	G	G	G
3	135865284	0			T	C	C	C
3	135866174	0			A	G	G	G
3	135866558	0.004			G	T	T	T
3	135868357	0.985			A	G	G	G
3	135868472	0.99			C			T
3	135870837	0.002			C	T	T
3	135875346	0.003			T	C	C	C
3	135875932	0.019			A	G	G	G
3	135877055	0			G	A	A	A
3	135877638	0.012			A	C	C	C
3	135878082	0.002			A	G	G	G
3	135881797	0.001			A	G	G	G
3	135882328	0.001			G		A
3	135882390	0.001			G	A	A
3	135882401	0.001			T			A
3	135883378	0.877			C	T	T	T
3	135883955	0.002			C	T	T	T
3	135884177	0			C	T	T	T
3	135884223	0			G	T	T	T
3	135884960	0.022			C	T	T	T
3	135885991	0.002			T	C	C	C
3	135886277	0.06			T	C	C	C
3	135887183	0			A	G	G	G
3	135888463	0.002			C	T	T
3	135889435	0			T	C	C	C
3	135889482	0.364			C	T	T	T
3	135890425	0.364			G	A	A	A
3	135890531	0.364			G	A	A	A
3	135891051	0.004			A		G
3	135891052	0.005			T		C
3	135891828	0.001			G	A	A	A
3	135892927	0			G	A	A	A
3	135892943	0.003			A	G	G	G
3	135894173	0.006			A	G	G	G
3	135894832	0			A	G	G	G
3	135895647	0			T	C	C	C
3	135897533	0			C	T	T	T
3	135897671	0			A		G	G
3	135897892	0			G		T	T
3	135898132	0			C	G	G	G
3	135898200	0			G		T
3	135898359	0			G	C	C	C
3	135899131	0			T	G	G	G
3	135901415	0			T		C	C
3	135903434	0			G	A	A	A
3	135904186	0.003			A	C	C	C
3	135906384	0.001			A	T	T	T
3	135906674	0.013			C	T	T	T
3	135907232	0.01			C		T
3	135909440	0.102			C	T	T	T
3	135909673	0.015			C	T	T	T
3	135910055	0.04			G	A	A	A
3	135910600	0			C	T	T	T
3	135910850	0			T	G	G	G
3	135910851	0			C	T	T	T
3	135911658	0.039			T	C	C	C
3	135912209	0.001			G	A	A	A
3	135912247	0.123			T		A
3	135912849	0			T	G	G	G
3	135914168	0.005			A	G	G	G
3	135914610	0			T	A	A	A
3	135914611	0			G	T		T
3	135914766	0			A	C	C	C
3	135918075	0.953			A	G	G	G
3	135918078	0.988			G	A	A	A
3	135918424	0			G	A	A	A
3	135918547	0.001			A			C
3	135918956	1			G	A	A	A
3	135919452	0			C	T	T	T
3	135919565	0.009			A	G	G	G
3	135919601	0.001			A	G	G	G
3	135919709	0.002			T	C	C	C
3	135920050	0.01			T	C	C
3	135920302	0.043			C	T	T	T
3	135920489	0.011			T	C	C	C
3	135920907	0.001			C	G	G	G
3	135921232	0.001			G	A	A	A
3	135921505	0			G	A	A
3	135921506	0			G	T	T
3	135921801	0.002			G	A	A	A
3	135921966	0.061			A	G	G	G
3	135922243	0.003			C	G	G	G
3	135922249	0.003			G	C	C	C
3	135922283	0.002			G	A	A	A
3	135922332	0.002			G	A	A	A
3	135922358	0.006			C	T	T	T
3	135923585	0			A			C
3	135923593	0.001			A	C	C
3	135923597	0			A	C	C
3	135923601	0			A	C	C
3	135923605	0.002			A	C	C
3	135923609	0.014			A	C	C
3	135923611	0.018			A		C
3	135923613	0.019			A	C	C		C
3	135923617	0.015			A	C	C
3	135923623	0.006			T	C	C	C
3	135923810	0.183			G	A	A	A
3	135923854	0			C	A	A	A
3	135924376	0			G	T	T	T
3	135929371	0.996			T	G	G	G
3	135931547	0.047			C	A		A
3	135931749	0			C	T	T	T
3	135935930	0.002			T				C
3	135940559	0.001			T	C	C	C
3	135941705	0.05			A	C	C
3	135943106	0			C	T	T	T
3	135943660	0.005			A	G	G	G
3	135944121	0.001			A	G	G	G
3	135945589	0.001			G	T	T	T
3	135945795	0			C		T
3	135947278	0			G	A	A	A
3	135947635	0.001			C	T	T	T
3	135948003	0.001			G		A	A
3	135948114	0.007			G	C	C	C
3	135948355	0			C	G	G	G
3	135948918	0.008			G	A	A	A
3	135951327	0.026			G	C	C	C
3	135952851	0.001			T		C
3	135956218	0			A	C	C	C
3	135957907	0.004			C	A	A	A
3	135959212	0.005			A	G	G	G
3	135959302	0.001			G			C
3	135959495	0			T	C	C	C
3	135959922	0.003			G	A	A
3	135962925	0			A	G	G	G
3	135964759	0.003			G	A	A	A
3	135964988	0			T	G	G	G
3	135965218	0			A	G	G
3	135965631	0.002			A	G	G	G
3	135972258	0.005			G	A	A
3	135972574	0.005			C		T
3	135972615	0.005			G	C	C
3	135972882	0.005			C		T
3	135972883	0.005			C		G
3	135972890	0.005			C		T
3	135972904	0.005			C		T
3	135972918	0.005			A		C
3	135972933	0.005			T		C
3	135972968	0.005			G	A	A
3	135972973	0.005			C	A	A
3	135972975	0.005			T	G	G
3	135974015	0.005			A	G	G	G
3	135975478	0.007			A	G	G	G
3	135975932	0			C	G	G	G
3	135976990	0			C	T	T	T
3	135977354	0.001			A	G	G	G
3	135978102	0			C	T	T	T
3	135978365	0			G	A	A	A
3	135980710	0.002			T	C	C	C
3	135980774	0.004			T	C	C	C
3	135981093	0.017			T	A	A
3	135981676	0.002			A	G	G	G
3	135981796	0			A	G	G	G
3	135982135	0.019			A	G	G	G
3	135982200	0.029			T	G	G	G
3	135984060	0.004			T	C	C	C
3	135984123	0.009			C	A	A	A
3	135985133	0.058			C	T	T	T
3	135985276	0.008			T	C	C	C
3	135986021	0.138			C		T
3	135986838	0.488			G	A	A	A
3	135988539	0.001			C	T	T	T
3	135988636	0.008			A	G	G	G
3	135989060	0.001			C	A	A	A
3	135992260	0.016			C	G	G	G
3	135992282	0.016			G	C	C	C
3	135992725	0			T		C	C
3	135992976	0			G	T	T	T
3	135993136	0.543			C					A
3	135994256	0.026			A	C	C	C
3	135994292	0.007			T	A			A
3	135994342	0.007			A	T
3	135994388	0.007			G	A
3	135994399	0.007			G		C	C
3	135994590	0.001			G	A	A	A
3	135995033	0.002			G	C	C
3	135995101	0.001			T	C	C	C
3	135995411	0.007			T	C	C	C
3	135995622	0.004			C	T	T	T
3	135995734	0.179			T	C	C	C
3	135995936	0.002			C	T	T	T
3	135996089	0.011			T	G	G	G
3	135996289	0.002			C	T	T	T
3	135996326	0.004			A	G	G	G
3	135996416	0.01			T	C	C	C
3	135998180	0.001			A	C	C	C
3	135998972	0.279			C	T	T	T
3	136002824	0.001			A	G	G	G
3	136003279	0.002			C		A
3	136003545	0.396			A	G	G	G
3	136005275	0			C	T	T	T
3	136005380	0.002			C						T
3	136005451	0			C	G	G	G
3	136005507	0.005			T	A	A	A
3	136005704	0			T	G	G
3	136005717	0			T	C	C	C
3	136005919	0			T		A
3	136006103	0.001			T					C
3	136006106	0.002			A					C
3	136006894	0	Pax1	+	G	A	A	A				5utrs,exon		NM_001107787
3	136007161	0	Pax1	+	C	T	T	T				5utrs,intron		NM_001107787
3	136007363	0	Pax1	+	A	C	C	C				5utrs,intron		NM_001107787
3	136007431	0	Pax1	+	T	A	A	A				5utrs,intron		NM_001107787
3	136007464	0.031	Pax1	+	G	C	C					5utrs,intron		NM_001107787
3	136007558	0	Pax1	+	T	C	C	C				5utrs,intron		NM_001107787
3	136007670	0	Pax1	+	C	A	A	A				5utrs,intron		NM_001107787
3	136007679	0	Pax1	+	T	C	C	C				5utrs,intron		NM_001107787
3	136008180	0.001	Pax1	+	C	T	T	T				5utrs,intron		NM_001107787
3	136008368	0.001	Pax1	+	C	T	T	T				5utrs,intron		NM_001107787
3	136008514	0	Pax1	+	A	G	G	G				5utrs,intron		NM_001107787
3	136009336	0	Pax1	+	T			C				5utrs,intron		NM_001107787
3	136009358	0.207	Pax1	+	A		G					5utrs,intron		NM_001107787
3	136009362	0.11	Pax1	+	A		C					5utrs,intron		NM_001107787
3	136009386	0	Pax1	+	T		G					5utrs,intron		NM_001107787
3	136010303	0.009	Pax1	+	C	T	T	T				5utrs,intron		NM_001107787
3	136011144	1	Pax1	+	T	C	C	C				intron		NM_001107787
3	136011199	0.995	Pax1	+	A	G	G	G				intron		NM_001107787
3	136011743	0	Pax1	+	G	T	T	T				intron		NM_001107787
3	136012110	0	Pax1	+	T	C	C	C				intron		NM_001107787
3	136012179	0	Pax1	+	A	G	G	G				intron		NM_001107787
3	136012311	0	Pax1	+	C	T	T	T				intron		NM_001107787
3	136012447	0.4	Pax1	+	A	G	G	G				exon	nonsynonymous	NM_001107787	G	S
3	136012801	0.014	Pax1	+	A	G	G	G				intron		NM_001107787
3	136013087	0.984	Pax1	+	C		T	T				exon	synonymous	NM_001107787	G	G
3	136013434	0.001	Pax1	+	C	A	A	A				intron		NM_001107787
3	136013674	0	Pax1	+	T	C	C	C				intron		NM_001107787
3	136013689	0	Pax1	+	C	T	T	T				intron		NM_001107787
3	136014062	0	Pax1	+	G	T	T	T				intron		NM_001107787
3	136014155	0.001	Pax1	+	A	C	C	C				intron		NM_001107787
3	136014517	0.124	Pax1	+	C	T	T	T				intron		NM_001107787
3	136014588	0.001	Pax1	+	A	T	T	T				intron		NM_001107787
3	136015795	0.011	Pax1	+	A	G	G	G				intron		NM_001107787
3	136016135	0	Pax1	+	C	T	T	T				intron		NM_001107787
3	136016265	0	Pax1	+	G	A	A	A				intron		NM_001107787
3	136016552	0.557	Pax1	+	T	C	C	C				intron		NM_001107787
3	136016709	0.985	Pax1	+	G		A					intron		NM_001107787
3	136016721	0.983	Pax1	+	G		A					intron		NM_001107787
3	136016821	0	Pax1	+	A	G	G	G				intron		NM_001107787
3	136017024	0.998	Pax1	+	C	A	A	A				intron		NM_001107787
3	136017974	0	Pax1	+	C		A	A				3utrs,exon		NM_001107787
3	136018555	0.242	Pax1	+	C	T	T	T				3utrs,exon		NM_001107787
3	136018891	0			G	C	C	C
3	136019586	0.001			A	C	C	C
3	136020796	0.001			T	C	C	C
3	136020917	0			G	A	A	A
3	136021282	0			G	T	T	T
3	136021369	0.001			C	T	T	T
3	136021746	0.715			T	C	C	C
3	136021747	0.716			G	C	C	C
3	136022670	0.004			A			T
3	136022777	0.381			C	T	T	T
3	136022822	0			A	G	G
3	136022824	0.001			A	G	G		G
3	136022850	0			C	T	T	T
3	136023804	0.003			G	C	C	C
3	136026538	0.61			T	C	C
3	136026568	0.293			T		C
3	136026639	0.695			T		C
3	136026692	0.16			C	G	G
3	136026755	0.396			T			C
3	136026906	0.198			A	G	G
3	136027049	0.644			T		C
3	136027061	0.317			C		T
3	136027177	0.556			C	T	T
3	136029518	0.001			G		A	A
3	136029541	0.001			A		T
3	136031113	0.001			C	G	G	G
3	136032281	0.375			C	T	T	T
3	136033919	0.002			G	A	A	A
3	136034262	0.058			G	A	A	A
3	136036020	0			C	T	T	T
3	136037236	0.014			C	A	A	A
3	136037837	0.022			G	T	T	T
3	136038723	0.103			G	A	A	A
3	136041623	0.002			T	C	C	C
3	136044698	0			T	C	C	C
3	136046614	0.076			C	T	T	T
3	136046977	0.011			A	G	G	G
3	136047278	0			T	C	C	C
3	136047511	0.001			T	C	C	C
3	136047715	0.006			C		T
3	136047725	0.001			G	A	A	A
3	136047729	0			A		T
3	136047782	0.001			T						A
3	136048636	0			A	G	G	G
3	136048975	0.999			T	C	C	C
3	136049192	0.177			A	G	G	G
3	136050979	0			G	C	C	C
3	136051927	0.013			C			A
3	136052159	0.149			A	G	G	G
3	136052884	0.012			G	A	A	A
3	136053928	0			G	A	A	A
3	136055756	0.008			G		A	A
3	136057062	0.007			G	A	A	A
3	136057213	0.001			A	G	G	G
3	136057886	0.001			G	A	A
3	136058682	0			T	G	G	G
3	136059411	0			A	G	G	G
3	136059677	0.002			A	G	G	G
3	136059690	0.003			G	T	T	T
3	136059875	0			C	T	T	T
3	136060345	0.089			G	C
3	136062047	0			T	C	C	C
3	136062326	0			T	C	C	C
3	136066075	0.007			A	G	G	G
3	136066574	0.023			G	A	A
3	136067351	0			C	T	T	T
3	136067371	0.004			A	G	G	G
3	136068387	0.003			A	G	G	G
3	136068932	0.003			T						A
3	136070316	0.002			C	T	T	T
3	136070463	0.103			A	C	C	C
3	136070886	0.103			G	C	C
3	136070900	0.103			G	C	C
3	136070916	0.103			G	C	C
3	136070989	0.103			A	T	T	T
3	136071472	0.029			C	G	G	G
3	136071964	0.001			A	G	G	G
3	136072451	0			G	A	A	A
3	136072785	0.001			C	A	A	A
3	136073070	0.002			A	C	C	C
3	136073143	0.003			C			T
3	136073210	0.005			A		G
3	136073998	0.005			A	T	T
3	136074057	0.005			G	A	A	A
3	136074247	0.005			C	T	T	T
3	136075442	0.096			C	G	G	G
3	136075520	0.009			T	C	C	C
3	136075579	0.01			T	G	G	G
3	136075587	0.007			C	T	T	T
3	136075620	0.007			A	C	C	C
3	136075629	0.004			C	T	T	T
3	136075683	0			T	G	G	G
3	136075719	0.001			G	C	C	C
3	136075825	0.001			A	G	G
3	136075838	0.001			A	T	T
3	136075913	0.001			T	C	C
3	136075951	0.001			C		T
3	136075982	0.001			G		A
3	136075993	0.001			T		A
3	136076003	0.001			G		A
3	136076814	0.001			C	A
3	136076930	0			C	G	G	G
3	136077061	0.001			G	A	A	A
3	136077084	0.005			T	C	C	C
3	136077124	0.039			A	G	G	G
3	136078043	0.028			A	G	G	G
3	136078096	0.001			T	C	C	C
3	136078168	0.004			A	T	T	T
3	136078278	0.004			G	A	A
3	136078284	0.004			C	T	T
3	136078296	0.004			G		A
3	136078351	0.004			T		G
3	136079254	0			C		T	T
3	136079340	0.002			G	A	A	A
3	136079939	0.001			T	C	C	C
3	136080060	0.037			T		C
3	136080064	0.053			A		G
3	136080065	0.055			A		G
3	136080071	0.058			G	C	C	C
3	136080072	0.058			T	C
3	136080082	0.053			T	C
3	136080107	0.009			A		G
3	136080114	0.002			A		C
3	136080126	0.003			G	A	A
3	136080346	0.023			A	G	G	G
3	136081302	0.001			C	A	A	A
3	136081360	0.047			A	G	G	G
3	136081425	0.047			C	T	T	T
3	136081529	0.047			T	G	G	G
3	136081539	0.047			G	T	T	T
3	136081580	0.047			G	A	A	A
3	136081623	0.047			C		T	T
3	136081638	0.047			C	T	T	T
3	136081671	0.047			A	T	T	T
3	136081725	0.047			C	T
3	136081749	0.047			T	A	A
3	136082073	0.047			G	T	T	T
3	136082557	0			A	C	C	C
3	136082883	0.126			A	G	G	G
3	136083035	0.001			G	A	A	A
3	136083434	0.821			A	G	G	G
3	136083886	0.001			G	A	A	A
3	136085210	0.007			G	A	A	A
3	136085793	0.035			A	T	T
3	136086347	0			G	A	A	A
3	136086796	0.001			T	C	C
3	136087391	0.074			C	T	T	T
3	136088120	0.005			C	A	A	A
3	136088435	0.021			A	G	G	G
3	136088782	0.004			C	A	A	A
3	136089460	0.01			C	T	T	T
3	136089954	0			T	C	C	C
3	136089972	0.005			A	G	G	G
3	136090337	0.964			G	A	A	A
3	136090486	0			C	T	T	T
3	136091533	0			C	T	T
3	136091623	0			G	A	A
3	136091625	0			C	A	A
3	136091628	0			C	G	G
3	136091633	0			C		T
3	136091975	0			A	G	G
3	136092077	0.002			A	G	G	G
3	136094126	0.002			G	A	A	A
3	136094556	0.047			A	C	C
3	136094683	0.002			G	A	A	A
3	136094854	0			A	C	C	C
3	136095216	0.26			T	C	C	C
3	136095719	0			C	A	A	A
3	136096085	0			C	G	G	G
3	136096975	0.003			C	T	T
3	136097525	0.009			G	A	A	A
3	136098090	0.005			G		A	A
3	136098093	0.007			A	G	G	G
3	136098455	0.007			C	T	T
3	136098464	0.007			T		C
3	136098478	0.007			T	A	A
3	136098505	0.007			T	C	C
3	136098813	0.007			G		T
3	136098937	0.007			T	C	C
3	136098947	0.007			C	A	A
3	136098980	0.007			T	C	C
3	136098987	0.007			A	G	G
3	136099259	0.045			T	C	C	C
3	136099456	0.005			T	A	A	A
3	136099477	0.002			A	G	G	G
3	136099620	0.002			G	T	T	T
3	136099733	0.002			A			G
3	136099833	0.002			T	A	A	A
3	136100563	0.02			A	G	G
3	136100745	0.008			A	C	C	C
3	136100964	0			G	A	A	A
3	136101223	0			T	C	C	C
3	136101277	0.001			T	C	C	C
3	136101566	0.001			C	T	T	T
3	136101613	0			A	G	G	G
3	136101918	0			T	A	A	A
3	136101997	0.006			A	G	G
3	136102067	0			T	A	A	A
3	136102341	0.118			A	G	G	G
3	136102717	0.002			C	T	T	T
3	136102757	0			T	C	C	C
3	136102758	0			G	A	A	A
3	136102926	0.001			T	C	C	C
3	136103069	0.001			C	T	T	T
3	136103256	0			C	A	A	A
3	136104841	0			G	C	C	C
3	136104939	0			G	A	A	A
3	136105299	0			T		C
3	136105336	0.012			T		C	C
3	136106145	0.012			C	T	T
3	136106884	0.001			T	C	C	C
3	136106953	0			G	A	A	A
3	136106972	0			G	C	C	C
3	136107063	0.002			T	C	C	C
3	136108241	0.005			T	C	C	C
3	136108307	0			T	A	A	A
3	136108482	0			G	A	A	A
3	136109320	0			A	G	G	G
3	136109390	0.022			A	G	G	G
3	136109699	0			A	G	G	G
3	136109929	0			T	C	C	C
3	136109971	0.001			C	A	A	A
3	136110471	0.001			C	T	T	T
3	136110601	0			C	T	T	T
3	136111357	0.044			A	G	G	G
3	136112155	0.047			T	C	C	C
3	136112302	0.989			C	T	T	T
3	136112898	0.989			G	A	A	A
3	136112972	0.989			C	G	G
3	136112991	0.989			C	G	G
3	136112996	0.989			C	G	G
3	136113072	0.989			T		G				G
3	136113099	0.002			C		G
3	136113101	0.002			C		G
3	136113986	0			A	G	G	G
3	136114322	0.978			T	A	A
3	136114707	0			A	G	G	G
3	136114764	0			A	C	C	C
3	136114973	0			G	C	C	C
3	136115212	0			G	A	A	A
3	136115537	0.013			T	C	C	C
3	136116110	0.237			C	T	T	T
3	136116299	1			C	T	T	T
3	136116583	1			T	C	C	C
3	136116976	0			A	G	G	G
3	136117413	0			C	T	T	T
3	136117537	0			T	C	C	C
3	136117616	0			T	G	G	G
3	136118124	0.001			A	G	G	G
3	136118218	0.018			T	C	C	C
3	136118498	0			T	C	C	C
3	136118594	0.737			A	G	G
3	136118827	0			G	A	A	A
3	136118947	0			C	T	T	T
3	136119123	0			C	T	T	T
3	136119517	0.003			G		T
3	136119906	0.998			T	C	C	C
3	136120118	0.009			A	C	C	C
3	136120640	0			A	C	C
3	136120986	0.028			A	G	G	G
3	136121106	0.001			G	A	A	A
3	136121368	0			C	T	T	T
3	136122000	0.003			C	A	A	A
3	136122292	0.001			A	G	G	G
3	136122380	0.005			C	A	A	A
3	136122805	0.035			G	T	T	T
3	136123138	0.002			A	G	G	G
3	136123331	0.001			G	A	A	A
3	136123812	0.001			C			T
3	136124231	0.024			C		A
3	136124246	0.11			G						A
3	136125715	0.562			A	T	T	T
3	136126329	0.002			G	A	A
3	136126799	0.044			C	T	T	T
3	136126801	0.049			T	C	C	C
3	136127122	0.003			C	A	A	A
3	136127339	0.001			G	A	A
3	136127449	0.001			T			G
3	136127824	0.043			G	A	A	A
3	136128094	0.001			C	T	T	T
3	136128315	0.014			C	T	T	T
3	136128329	0.074			C	G	G	G
3	136128545	0.009			T	C	C
3	136128548	0.01			G	A	A
3	136129087	0			A		G	G
3	136129155	0.012			C	T	T	T
3	136129654	0.012			T	A	A	A
3	136129791	0.048			A	G	G	G
3	136130031	0			T	C	C	C
3	136130059	0.001			A	G	G	G
3	136130189	0.008			A	C	C	C
3	136130452	0			C	A	A	A
3	136130617	0			C	T	T
3	136130629	0.008			G	A	A
3	136130990	0.008			C	T	T	T
3	136131214	0			T	C	C	C
3	136131363	0			A	G	G	G
3	136131809	0.001			C	T	T	T
3	136132319	0.003			C	T	T	T
3	136132440	0.001			C	T	T	T
3	136132646	0.001			G		A	A
3	136132726	0			A	C	C	C
3	136132733	0			T	C	C	C
3	136133028	0.001			G					A
3	136133147	0.006			T	A	A	A
3	136134074	0			C	T	T	T
3	136134107	0.045			A	T	T
3	136134195	0.011			A	C	C	C
3	136134247	0			G	A	A	A
3	136135560	1			A	C	C	C
3	136136067	0			G	T	T	T
3	136136251	0			G	A	A	A
3	136136360	0			C	A	A	A
3	136136430	0.004			A	G	G
3	136136431	0.004			C	T	T
3	136136437	0.003			T					G
3	136136587	0			C	T	T	T
3	136136602	0			C	A	A	A
3	136136752	0.007			G	T	T	T
3	136137252	0			C	T	T	T
3	136137359	0.001			G	T	T	T
3	136137569	0.01			C	T	T	T
3	136138081	0			T	C	C	C
3	136138144	0			C	T	T	T
3	136138760	0			T	C	C	C
3	136139028	0.022			A	G	G	G
3	136139061	0.007			T	C	C	C
3	136139112	0.004			T	C	C	C
3	136139148	0.001			A	G	G	G
3	136139195	0.088			A	G	G	G
3	136139639	0.036			C	T	T	T
3	136139757	0			T	C	C	C
3	136140216	0			C	T	T	T
3	136140956	0.002			G	A	A	A
3	136141111	0.016			T			A
[truncated: 17,910 more rows]
