# Supplementary material for: Validation of Six Genetic Determinants of Susceptibility to Estrogen-Induced Mammary Cancer in the Rat and Assessment of Their Relevance to Breast Cancer Risk in Humans
Source: G3 (Bethesda). 2014 May 28;4(8):1385–94. doi: 10.1534/g3.114.011163 (PMC4132170; doi:10.1534/g3.114.011163)
Supplement: Supporting Information [file supp_g3.114.011163_TableS9.xlsx]

## Sheet: Table S9  Emca6 Genes
Ensembl Gene ID	Description	Chromosome Name	Gene Start (bp)	Strand	Associated Gene Name
ENSRNOG00000030510	Exocyst complex component 4 [Source:UniProtKB/Swiss-Prot;Acc:Q62824]	4	60406942	1	Exoc4
ENSRNOG00000030510	Exocyst complex component 4 [Source:UniProtKB/Swiss-Prot;Acc:Q62824]	4	60406942	1	Exoc4
ENSRNOG00000032928	Uncharacterized protein [Source:UniProtKB/TrEMBL;Acc:D4AAD3]	4	61332106	1	D4AAD3_RAT
ENSRNOG00000008775	Uncharacterized protein [Source:UniProtKB/TrEMBL;Acc:D3ZST2]	4	61348214	1	RGD1308226
ENSRNOG00000008775	Uncharacterized protein [Source:UniProtKB/TrEMBL;Acc:D3ZST2]	4	61348214	1	RGD1308226
ENSRNOG00000008851	UDP-xylose and UDP-N-acetylglucosamine transporter [Source:RefSeq peptide;Acc:NP_001100060]	4	61480810	-1	Slc35b4
ENSRNOG00000027472		4	61583847	-1
ENSRNOG00000009513	Aldose reductase [Source:UniProtKB/Swiss-Prot;Acc:P07943]	4	61645438	-1	Akr1b1
ENSRNOG00000009734	aldose reductase-related protein 2 [Source:RefSeq peptide;Acc:NP_775159]	4	61714290	1	Akr1b8
ENSRNOG00000027433	aldo-keto reductase family 1 member B10 [Source:RefSeq peptide;Acc:NP_001013102]	4	61757580	1	Akr1b10
ENSRNOG00000009875	aldose reductase-related protein 1 [Source:RefSeq peptide;Acc:NP_446233]	4	61794209	1	Akr1b7
ENSRNOG00000010133	bisphosphoglycerate mutase [Source:RefSeq peptide;Acc:NP_955414]	4	61858884	1	Bpgm
ENSRNOG00000010133	bisphosphoglycerate mutase [Source:RefSeq peptide;Acc:NP_955414]	4	61858884	1	Bpgm
ENSRNOG00000010133	bisphosphoglycerate mutase [Source:RefSeq peptide;Acc:NP_955414]	4	61858884	1	Bpgm
ENSRNOG00000010233	Non-muscle caldesmon [Source:UniProtKB/Swiss-Prot;Acc:Q62736]	4	62087364	1	Cald1
ENSRNOG00000010233	Non-muscle caldesmon [Source:UniProtKB/Swiss-Prot;Acc:Q62736]	4	62087364	1	Cald1
ENSRNOG00000010397	Uncharacterized protein [Source:UniProtKB/TrEMBL;Acc:D3ZFQ9]	4	62167497	1	Agbl3
ENSRNOG00000010397	Uncharacterized protein [Source:UniProtKB/TrEMBL;Acc:D3ZFQ9]	4	62167497	1	Agbl3
ENSRNOG00000026965	Transmembrane protein 140 [Source:UniProtKB/Swiss-Prot;Acc:Q5M826]	4	62248802	1	Tmem140
ENSRNOG00000026958	Modulator of retrovirus infection homolog [Source:UniProtKB/Swiss-Prot;Acc:Q6AYH4]	4	62259658	-1	LOC500077
ENSRNOG00000010421	WD repeat-containing protein 91 [Source:UniProtKB/Swiss-Prot;Acc:B2RYI0]	4	62265197	-1	Wdr91
ENSRNOG00000010573	Uncharacterized protein [Source:UniProtKB/TrEMBL;Acc:D4ADQ4]	4	62319708	1	D4ADQ4_RAT
ENSRNOG00000010573	Uncharacterized protein [Source:UniProtKB/TrEMBL;Acc:D4ADQ4]	4	62319708	1	D4ADQ4_RAT
ENSRNOG00000026919	Uncharacterized protein [Source:UniProtKB/TrEMBL;Acc:D4A4K8]	4	62344322	-1	D4A4K8_RAT
ENSRNOG00000010795	CCR4-NOT transcription complex subunit 4 [Source:RefSeq peptide;Acc:NP_001032871]	4	62437689	-1	Cnot4
ENSRNOG00000010795	CCR4-NOT transcription complex subunit 4 [Source:RefSeq peptide;Acc:NP_001032871]	4	62437689	-1	Cnot4
ENSRNOG00000010795	CCR4-NOT transcription complex subunit 4 [Source:RefSeq peptide;Acc:NP_001032871]	4	62437689	-1	Cnot4
ENSRNOG00000010852	nuclear pore complex protein Nup205 [Source:RefSeq peptide;Acc:NP_001102090]	4	62589141	1	Nup205
ENSRNOG00000010852	nuclear pore complex protein Nup205 [Source:RefSeq peptide;Acc:NP_001102090]	4	62589141	1	Nup205
ENSRNOG00000011184	solute carrier family 13 member 4 [Source:RefSeq peptide;Acc:NP_001012639]	4	62679593	-1	Slc13a4
ENSRNOG00000011184	solute carrier family 13 member 4 [Source:RefSeq peptide;Acc:NP_001012639]	4	62679593	-1	Slc13a4
ENSRNOG00000011750	family with sequence similarity 180, member A (Fam180a), mRNA [Source:RefSeq DNA;Acc:NM_001108621]	4	62729244	-1	Fam180a
ENSRNOG00000011857	Myotrophin [Source:UniProtKB/Swiss-Prot;Acc:P62775]	4	62895260	-1	Mtpn
ENSRNOG00000011897		4	63580199	-1
ENSRNOG00000039142	Uncharacterized protein [Source:UniProtKB/TrEMBL;Acc:F1LWL4]	4	64021330	-1	F1LWL4_RAT
ENSRNOG00000011946	Pleiotrophin [Source:UniProtKB/Swiss-Prot;Acc:P63090]	4	64078757	-1	Ptn
ENSRNOG00000011946	Pleiotrophin [Source:UniProtKB/Swiss-Prot;Acc:P63090]	4	64078757	-1	Ptn
ENSRNOG00000026705	diacylglycerol kinase iota [Source:RefSeq peptide;Acc:NP_942077]	4	64207193	-1	Dgki
ENSRNOG00000026705	diacylglycerol kinase iota [Source:RefSeq peptide;Acc:NP_942077]	4	64207193	-1	Dgki
ENSRNOG00000039126	Uncharacterized protein [Source:UniProtKB/TrEMBL;Acc:F1M8T6]	4	64582988	-1	F1M8T6_RAT
ENSRNOG00000012826	Cyclic AMP-responsive element-binding protein 3-like protein 2Processed cyclic AMP-responsive element-binding protein 3-like protein 2 [Source:UniProtKB/Swiss-Prot;Acc:Q6QDP7]	4	64703458	-1	Creb3l2
ENSRNOG00000013004	3-oxo-5-beta-steroid 4-dehydrogenase [Source:UniProtKB/Swiss-Prot;Acc:P31210]	4	64972948	1	Akr1d1
ENSRNOG00000039118	Uncharacterized protein [Source:UniProtKB/TrEMBL;Acc:F1M2Z0]	4	65317616	-1	F1M2Z0_RAT
ENSRNOG00000013251	transcription intermediary factor 1-alpha [Source:RefSeq peptide;Acc:NP_001037731]	4	65392999	1	Trim24
ENSRNOG00000013251	transcription intermediary factor 1-alpha [Source:RefSeq peptide;Acc:NP_001037731]	4	65392999	1	Trim24
ENSRNOG00000013251	transcription intermediary factor 1-alpha [Source:RefSeq peptide;Acc:NP_001037731]	4	65392999	1	Trim24
ENSRNOG00000013378	Uncharacterized protein [Source:UniProtKB/TrEMBL;Acc:D4A9T9]	4	65525124	-1	D4A9T9_RAT
ENSRNOG00000013428	V-type proton ATPase 116 kDa subunit a isoform 4 [Source:RefSeq peptide;Acc:NP_001100061]	4	65588970	-1	Atp6v0a4
ENSRNOG00000013428	V-type proton ATPase 116 kDa subunit a isoform 4 [Source:RefSeq peptide;Acc:NP_001100061]	4	65588970	-1	Atp6v0a4
ENSRNOG00000013616	Uncharacterized protein [Source:UniProtKB/TrEMBL;Acc:D3ZZA5]	4	65654190	1	Tmem213
ENSRNOG00000013729	Uncharacterized protein [Source:UniProtKB/TrEMBL;Acc:D3Z9D0]	4	65674877	-1	RGD1306271
ENSRNOG00000013729	Uncharacterized protein [Source:UniProtKB/TrEMBL;Acc:D3Z9D0]	4	65674877	-1	RGD1306271
ENSRNOG00000013944	RCG28359Uncharacterized protein [Source:UniProtKB/TrEMBL;Acc:D3ZIC9]	4	65824919	-1	Zc3hav1l
ENSRNOG00000013948	Zinc finger CCCH-type antiviral protein 1 [Source:UniProtKB/Swiss-Prot;Acc:Q8K3Y6]	4	65854476	-1	Zc3hav1
ENSRNOG00000042632	Uncharacterized protein [Source:UniProtKB/TrEMBL;Acc:D4A7X6]	4	65922944	1	D4A7X6_RAT
ENSRNOG00000043009	Uncharacterized protein [Source:UniProtKB/TrEMBL;Acc:D4A6A9]	4	65924375	1	D4A6A9_RAT
ENSRNOG00000027617	Tetratricopeptide repeat protein 26 [Source:UniProtKB/Swiss-Prot;Acc:Q5U2N8]	4	65956813	1	Ttc26
ENSRNOG00000005564	Ubinuclein-2 [Source:UniProtKB/Swiss-Prot;Acc:D4A666]	4	65999406	1	Ubn2
ENSRNOG00000005564	Ubinuclein-2 [Source:UniProtKB/Swiss-Prot;Acc:D4A666]	4	65999406	1	Ubn2
ENSRNOG00000005564	Ubinuclein-2 [Source:UniProtKB/Swiss-Prot;Acc:D4A666]	4	65999406	1	Ubn2
ENSRNOG00000005603	Uncharacterized protein [Source:UniProtKB/TrEMBL;Acc:D3ZUS1]	4	66092530	1	D3ZUS1_RAT
ENSRNOG00000005618	UPF0562 protein C7orf55 homolog [Source:UniProtKB/Swiss-Prot;Acc:Q4G012]	4	66107930	1	Fmc1
ENSRNOG00000006001	LUC7-like 2 [Source:RefSeq peptide;Acc:NP_001101323]	4	66153705	1	Luc7l2
ENSRNOG00000006001	LUC7-like 2 [Source:RefSeq peptide;Acc:NP_001101323]	4	66153705	1	Luc7l2
ENSRNOG00000006814	RCG27971Uncharacterized protein [Source:UniProtKB/TrEMBL;Acc:D4A3B8]	4	66199037	-1	Klrg2
ENSRNOG00000029644	C-type lectin domain family 2 member L [Source:UniProtKB/Swiss-Prot;Acc:Q0ZCA7]	4	66226024	1	CLC2L_RAT
ENSRNOG00000029644	C-type lectin domain family 2 member L [Source:UniProtKB/Swiss-Prot;Acc:Q0ZCA7]	4	66226024	1	CLC2L_RAT
ENSRNOG00000007034	homeodomain-interacting protein kinase 2 [Source:RefSeq peptide;Acc:NP_001102092]	4	66273623	-1	Hipk2
ENSRNOG00000007034	homeodomain-interacting protein kinase 2 [Source:RefSeq peptide;Acc:NP_001102092]	4	66273623	-1	Hipk2
ENSRNOG00000007034	homeodomain-interacting protein kinase 2 [Source:RefSeq peptide;Acc:NP_001102092]	4	66273623	-1	Hipk2
ENSRNOG00000007918	Thromboxane-A synthase [Source:UniProtKB/Swiss-Prot;Acc:P49430]	4	66502253	1	Tbxas1
ENSRNOG00000008196	Uncharacterized protein [Source:UniProtKB/TrEMBL;Acc:D4A3V3]	4	66679357	-1	D4A3V3_RAT
ENSRNOG00000026925	Uncharacterized protein [Source:UniProtKB/TrEMBL;Acc:F1LZ78]	4	66826925	-1	F1LZ78_RAT
ENSRNOG00000008725	Solute carrier family 37 (Glycerol-3-phosphate transporter), member 3 (Predicted), isoform CRA_cUncharacterized protein [Source:UniProtKB/TrEMBL;Acc:D3ZZN8]	4	66840635	-1	D3ZZN8_RAT
ENSRNOG00000008725	Solute carrier family 37 (Glycerol-3-phosphate transporter), member 3 (Predicted), isoform CRA_cUncharacterized protein [Source:UniProtKB/TrEMBL;Acc:D3ZZN8]	4	66840635	-1	D3ZZN8_RAT
ENSRNOG00000009030	Ras-related protein Rab-19 [Source:UniProtKB/Swiss-Prot;Acc:Q5M7U5]	4	66889446	1	Rab19
ENSRNOG00000009280	makorin ring finger protein 1 [Source:RefSeq peptide;Acc:NP_001004233]	4	66910240	-1	Q68FR1_RAT
ENSRNOG00000039033	Uncharacterized protein [Source:UniProtKB/TrEMBL;Acc:F1M1C3]	4	66930187	1	F1M1C3_RAT
ENSRNOG00000026748	Uncharacterized protein [Source:UniProtKB/TrEMBL;Acc:D3ZLQ1]	4	66966553	-1	Dennd2a
ENSRNOG00000010005	aarF domain containing kinase 2 [Source:RefSeq peptide;Acc:NP_001101325]	4	67081185	1	Adck2
ENSRNOG00000010005	aarF domain containing kinase 2 [Source:RefSeq peptide;Acc:NP_001101325]	4	67081185	1	Adck2
ENSRNOG00000026616	NADH dehydrogenase (ubiquinone) 1 beta subcomplex, 2 [Source:RefSeq peptide;Acc:NP_001102094]	4	67099841	1	Ndufb2
ENSRNOG00000010957	Uncharacterized protein [Source:UniProtKB/TrEMBL;Acc:F1LZI6]	4	67117759	-1	Braf
ENSRNOG00000010957	Uncharacterized protein [Source:UniProtKB/TrEMBL;Acc:F1LZI6]	4	67117759	-1	Braf
ENSRNOG00000026528	28S ribosomal protein S33, mitochondrial [Source:RefSeq peptide;Acc:NP_001041328]	4	67330936	-1	Mrps33
ENSRNOG00000026509	transmembrane protein 178-like [Source:RefSeq peptide;Acc:NP_001182206]	4	67752685	1	LOC679651
ENSRNOG00000011509	acylglycerol kinase, mitochondrial [Source:RefSeq peptide;Acc:NP_001120969]	4	67879978	1	Agk
ENSRNOG00000011854	Protein LCHN [Source:UniProtKB/Swiss-Prot;Acc:Q0PGW2]	4	67962305	-1	RGD1563986
ENSRNOG00000026446	Uncharacterized protein [Source:UniProtKB/TrEMBL;Acc:D4ADZ5]	4	67999268	1	D4ADZ5_RAT
ENSRNOG00000043427	Uncharacterized protein [Source:UniProtKB/TrEMBL;Acc:F1M4U2]	4	68021758	-1	F1M4U2_RAT
ENSRNOG00000012100	Single-stranded DNA-binding protein, mitochondrial [Source:UniProtKB/Swiss-Prot;Acc:P28042]	4	68027304	1	Ssbp1
ENSRNOG00000012100	Single-stranded DNA-binding protein, mitochondrial [Source:UniProtKB/Swiss-Prot;Acc:P28042]	4	68027304	1	Ssbp1
ENSRNOG00000012201	probable inactive trypsin-X2 [Source:RefSeq peptide;Acc:NP_001102095]	4	68086470	-1	Prss37
ENSRNOG00000026345	Uncharacterized protein [Source:UniProtKB/TrEMBL;Acc:F1LZ06]	4	68126117	-1	F1M283_RAT
ENSRNOG00000026345	Uncharacterized protein [Source:UniProtKB/TrEMBL;Acc:F1LZ06]	4	68126117	-1	F1M283_RAT
ENSRNOG00000026306	C-type lectin domain family 5 member A [Source:RefSeq peptide;Acc:NP_001102847]	4	68174953	-1	Clec5a
ENSRNOG00000039010	Uncharacterized protein [Source:UniProtKB/TrEMBL;Acc:F1M284]	4	68183927	1	F1M284_RAT
ENSRNOG00000026177	Uncharacterized protein [Source:UniProtKB/TrEMBL;Acc:D3ZTX4]	4	68221663	1	D4A3J6_RAT
ENSRNOG00000026177	Uncharacterized protein [Source:UniProtKB/TrEMBL;Acc:D3ZTX4]	4	68221663	1	D4A3J6_RAT
ENSRNOG00000038989	Uncharacterized protein [Source:UniProtKB/TrEMBL;Acc:D3ZSD6]	4	68287242	1	D3ZSD6_RAT
ENSRNOG00000042774	Uncharacterized protein [Source:UniProtKB/TrEMBL;Acc:F1LWP0]	4	68418796	1	Mgam
ENSRNOG00000012916	monooxygenase, DBH-like 2 [Source:RefSeq peptide;Acc:NP_001102699]	4	68505742	-1	Moxd2
ENSRNOG00000013132	Putative inactive serine protease 58 [Source:UniProtKB/Swiss-Prot;Acc:Q6IE06]	4	68534119	-1	Tryx3
ENSRNOG00000028989	trypsin X5 [Source:RefSeq peptide;Acc:NP_001009173]	4	68545711	-1	Tryx5
ENSRNOG00000013203	Trypsin V-A [Source:UniProtKB/Swiss-Prot;Acc:P32821]	4	68579409	-1	LOC312273
ENSRNOG00000013245	Trypsin-4 [Source:UniProtKB/Swiss-Prot;Acc:P12788]	4	68596852	-1	LOC286960
ENSRNOG00000013382	Cationic trypsin-3 [Source:UniProtKB/Swiss-Prot;Acc:P08426]	4	68672294	-1	Prss3
ENSRNOG00000025929	Uncharacterized protein [Source:UniProtKB/TrEMBL;Acc:D4A2T1]	4	68707954	1	D4A2T1_RAT
ENSRNOG00000042143	Uncharacterized protein [Source:UniProtKB/TrEMBL;Acc:F1LUP0]	4	68802637	1	F1LUP0_RAT
ENSRNOG00000042112	RCG28173Uncharacterized protein [Source:UniProtKB/TrEMBL;Acc:D3ZND8]	4	68842421	1	D3ZND8_RAT
ENSRNOG00000043164	Uncharacterized protein [Source:UniProtKB/TrEMBL;Acc:D3ZVW0]	4	68864193	1	D3ZVW0_RAT
ENSRNOG00000042764	Uncharacterized protein [Source:UniProtKB/TrEMBL;Acc:D3ZC18]	4	68900170	1	D3ZC18_RAT
ENSRNOG00000043482	Uncharacterized protein [Source:UniProtKB/TrEMBL;Acc:D4A5K2]	4	68969731	1	D4A5K2_RAT
ENSRNOG00000031385	protease, serine, 3 (mesotrypsin) [Source:RefSeq peptide;Acc:NP_001102096]	4	69011939	1	LOC362347
ENSRNOG00000031327	Uncharacterized protein [Source:UniProtKB/TrEMBL;Acc:D3ZDQ3]	4	69022607	-1	RGD1560283
ENSRNOG00000031327	Uncharacterized protein [Source:UniProtKB/TrEMBL;Acc:D3ZDQ3]	4	69022607	-1	RGD1560283
ENSRNOG00000031682	trypsin 10 precursor [Source:RefSeq peptide;Acc:NP_001004097]	4	69053165	-1	Try10
ENSRNOG00000032916	Anionic trypsin-2 [Source:UniProtKB/Swiss-Prot;Acc:P00763]	4	69088288	1	Prss2
ENSRNOG00000032916	Anionic trypsin-2 [Source:UniProtKB/Swiss-Prot;Acc:P00763]	4	69088288	1	Prss2
ENSRNOG00000032916	Anionic trypsin-2 [Source:UniProtKB/Swiss-Prot;Acc:P00763]	4	69088288	1	Prss2
ENSRNOG00000031157	Uncharacterized protein [Source:UniProtKB/TrEMBL;Acc:D4A5M0]	4	69144579	-1	LOC679835
ENSRNOG00000032156	Anionic trypsin-1 [Source:UniProtKB/Swiss-Prot;Acc:P00762]	4	69185877	1	Prss1
ENSRNOG00000033815	Uncharacterized protein [Source:UniProtKB/TrEMBL;Acc:F1LMX6]	4	69229207	1	F1LQR0_RAT
ENSRNOG00000033815	Uncharacterized protein [Source:UniProtKB/TrEMBL;Acc:F1LMX6]	4	69229207	1	F1LQR0_RAT
ENSRNOG00000033815	Uncharacterized protein [Source:UniProtKB/TrEMBL;Acc:F1LMX6]	4	69229207	1	F1LQR0_RAT
ENSRNOG00000033815	Uncharacterized protein [Source:UniProtKB/TrEMBL;Acc:F1LMX6]	4	69229207	1	F1LQR0_RAT
ENSRNOG00000014312	Uncharacterized protein [Source:UniProtKB/TrEMBL;Acc:F1LQ67]	4	69238523	1	F1LQ67_RAT
ENSRNOG00000014312	Uncharacterized protein [Source:UniProtKB/TrEMBL;Acc:F1LQ67]	4	69238523	1	F1LQ67_RAT
ENSRNOG00000033644	Uncharacterized protein [Source:UniProtKB/TrEMBL;Acc:F1LWW8]	4	69252279	-1	F1LWW8_RAT
ENSRNOG00000014367	Ephrin type-B receptor 6 [Source:UniProtKB/Swiss-Prot;Acc:P0C0K7]	4	69316600	1	Ephb6
ENSRNOG00000014367	Ephrin type-B receptor 6 [Source:UniProtKB/Swiss-Prot;Acc:P0C0K7]	4	69316600	1	Ephb6
ENSRNOG00000014367	Ephrin type-B receptor 6 [Source:UniProtKB/Swiss-Prot;Acc:P0C0K7]	4	69316600	1	Ephb6
ENSRNOG00000014714	Transient receptor potential cation channel subfamily V member 6 [Source:UniProtKB/Swiss-Prot;Acc:Q9R186]	4	69331974	-1	Trpv6
ENSRNOG00000014714	Transient receptor potential cation channel subfamily V member 6 [Source:UniProtKB/Swiss-Prot;Acc:Q9R186]	4	69331974	-1	Trpv6
ENSRNOG00000015394	Transient receptor potential cation channel subfamily V member 5 [Source:UniProtKB/Swiss-Prot;Acc:Q9JIP0]	4	69361059	-1	Trpv5
ENSRNOG00000015394	Transient receptor potential cation channel subfamily V member 5 [Source:UniProtKB/Swiss-Prot;Acc:Q9JIP0]	4	69361059	-1	Trpv5
ENSRNOG00000025618	RCG28042Uncharacterized protein [Source:UniProtKB/TrEMBL;Acc:D4A4Y5]	4	69390898	1	LOC680112
ENSRNOG00000015682	Kell blood group, metallo-endopeptidase [Source:RefSeq peptide;Acc:NP_001178540]	4	69392848	-1	Kel
ENSRNOG00000016076	Prolactin-inducible protein homolog [Source:UniProtKB/Swiss-Prot;Acc:O70417]	4	69633474	1	Pip
ENSRNOG00000025541	seminal vesicle antigen-like 2 [Source:RefSeq peptide;Acc:NP_579825]	4	69666108	1	Sval2
ENSRNOG00000025519	seminal vesicle antigen-like 1 [Source:RefSeq peptide;Acc:NP_579826]	4	69704695	1	Sval1
ENSRNOG00000016484	Glutathione S-transferase kappa 1 [Source:UniProtKB/Swiss-Prot;Acc:P24473]	4	69999767	1	Gstk1
ENSRNOG00000028024	Uncharacterized protein [Source:UniProtKB/TrEMBL;Acc:D4AC26]	4	70026803	1	Tmem139
ENSRNOG00000016707	Caspase-2Caspase-2 subunit p18Caspase-2 subunit p13Caspase-2 subunit p12 [Source:UniProtKB/Swiss-Prot;Acc:P55215]	4	70029728	1	Casp2
ENSRNOG00000016707	Caspase-2Caspase-2 subunit p18Caspase-2 subunit p13Caspase-2 subunit p12 [Source:UniProtKB/Swiss-Prot;Acc:P55215]	4	70029728	1	Casp2
ENSRNOG00000016917	Chloride channel protein 1 [Source:UniProtKB/Swiss-Prot;Acc:P35524]	4	70052402	1	CLCN1_RAT
ENSRNOG00000016917	Chloride channel protein 1 [Source:UniProtKB/Swiss-Prot;Acc:P35524]	4	70052402	1	CLCN1_RAT
ENSRNOG00000016917	Chloride channel protein 1 [Source:UniProtKB/Swiss-Prot;Acc:P35524]	4	70052402	1	CLCN1_RAT
ENSRNOG00000016917	Chloride channel protein 1 [Source:UniProtKB/Swiss-Prot;Acc:P35524]	4	70052402	1	CLCN1_RAT
ENSRNOG00000017149	Protein FAM131B [Source:UniProtKB/Swiss-Prot;Acc:Q568Z1]	4	70082503	-1	Fam131b
ENSRNOG00000017149	Protein FAM131B [Source:UniProtKB/Swiss-Prot;Acc:Q568Z1]	4	70082503	-1	Fam131b
ENSRNOG00000017354	zyxin [Source:RefSeq peptide;Acc:NP_446213]	4	70119162	1	Zyx
ENSRNOG00000017354	zyxin [Source:RefSeq peptide;Acc:NP_446213]	4	70119162	1	Zyx
ENSRNOG00000017354	zyxin [Source:RefSeq peptide;Acc:NP_446213]	4	70119162	1	Zyx
ENSRNOG00000017525	ephrin type-A receptor 1 [Source:RefSeq peptide;Acc:NP_001101328]	4	70127872	-1	Epha1
ENSRNOG00000038872	Uncharacterized protein [Source:UniProtKB/TrEMBL;Acc:D3ZRI3]	4	70401425	-1	D3ZRI3_RAT
ENSRNOG00000030222	Uncharacterized protein [Source:UniProtKB/TrEMBL;Acc:D3ZEW3]	4	70452245	-1	Fam115c
ENSRNOG00000017911	Similar to mKIAA0738 protein (Predicted), isoform CRA_aUncharacterized protein [Source:UniProtKB/TrEMBL;Acc:D3Z8A4]	4	70522774	-1	Fam115a
ENSRNOG00000017911	Similar to mKIAA0738 protein (Predicted), isoform CRA_aUncharacterized protein [Source:UniProtKB/TrEMBL;Acc:D3Z8A4]	4	70522774	-1	Fam115a
ENSRNOG00000031483	Uncharacterized protein [Source:UniProtKB/TrEMBL;Acc:D3ZQ00]	4	70606277	1	D3ZQ00_RAT
ENSRNOG00000005415		4	70837894	1
ENSRNOG00000005469	olfactory receptor Olr819 [Source:RefSeq peptide;Acc:NP_001000843]	4	70954807	1	Olr819
ENSRNOG00000026045		4	70956160	1
ENSRNOG00000031828	olfactory receptor Olr820 [Source:RefSeq peptide;Acc:NP_001000974]	4	70973897	1	Olr820
ENSRNOG00000033939	olfactory receptor Olr821 [Source:RefSeq peptide;Acc:NP_001000842]	4	70988315	1	Olr821
ENSRNOG00000005506	Uncharacterized protein [Source:UniProtKB/TrEMBL;Acc:E9PT59]	4	71036550	1	Arhgef5
ENSRNOG00000005506	Uncharacterized protein [Source:UniProtKB/TrEMBL;Acc:E9PT59]	4	71036550	1	Arhgef5
ENSRNOG00000025720	homeobox protein NOBOX [Source:RefSeq peptide;Acc:NP_001178942]	4	71072318	-1	Nobox
ENSRNOG00000029922	thiamin pyrophosphokinase 1 [Source:RefSeq peptide;Acc:NP_001128466]	4	71113965	-1	Tpk1
ENSRNOG00000025301		4	72943283	1
ENSRNOG00000025135		4	74254073	-1
ENSRNOG00000006617	Similar to contactin associated protein-like 2 isoform a, isoform CRA_bUncharacterized protein [Source:UniProtKB/TrEMBL;Acc:D3ZA73]	4	75137533	1	LOC100364190
ENSRNOG00000006617	Similar to contactin associated protein-like 2 isoform a, isoform CRA_bUncharacterized protein [Source:UniProtKB/TrEMBL;Acc:D3ZA73]	4	75137533	1	LOC100364190
ENSRNOG00000005310	cullin-1 [Source:RefSeq peptide;Acc:NP_001102097]	4	75636914	1	Cul1
ENSRNOG00000006048	histone-lysine N-methyltransferase EZH2 [Source:RefSeq peptide;Acc:NP_001128451]	4	75709959	-1	Ezh2
ENSRNOG00000006048	histone-lysine N-methyltransferase EZH2 [Source:RefSeq peptide;Acc:NP_001128451]	4	75709959	-1	Ezh2
ENSRNOG00000006228	Protein disulfide-isomerase A4 [Source:UniProtKB/Swiss-Prot;Acc:P38659]	4	75929398	-1	Pdia4
ENSRNOG00000006925	zinc finger protein 786 [Source:RefSeq peptide;Acc:NP_001121066]	4	75953883	-1	Zfp786
ENSRNOG00000006703	zinc finger protein 398 [Source:RefSeq peptide;Acc:NP_001102700]	4	75975752	1	Zfp398
ENSRNOG00000026981	zinc finger protein 282 [Source:RefSeq peptide;Acc:NP_001100062]	4	76010887	1	Znf282
ENSRNOG00000026981	zinc finger protein 282 [Source:RefSeq peptide;Acc:NP_001100062]	4	76010887	1	Znf282
ENSRNOG00000006711	Zfp212 protein [Source:UniProtKB/TrEMBL;Acc:Q52KK5]	4	76049760	1	Zfp212
ENSRNOG00000026874	similar to Zinc finger protein 398 (Zinc finger DNA binding protein p52/p71) (RGD1304879), mRNA [Source:RefSeq DNA;Acc:NM_001014056]	4	76081462	1	RGD1304879
ENSRNOG00000026874	similar to Zinc finger protein 398 (Zinc finger DNA binding protein p52/p71) (RGD1304879), mRNA [Source:RefSeq DNA;Acc:NM_001014056]	4	76081462	1	RGD1304879
ENSRNOG00000033639	zinc finger protein 777 [Source:RefSeq peptide;Acc:NP_001102818]	4	76142729	-1	Znf777
ENSRNOG00000007064	zinc finger protein 746 [Source:RefSeq peptide;Acc:NP_001094322]	4	76184770	-1	Znf746
ENSRNOG00000007405	Uncharacterized protein [Source:UniProtKB/TrEMBL;Acc:D3ZKZ3]	4	76477928	1	Krba1
ENSRNOG00000007405	Uncharacterized protein [Source:UniProtKB/TrEMBL;Acc:D3ZKZ3]	4	76477928	1	Krba1
ENSRNOG00000007707	Zinc finger protein 467 [Source:UniProtKB/Swiss-Prot;Acc:Q5RJR4]	4	76522001	-1	Znf467
ENSRNOG00000025848	SCO-spondin [Source:UniProtKB/Swiss-Prot;Acc:Q700K0]	4	76533300	1	Sspo
ENSRNOG00000025848	SCO-spondin [Source:UniProtKB/Swiss-Prot;Acc:Q700K0]	4	76533300	1	Sspo
ENSRNOG00000024795	Uncharacterized protein [Source:UniProtKB/TrEMBL;Acc:D3ZYF6]	4	76597806	1	D3ZYF6_RAT
ENSRNOG00000008218	V-type proton ATPase subunit e 2 [Source:UniProtKB/Swiss-Prot;Acc:Q5EB76]	4	76621876	1	Atp6v0e2
ENSRNOG00000008234	leucine-rich repeat-containing protein 61 [Source:RefSeq peptide;Acc:NP_001102701]	4	76640815	1	Lrrc61
ENSRNOG00000024705	retinoic acid receptor responder protein 2 [Source:RefSeq peptide;Acc:NP_001013445]	4	76659510	-1	Rarres2
ENSRNOG00000008362	zinc finger protein 775 [Source:RefSeq peptide;Acc:NP_001101329]	4	76694083	1	Znf775
ENSRNOG00000024617	Uncharacterized protein [Source:UniProtKB/TrEMBL;Acc:D4AEJ1]	4	76718822	1	D4AEJ1_RAT
ENSRNOG00000031921	Uncharacterized protein [Source:UniProtKB/TrEMBL;Acc:F1M2T6]	4	76734382	1	F1M2T6_RAT
ENSRNOG00000020169	GTPase IMAP family member 8 [Source:UniProtKB/Swiss-Prot;Acc:Q4KLG2]	4	76738163	1	Gimap8
ENSRNOG00000024569	GTPase, IMAP family member [Source:RefSeq peptide;Acc:NP_001008399]	4	76765555	1	Gimap9
ENSRNOG00000008369	GTPase IMAP family member 4 [Source:UniProtKB/Swiss-Prot;Acc:Q8K3K9]	4	76777690	1	Gimap4
ENSRNOG00000033338	GTPase IMAP family member 6 [Source:UniProtKB/Swiss-Prot;Acc:Q5FVN6]	4	76793810	-1	Gimap6
ENSRNOG00000038740	GTPase, IMAP family member 7 [Source:RefSeq peptide;Acc:NP_001019499]	4	76812445	1	Gimap7
ENSRNOG00000042229	GTPase, IMAP family member 1 [Source:RefSeq peptide;Acc:NP_001030021]	4	76829265	1	Q3LF76_RAT
ENSRNOG00000008416	GTPase IMAP family member 5 [Source:UniProtKB/Swiss-Prot;Acc:Q8K3L6]	4	76835600	1	GIMA5_RAT
ENSRNOG00000008416	GTPase IMAP family member 5 [Source:UniProtKB/Swiss-Prot;Acc:Q8K3L6]	4	76835600	1	GIMA5_RAT
ENSRNOG00000008465	Transmembrane protein 176B [Source:UniProtKB/Swiss-Prot;Acc:Q925D4]	4	76911931	-1	Tmem176b
ENSRNOG00000023708	Transmembrane protein 176A [Source:UniProtKB/Swiss-Prot;Acc:Q4G068]	4	76920524	1	Tmem176a
ENSRNOG00000008575	Amiloride-sensitive amine oxidase [copper-containing] [Source:UniProtKB/Swiss-Prot;Acc:P36633]	4	76957477	1	Abp1
ENSRNOG00000008575	Amiloride-sensitive amine oxidase [copper-containing] [Source:UniProtKB/Swiss-Prot;Acc:P36633]	4	76957477	1	Abp1
ENSRNOG00000023612	diamine oxidase-like protein 1 [Source:RefSeq peptide;Acc:NP_954703]	4	77025230	1	Doxl1
ENSRNOG00000032432	diamine oxidase-like protein 2 [Source:RefSeq peptide;Acc:NP_954985]	4	77083806	1	Doxl2
ENSRNOG00000008714	seminal vesicle secretory protein 1 [Source:RefSeq peptide;Acc:NP_954526]	4	77104892	1	Svs1
ENSRNOG00000008714	seminal vesicle secretory protein 1 [Source:RefSeq peptide;Acc:NP_954526]	4	77104892	1	Svs1
ENSRNOG00000008714	seminal vesicle secretory protein 1 [Source:RefSeq peptide;Acc:NP_954526]	4	77104892	1	Svs1
ENSRNOG00000008816	Transmembrane glycoprotein NMB [Source:UniProtKB/Swiss-Prot;Acc:Q6P7C7]	4	77161352	1	Gpnmb
ENSRNOG00000009035	similar to chromosome 7 open reading frame 30 (RGD1306936), mRNA [Source:RefSeq DNA;Acc:NM_001106593]	4	77202217	1	RGD1306936
ENSRNOG00000009052	Insulin-like growth factor 2, binding protein 3Uncharacterized protein [Source:UniProtKB/TrEMBL;Acc:D3ZB84]	4	77213483	-1	D3ZB84_RAT
ENSRNOG00000009052	Insulin-like growth factor 2, binding protein 3Uncharacterized protein [Source:UniProtKB/TrEMBL;Acc:D3ZB84]	4	77213483	-1	D3ZB84_RAT
ENSRNOG00000009156	transformer-2 protein homolog alpha [Source:RefSeq peptide;Acc:NP_001119768]	4	77372546	-1	Tra2a
ENSRNOG00000009322	coiled-coil domain-containing protein 126 [Source:RefSeq peptide;Acc:NP_001102702]	4	77445716	1	Ccdc126
ENSRNOG00000009322	coiled-coil domain-containing protein 126 [Source:RefSeq peptide;Acc:NP_001102702]	4	77445716	1	Ccdc126
ENSRNOG00000009447	Uncharacterized protein C7orf46 homolog [Source:UniProtKB/Swiss-Prot;Acc:Q4V8D7]	4	77485494	1	LOC500118
ENSRNOG00000009447	Uncharacterized protein C7orf46 homolog [Source:UniProtKB/Swiss-Prot;Acc:Q4V8D7]	4	77485494	1	LOC500118
ENSRNOG00000009591	serine/threonine-protein kinase 31 [Source:RefSeq peptide;Acc:NP_001178900]	4	77519383	1	D3ZBC8_RAT
ENSRNOG00000043158	RGD1564712 (RGD1564712), mRNA [Source:RefSeq DNA;Acc:NM_001106931]	4	77806814	-1	RGD1564712
ENSRNOG00000009768	Neuropeptide YNeuropeptide YC-flanking peptide of NPY [Source:UniProtKB/Swiss-Prot;Acc:P07808]	4	78038013	1	Npy
ENSRNOG00000021579	MAGUK p55 subfamily member 6 [Source:RefSeq peptide;Acc:NP_001128454]	4	78343494	1	Mpp6
ENSRNOG00000021579	MAGUK p55 subfamily member 6 [Source:RefSeq peptide;Acc:NP_001128454]	4	78343494	1	Mpp6
ENSRNOG00000021579	MAGUK p55 subfamily member 6 [Source:RefSeq peptide;Acc:NP_001128454]	4	78343494	1	Mpp6
ENSRNOG00000038687	Uncharacterized protein [Source:UniProtKB/TrEMBL;Acc:D3ZDP5]	4	78426477	-1	D3ZDP5_RAT
ENSRNOG00000009970	Uncharacterized protein [Source:UniProtKB/TrEMBL;Acc:F1MAG0]	4	78431846	-1	F1MAG0_RAT
ENSRNOG00000010011	Oxysterol-binding protein [Source:UniProtKB/TrEMBL;Acc:D3ZHZ3]	4	78521902	-1	Osbpl3
ENSRNOG00000010011	Oxysterol-binding protein [Source:UniProtKB/TrEMBL;Acc:D3ZHZ3]	4	78521902	-1	Osbpl3
ENSRNOG00000010011	Oxysterol-binding protein [Source:UniProtKB/TrEMBL;Acc:D3ZHZ3]	4	78521902	-1	Osbpl3
ENSRNOG00000032641		4	78750399	1
ENSRNOG00000010452	Cytochrome c, somatic [Source:UniProtKB/Swiss-Prot;Acc:P62898]	4	78825879	-1	Cycs
ENSRNOG00000010594	Uncharacterized protein C7orf31 homolog [Source:UniProtKB/Swiss-Prot;Acc:Q6AYM0]	4	78837357	-1	LOC500124
ENSRNOG00000010806	FMRFamide-related peptidesNeuropeptide NPSFNeuropeptide RFRP-1Neuropeptide NPVF [Source:UniProtKB/Swiss-Prot;Acc:Q9ESQ9]	4	78886521	-1	Npvf
ENSRNOG00000010886	Uncharacterized protein [Source:UniProtKB/TrEMBL;Acc:D4A7S7]	4	79668259	1	D4A7S7_RAT
ENSRNOG00000010886	Uncharacterized protein [Source:UniProtKB/TrEMBL;Acc:D4A7S7]	4	79668259	1	D4A7S7_RAT
ENSRNOG00000011175	Heterogeneous nuclear ribonucleoproteins A2/B1 [Source:UniProtKB/Swiss-Prot;Acc:A7VJC2]	4	79700327	-1	Hnrnpa2b1
ENSRNOG00000011175	Heterogeneous nuclear ribonucleoproteins A2/B1 [Source:UniProtKB/Swiss-Prot;Acc:A7VJC2]	4	79700327	-1	Hnrnpa2b1
ENSRNOG00000011814	chromobox homolog 3 [Source:RefSeq peptide;Acc:NP_001008314]	4	79707295	1	Cbx3
ENSRNOG00000011814	chromobox homolog 3 [Source:RefSeq peptide;Acc:NP_001008314]	4	79707295	1	Cbx3
ENSRNOG00000011944	sorting nexin-10 [Source:RefSeq peptide;Acc:NP_001013103]	4	79789556	1	Snx10
ENSRNOG00000012228	Src kinase-associated phosphoprotein 2 [Source:UniProtKB/Swiss-Prot;Acc:Q920G0]	4	80149846	-1	Skap2
ENSRNOG00000005628	Homeobox protein Hox-A1 [Source:UniProtKB/Swiss-Prot;Acc:O08656]	4	80456728	-1	Hoxa1
ENSRNOG00000005628	Homeobox protein Hox-A1 [Source:UniProtKB/Swiss-Prot;Acc:O08656]	4	80456728	-1	Hoxa1
ENSRNOG00000005968	Homeobox protein Hox-A2 [Source:UniProtKB/Swiss-Prot;Acc:P31246]	4	80462651	-1	Hoxa2
ENSRNOG00000006281	RCG52387, isoform CRA_aUncharacterized protein [Source:UniProtKB/TrEMBL;Acc:D3ZM81]	4	80470005	-1	RGD1561431
ENSRNOG00000027365	Uncharacterized protein [Source:UniProtKB/TrEMBL;Acc:E9PT77]	4	80489893	-1	LOC100360577
ENSRNOG00000027365	Uncharacterized protein [Source:UniProtKB/TrEMBL;Acc:E9PT77]	4	80489893	-1	LOC100360577
ENSRNOG00000043091	Uncharacterized protein [Source:UniProtKB/TrEMBL;Acc:F1M020]	4	80500707	-1	F1M020_RAT
ENSRNOG00000006466	Homeobox protein Hox-A5 [Source:UniProtKB/Swiss-Prot;Acc:P52949]	4	80502310	-1	HXA5_RAT
ENSRNOG00000006530	homeobox protein Hox-A6 [Source:RefSeq peptide;Acc:NP_001178016]	4	80506366	-1	Hoxa6
ENSRNOG00000006544	Homeobox protein Hox-A7 [Source:UniProtKB/Swiss-Prot;Acc:P09634]	4	80515644	-1	Hoxa9
ENSRNOG00000006906	RCG52500, isoform CRA_aUncharacterized protein [Source:UniProtKB/TrEMBL;Acc:D3ZSU5]	4	80524247	-1	Hoxa9l
ENSRNOG00000027246	Uncharacterized protein [Source:UniProtKB/TrEMBL;Acc:D3ZHM5]	4	80532579	-1	D3ZHM5_RAT
ENSRNOG00000007627	homeo box A10 [Source:RefSeq peptide;Acc:NP_001123350]	4	80542417	-1	RGD1566402
ENSRNOG00000042748		4	80545394	1	RGD1564419
ENSRNOG00000007928	Uncharacterized protein [Source:UniProtKB/TrEMBL;Acc:D3ZQ69]	4	80558915	-1	Hoxa13
ENSRNOG00000007950	homeobox even-skipped homolog protein 1 [Source:RefSeq peptide;Acc:NP_001178901]	4	80616465	1	Evx1
ENSRNOG00000008063	3-hydroxyisobutyrate dehydrogenase, mitochondrial [Source:UniProtKB/Swiss-Prot;Acc:P29266]	4	80850306	-1	Hibadh
ENSRNOG00000033407	LRRGT00062 (LOC685406), mRNA [Source:RefSeq DNA;Acc:NM_001047977]	4	80883342	1	LOC685406
ENSRNOG00000043170	LRRGT00063 (LOC685391), mRNA [Source:RefSeq DNA;Acc:NM_001047976]	4	80894034	-1	LOC685391
ENSRNOG00000028932	LRRGT00064 [Source:UniProtKB/TrEMBL;Acc:Q6TUI0]	4	80911025	1	Q6TUI0_RAT
ENSRNOG00000030979	Uncharacterized protein [Source:UniProtKB/TrEMBL;Acc:F1M1P0]	4	61430297	-1	F1M1P0_RAT
ENSRNOG00000011928	Muscarinic acetylcholine receptor M2 [Source:UniProtKB/Swiss-Prot;Acc:P10980]	4	63911284	1	Chrm2
ENSRNOG00000027445	Uncharacterized protein [Source:UniProtKB/TrEMBL;Acc:D4A242]	4	66163996	-1	D4A242_RAT
ENSRNOG00000030413	Taste receptor type 2 member 3 [Source:UniProtKB/Swiss-Prot;Acc:Q67ET7]	4	68044938	1	Tas2r137
ENSRNOG00000012195	Taste receptor type 2 member 4 [Source:UniProtKB/Swiss-Prot;Acc:Q67ET0]	4	68048215	1	Tas2r108
ENSRNOG00000012214	olfactory receptor Olr799 [Source:RefSeq peptide;Acc:NP_001000854]	4	68168723	1	Olr799
ENSRNOG00000026225	Taste receptor type 2 member 38 [Source:UniProtKB/Swiss-Prot;Acc:Q4VHE7]	4	68196172	-1	Tas2r38
ENSRNOG00000042629	Variable region-beta 8.5 [Source:UniProtKB/TrEMBL;Acc:A2NAI0]	4	68799236	1	A2NAI0_RAT
ENSRNOG00000028135	Taste receptor type 2 member 39 [Source:UniProtKB/Swiss-Prot;Acc:Q67ER9]	4	69862706	1	Tas2r39
ENSRNOG00000028130	Taste receptor type 2 member 40 [Source:UniProtKB/Swiss-Prot;Acc:Q67ET2]	4	69966964	1	Tas2r40
ENSRNOG00000026817	Taste receptor type 2 member 143 [Source:UniProtKB/Swiss-Prot;Acc:Q67ES3]	4	70169708	1	Tas2r143
ENSRNOG00000026811	Taste receptor type 2 member 135 [Source:UniProtKB/Swiss-Prot;Acc:Q67ES2]	4	70174763	1	Tas2r135
ENSRNOG00000017881	Taste receptor type 2 member 41 [Source:UniProtKB/Swiss-Prot;Acc:Q9JKE7]	4	70215672	1	Tas2r126
ENSRNOG00000028934	olfactory receptor Olr801 [Source:RefSeq peptide;Acc:NP_001001004]	4	70249359	-1	Olr801
ENSRNOG00000031457	olfactory receptor Olr802 [Source:RefSeq peptide;Acc:NP_001000977]	4	70260738	-1	Olr802
ENSRNOG00000029329	olfactory receptor Olr803 [Source:RefSeq peptide;Acc:NP_001000853]	4	70272395	-1	Olr803
ENSRNOG00000017906	olfactory receptor Olr804 [Source:RefSeq peptide;Acc:NP_001000852]	4	70336682	-1	Olr804
ENSRNOG00000018173	olfactory receptor Olr806 [Source:RefSeq peptide;Acc:NP_001000976]	4	70622055	1	Olr806
ENSRNOG00000032535	olfactory receptor Olr807 [Source:RefSeq peptide;Acc:NP_001000851]	4	70640447	1	Olr807
ENSRNOG00000029299	olfactory receptor Olr808 [Source:RefSeq peptide;Acc:NP_001000850]	4	70673685	1	Olr808
ENSRNOG00000026333	olfactory receptor Olr809 [Source:RefSeq peptide;Acc:NP_001000849]	4	70693376	1	Olr809
ENSRNOG00000005398	olfactory receptor Olr810 [Source:RefSeq peptide;Acc:NP_001000975]	4	70709685	1	Olr810
ENSRNOG00000005403	olfactory receptor Olr811 [Source:RefSeq peptide;Acc:NP_001000848]	4	70735503	1	Olr811
ENSRNOG00000005407	olfactory receptor Olr812 [Source:RefSeq peptide;Acc:NP_001000847]	4	70795367	1	Olr812
ENSRNOG00000005412	olfactory receptor Olr813 [Source:RefSeq peptide;Acc:NP_001000846]	4	70817740	1	Olr813
ENSRNOG00000005431	olfactory receptor Olr816 [Source:RefSeq peptide;Acc:NP_001000845]	4	70881512	1	Olr816
ENSRNOG00000005444	olfactory receptor 437 [Source:RefSeq peptide;Acc:NP_001102817]	4	70904423	1	Olr437
ENSRNOG00000005448	olfactory receptor Olr818 [Source:RefSeq peptide;Acc:NP_001000844]	4	70919543	1	Olr818
ENSRNOG00000008239	Replication initiator 1 [Source:UniProtKB/Swiss-Prot;Acc:Q68H95]	4	76688429	1	Repin1
ENSRNOG00000034168	gem (nuclear organelle) associated protein 7 [Source:RefSeq peptide;Acc:NP_001102640]	4	77422560	-1	Gemin7l1
ENSRNOG00000009583	Uncharacterized protein [Source:UniProtKB/TrEMBL;Acc:D3ZYK5]	4	77516159	-1	RGD1563352
ENSRNOG00000033274	Uncharacterized protein [Source:UniProtKB/TrEMBL;Acc:D3ZG03]	4	78806954	-1	RGD1565415
ENSRNOG00000031887		4	77232425	1
ENSRNOG00000015328		4	79780215	1	RGD1561341
ENSRNOG00000038648		4	80391862	1
ENSRNOG00000027186		4	80678171	-1
ENSRNOG00000041482		4	65138109	-1
ENSRNOG00000040775	Small nucleolar RNA SNORA17 [Source:RFAM;Acc:RF00560]	4	78796825	-1	SNORA17
ENSRNOG00000044562		4	73317434	-1
ENSRNOG00000044595	Small nucleolar RNA SNORA17 [Source:RFAM;Acc:RF00560]	4	70688319	-1	SNORA17
ENSRNOG00000041684	Small nucleolar RNA SNORD88 [Source:RFAM;Acc:RF00604]	4	70040219	1	SNORD88
ENSRNOG00000036459		4	75937802	-1
ENSRNOG00000044727	U6 spliceosomal RNA [Source:RFAM;Acc:RF00026]	4	70730445	1	U6
ENSRNOG00000035205	Y RNA [Source:RFAM;Acc:RF00019]	4	75918787	-1	Y_RNA
ENSRNOG00000044743	U7 small nuclear RNA [Source:RFAM;Acc:RF00066]	4	80990979	1	U7
ENSRNOG00000044775	Y RNA [Source:RFAM;Acc:RF00019]	4	75813951	1	Y_RNA
ENSRNOG00000040985	Small nucleolar RNA SNORA17 [Source:RFAM;Acc:RF00560]	4	63328528	1	SNORA17
ENSRNOG00000035604	rno-mir-196b [Source:miRBase;Acc:MI0001152]	4	80530379	-1	rno-mir-196b
ENSRNOG00000041125	Small nucleolar RNA SNORA17 [Source:RFAM;Acc:RF00560]	4	71758704	1	SNORA17
ENSRNOG00000040829	Small nucleolar RNA SNORA17 [Source:RFAM;Acc:RF00560]	4	66604477	1	SNORA17
ENSRNOG00000044025	Small nucleolar RNA SNORA17 [Source:RFAM;Acc:RF00560]	4	77033065	1	SNORA17
ENSRNOG00000041461		4	78098673	-1
ENSRNOG00000045063	7SK RNA [Source:RFAM;Acc:RF00100]	4	74140547	1	7SK
ENSRNOG00000034549	Y RNA [Source:RFAM;Acc:RF00019]	4	75915531	1	Y_RNA
ENSRNOG00000045202	Small nucleolar RNA SNORA17 [Source:RFAM;Acc:RF00560]	4	74616489	-1	SNORA17
ENSRNOG00000035673	Small nucleolar RNA SNORA71 [Source:RFAM;Acc:RF00056]	4	66932065	-1	SNORA71
ENSRNOG00000043684		4	67303859	-1
ENSRNOG00000045270	Small nucleolar RNA SNORD101 [Source:RFAM;Acc:RF00186]	4	65450867	1	SNORD101
ENSRNOG00000045297	U1 spliceosomal RNA [Source:RFAM;Acc:RF00003]	4	62651642	1	U1
ENSRNOG00000036272	rno-mir-490 [Source:miRBase;Acc:MI0012585]	4	63815387	1	rno-mir-490
ENSRNOG00000045364	U6 spliceosomal RNA [Source:RFAM;Acc:RF00026]	4	66117637	-1	U6
ENSRNOG00000036460		4	67804772	-1
ENSRNOG00000035183	U6 spliceosomal RNA [Source:RFAM;Acc:RF00026]	4	69273932	1	U6
