# Supplementary material for: Validation of Six Genetic Determinants of Susceptibility to Estrogen-Induced Mammary Cancer in the Rat and Assessment of Their Relevance to Breast Cancer Risk in Humans
Source: G3 (Bethesda). 2014 May 28;4(8):1385–94. doi: 10.1534/g3.114.011163 (PMC4132170; doi:10.1534/g3.114.011163)
Supplement: Supporting Information [file supp_g3.114.011163_TableS10.xlsx]

## Sheet: Table S10  Emca6 Variants
Chromosome	Position	Conservation Score	Gene Symbol	Gene Strand	Reference Nucleotide	ACI/Eur (ICL)	ACI/Eur (MCW)	ACI/N (KNAW)	BN/NHsdMcwi (ICL)	BN/NHsdMcwi (KNAW)	BN/SsN (KNAW)	Variant Location	Amino Acid Change	Transcript Accession IDs	Referance Amino Acid	Variant Amino Acid	Polyphen Prediction
4	61000194	null	Exoc4	+	T	C	C	C				intron		NM_053875
4	61000329	null	Exoc4	+	C	T	T	T				intron		NM_053875
4	61002215	0.088	Exoc4	+	G	A	A	A				intron		NM_053875
4	61003754	0.002	Exoc4	+	G	T	T	T				intron		NM_053875
4	61003867	0.001	Exoc4	+	G	A	A	A				intron		NM_053875
4	61003920	0	Exoc4	+	A	G	G	G				intron		NM_053875
4	61006979	0.989	Exoc4	+	G	A	A	A				intron		NM_053875
4	61007412	0	Exoc4	+	C	T	T	T				intron		NM_053875
4	61007944	0.002	Exoc4	+	A	G	G	G				intron		NM_053875
4	61008579	0.002	Exoc4	+	C	T	T	T				intron		NM_053875
4	61011311	0	Exoc4	+	T	C	C	C				intron		NM_053875
4	61011409	0	Exoc4	+	A	G	G					intron		NM_053875
4	61011432	0.003	Exoc4	+	A	G	G					intron		NM_053875
4	61011566	0.031	Exoc4	+	G	A	A	A				intron		NM_053875
4	61011693	0.006	Exoc4	+	T	G	G	G				intron		NM_053875
4	61012045	0.672	Exoc4	+	C	T	T					intron		NM_053875
4	61012383	0.008	Exoc4	+	C	G	G	G				intron		NM_053875
4	61012508	1	Exoc4	+	C	T	T	T				intron		NM_053875
4	61012644	1	Exoc4	+	G	A	A	A				intron		NM_053875
4	61018242	0.127	Exoc4	+	C	T	T	T				intron		NM_053875
4	61018299	0	Exoc4	+	A	G	G	G				intron		NM_053875
4	61018333	0.002	Exoc4	+	T	A	A	A				intron		NM_053875
4	61018370	0.004	Exoc4	+	C	T	T	T				intron		NM_053875
4	61018458	0	Exoc4	+	C	A	A	A				intron		NM_053875
4	61018473	0.001	Exoc4	+	A	G	G	G				intron		NM_053875
4	61018769	0.002	Exoc4	+	G	A	A	A				intron		NM_053875
4	61018788	0.091	Exoc4	+	A	G	G	G				intron		NM_053875
4	61018810	0.098	Exoc4	+	G	C	C	C				intron		NM_053875
4	61019258	0.135	Exoc4	+	T	A						intron		NM_053875
4	61019262	0.138	Exoc4	+	T	A						intron		NM_053875
4	61019264	0.138	Exoc4	+	T	A						intron		NM_053875
4	61019299	0.036	Exoc4	+	G	A	A	A				intron		NM_053875
4	61019665	0.039	Exoc4	+	T	C	C	C				intron		NM_053875
4	61020293	0.012	Exoc4	+	G	T	T	T				intron		NM_053875
4	61021751	0.003	Exoc4	+	T	G	G	G				intron		NM_053875
4	61021778	0.001	Exoc4	+	C	T	T	T				intron		NM_053875
4	61022007	0	Exoc4	+	G	A	A	A				intron		NM_053875
4	61022459	0.088	Exoc4	+	A	T	T	T				intron		NM_053875
4	61022549	0.011	Exoc4	+	A	G	G	G				intron		NM_053875
4	61022882	0.001	Exoc4	+	A	G	G	G				intron		NM_053875
4	61023094	0.375	Exoc4	+	A	G	G	G				intron		NM_053875
4	61023187	0.375	Exoc4	+	A			C				intron		NM_053875
4	61023190	0.375	Exoc4	+	C	A		A				intron		NM_053875
4	61023362	0.375	Exoc4	+	A	G	G	G				intron		NM_053875
4	61023480	0.375	Exoc4	+	C		G					intron		NM_053875
4	61023771	0.002	Exoc4	+	T		G					intron		NM_053875
4	61023813	0	Exoc4	+	A	G	G	G				intron		NM_053875
4	61023821	0	Exoc4	+	C	G	G	G				intron		NM_053875
4	61024886	0	Exoc4	+	T	A	A	A				intron		NM_053875
4	61024947	0.005	Exoc4	+	G	A	A	A				intron		NM_053875
4	61025083	0	Exoc4	+	C	T	T	T				intron		NM_053875
4	61025091	0.001	Exoc4	+	C	T	T	T				intron		NM_053875
4	61026174	0.261	Exoc4	+	G	T	T	T				intron		NM_053875
4	61027153	0	Exoc4	+	G	A	A	A				intron		NM_053875
4	61028263	0	Exoc4	+	T	C	C	C				intron		NM_053875
4	61029994	0	Exoc4	+	T	A	A	A				intron		NM_053875
4	61030403	0.058	Exoc4	+	C	T	T	T				intron		NM_053875
4	61030601	0	Exoc4	+	C	T	T	T				intron		NM_053875
4	61030626	0.148	Exoc4	+	G	A	A	A				intron		NM_053875
4	61031634	0.237	Exoc4	+	A	G	G					intron		NM_053875
4	61032323	0	Exoc4	+	T	C	C	C				intron		NM_053875
4	61032530	0	Exoc4	+	T	G	G	G				intron		NM_053875
4	61032804	0.517	Exoc4	+	T	C	C	C				intron		NM_053875
4	61033776	0.002	Exoc4	+	A	C	C	C				intron		NM_053875
4	61034265	0.028	Exoc4	+	T	C	C	C				intron		NM_053875
4	61034289	0.001	Exoc4	+	G	A	A	A				intron		NM_053875
4	61034857	0.001	Exoc4	+	G	A	A					intron		NM_053875
4	61034862	0.002	Exoc4	+	G	A	A					intron		NM_053875
4	61034985	0.002	Exoc4	+	G		A					intron		NM_053875
4	61034990	0.002	Exoc4	+	G		A					intron		NM_053875
4	61035031	0.005	Exoc4	+	C			T				intron		NM_053875
4	61035057	0.005	Exoc4	+	G	C	C	C				intron		NM_053875
4	61035074	0.003	Exoc4	+	C		T					intron		NM_053875
4	61035182	0.006	Exoc4	+	G	A	A					intron		NM_053875
4	61035353	0.003	Exoc4	+	C	T	T	T				intron		NM_053875
4	61036346	0.002	Exoc4	+	T	A	A	A				intron		NM_053875
4	61036656	0	Exoc4	+	G	A	A	A				intron		NM_053875
4	61036710	0.004	Exoc4	+	A			T				intron		NM_053875
4	61036733	0.001	Exoc4	+	C	T	T	T				intron		NM_053875
4	61036906	0.307	Exoc4	+	C					A		intron		NM_053875
4	61037164	0	Exoc4	+	T	C	C	C				intron		NM_053875
4	61037455	0.001	Exoc4	+	G	C	C	C				intron		NM_053875
4	61037642	0.002	Exoc4	+	G	A	A	A				intron		NM_053875
4	61037780	0.001	Exoc4	+	G	C	C	C				intron		NM_053875
4	61038031	0.001	Exoc4	+	G	A	A	A				intron		NM_053875
4	61038065	0.001	Exoc4	+	T	C	C					intron		NM_053875
4	61038250	0	Exoc4	+	C	T	T	T				intron		NM_053875
4	61038786	0.004	Exoc4	+	G	A	A	A				intron		NM_053875
4	61038789	0.002	Exoc4	+	G	T	T	T				intron		NM_053875
4	61039939	0	Exoc4	+	G	A	A	A				intron		NM_053875
4	61039987	0	Exoc4	+	T	C	C	C				intron		NM_053875
4	61039995	0	Exoc4	+	G	A	A	A				intron		NM_053875
4	61040044	0	Exoc4	+	A	G	G	G				intron		NM_053875
4	61040421	0	Exoc4	+	A	G	G	G				intron		NM_053875
4	61040588	0.003	Exoc4	+	G	A	A	A				intron		NM_053875
4	61040901	0.987	Exoc4	+	A	C	C					intron		NM_053875
4	61040915	0.998	Exoc4	+	T	C	C					intron		NM_053875
4	61041096	0.001	Exoc4	+	A	G	G	G				intron		NM_053875
4	61041109	0	Exoc4	+	T			A				intron		NM_053875
4	61041571	0	Exoc4	+	C	T	T	T				intron		NM_053875
4	61041833	0.001	Exoc4	+	G	A	A	A				intron		NM_053875
4	61042168	0.001	Exoc4	+	T	C	C	C				intron		NM_053875
4	61042254	0.001	Exoc4	+	T	G	G	G				intron		NM_053875
4	61042617	0.061	Exoc4	+	T	C	C	C				intron		NM_053875
4	61043293	0	Exoc4	+	G	A	A	A				intron		NM_053875
4	61043345	0	Exoc4	+	T	C	C	C				intron		NM_053875
4	61043582	0.008	Exoc4	+	T	C	C	C				intron		NM_053875
4	61043748	0	Exoc4	+	C	T	T					intron		NM_053875
4	61043874	0	Exoc4	+	T	C	C	C				intron		NM_053875
4	61044075	0.28	Exoc4	+	A	G	G	G				intron		NM_053875
4	61044317	0	Exoc4	+	G	T	T	T				intron		NM_053875
4	61044366	0.001	Exoc4	+	C	T	T	T				intron		NM_053875
4	61044390	0.001	Exoc4	+	G	T	T	T				intron		NM_053875
4	61045200	0	Exoc4	+	T	C	C	C				intron		NM_053875
4	61045329	0	Exoc4	+	G	A	A					intron		NM_053875
4	61045336	0	Exoc4	+	G	T	T					intron		NM_053875
4	61045381	0	Exoc4	+	T	C	C					intron		NM_053875
4	61045662	0.009	Exoc4	+	G	C	C	C				intron		NM_053875
4	61045692	0.002	Exoc4	+	C	T	T	T				intron		NM_053875
4	61045775	0.008	Exoc4	+	G	A	A	A				intron		NM_053875
4	61046335	0.017	Exoc4	+	A	G	G	G				intron		NM_053875
4	61046390	0.414	Exoc4	+	A	G	G	G				intron		NM_053875
4	61046510	0.847	Exoc4	+	C	G	G					intron		NM_053875
4	61046511	0.841	Exoc4	+	G	A	A					intron		NM_053875
4	61054978	0.841	Exoc4	+	A		G					intron		NM_053875
4	61056112	0.007	Exoc4	+	A	G	G	G				intron		NM_053875
4	61056520	0.007	Exoc4	+	C	T	T					intron		NM_053875
4	61056557	0.007	Exoc4	+	A	G	G					intron		NM_053875
4	61056923	0.007	Exoc4	+	A	C	C					intron		NM_053875
4	61057076	0.007	Exoc4	+	C	T	T					intron		NM_053875
4	61057198	0.007	Exoc4	+	A	G	G					intron		NM_053875
4	61057278	0.007	Exoc4	+	T	C	C					intron		NM_053875
4	61057426	0	Exoc4	+	G	A	A	A				intron		NM_053875
4	61057653	0.005	Exoc4	+	T	A	A	A				intron		NM_053875
4	61058052	0.043	Exoc4	+	G	A	A	A				intron		NM_053875
4	61058131	0.164	Exoc4	+	G	A	A	A				intron		NM_053875
4	61058727	0.04	Exoc4	+	G	A	A	A				intron		NM_053875
4	61058941	0	Exoc4	+	C	T	T	T				intron		NM_053875
4	61059014	0	Exoc4	+	G	A	A	A				intron		NM_053875
4	61059025	0	Exoc4	+	A	G	G	G				intron		NM_053875
4	61059173	0.002	Exoc4	+	C	T	T	T				intron		NM_053875
4	61059271	0.007	Exoc4	+	T	A	A	A				intron		NM_053875
4	61059475	0.977	Exoc4	+	C	G	G	G				intron		NM_053875
4	61060081	0.002	Exoc4	+	T	C	C	C				intron		NM_053875
4	61060551	0.011	Exoc4	+	T	C	C	C				intron		NM_053875
4	61060877	0.006	Exoc4	+	T	C	C	C				intron		NM_053875
4	61061430	0	Exoc4	+	G	A	A	A				intron		NM_053875
4	61061462	0.002	Exoc4	+	G	A	A	A				intron		NM_053875
4	61061895	0.008	Exoc4	+	G	T	T	T				intron		NM_053875
4	61062074	0.251	Exoc4	+	A	G	G					intron		NM_053875
4	61062082	0.286	Exoc4	+	A		G					intron		NM_053875
4	61062111	0.271	Exoc4	+	A		G					intron		NM_053875
4	61062917	0.386	Exoc4	+	A	G	G	G				intron		NM_053875
4	61063030	0.167	Exoc4	+	G	A	A	A				intron		NM_053875
4	61063142	0	Exoc4	+	C	T	T	T				intron		NM_053875
4	61063419	0.04	Exoc4	+	A	G	G	G				intron		NM_053875
4	61065711	0.001	Exoc4	+	G	A	A	A				intron		NM_053875
4	61065838	0.169	Exoc4	+	A	G	G	G				intron		NM_053875
4	61065964	0.003	Exoc4	+	G	T	T	T				intron		NM_053875
4	61066165	0	Exoc4	+	C	T	T	T				intron		NM_053875
4	61066648	1	Exoc4	+	A	G	G					intron		NM_053875
4	61066676	0.001	Exoc4	+	A	G	G					intron		NM_053875
4	61066701	0.051	Exoc4	+	G	A	A					intron		NM_053875
4	61067030	0.001	Exoc4	+	C	T	T	T				intron		NM_053875
4	61067254	0.001	Exoc4	+	G	A	A	A				intron		NM_053875
4	61067618	0.992	Exoc4	+	T					C		intron		NM_053875
4	61068372	0	Exoc4	+	A	G	G	G				intron		NM_053875
4	61069173	0.998	Exoc4	+	C	T	T					intron		NM_053875
4	61069370	0.001	Exoc4	+	A	G	G	G				intron		NM_053875
4	61070090	0	Exoc4	+	T	C	C	C				intron		NM_053875
4	61070119	0.024	Exoc4	+	G	A	A	A				intron		NM_053875
4	61070168	0	Exoc4	+	C	G	G	G				intron		NM_053875
4	61070567	0	Exoc4	+	A	G	G	G				intron		NM_053875
4	61070648	0	Exoc4	+	T	C	C	C				intron		NM_053875
4	61070839	0.021	Exoc4	+	T	C	C	C				intron		NM_053875
4	61070870	0.133	Exoc4	+	T	C	C					intron		NM_053875
4	61070876	0.03	Exoc4	+	T	C	C	C				intron		NM_053875
4	61071066	0.003	Exoc4	+	A	G	G	G				intron		NM_053875
4	61071560	0	Exoc4	+	A	G	G	G				intron		NM_053875
4	61071759	0.023	Exoc4	+	A	G	G	G				intron		NM_053875
4	61071811	0.009	Exoc4	+	G	A	A	A				intron		NM_053875
4	61071850	0.001	Exoc4	+	A	G	G	G				intron		NM_053875
4	61072343	0.001	Exoc4	+	A		T	T		T	T	intron		NM_053875
4	61072477	0.001	Exoc4	+	A		G	G				intron		NM_053875
4	61072590	0.014	Exoc4	+	G		C	C				intron		NM_053875
4	61072677	0.008	Exoc4	+	T		C	C				intron		NM_053875
4	61073167	0.442	Exoc4	+	G	A	A					intron		NM_053875
4	61073175	0.412	Exoc4	+	G	A	A					intron		NM_053875
4	61073184	0.376	Exoc4	+	A	G	G					intron		NM_053875
4	61073999	0.032	Exoc4	+	G	A	A	A				intron		NM_053875
4	61074271	0.013	Exoc4	+	G	A	A	A				intron		NM_053875
4	61074895	0.005	Exoc4	+	G	A	A	A				intron		NM_053875
4	61075167	0.001	Exoc4	+	G	A	A					intron		NM_053875
4	61075175	0.001	Exoc4	+	C	T	T					intron		NM_053875
4	61075301	0.001	Exoc4	+	A	G	G	G				intron		NM_053875
4	61075397	0.001	Exoc4	+	G	T	T	T				intron		NM_053875
4	61075523	0	Exoc4	+	G	T	T	T				intron		NM_053875
4	61075606	0.874	Exoc4	+	A	G	G	G				intron		NM_053875
4	61075675	0.022	Exoc4	+	A		T					intron		NM_053875
4	61075804	0.005	Exoc4	+	G	A	A	A				intron		NM_053875
4	61076812	0.005	Exoc4	+	A		C					intron		NM_053875
4	61076961	0.007	Exoc4	+	T	C	C	C				intron		NM_053875
4	61077020	0.001	Exoc4	+	G	C	C	C				intron		NM_053875
4	61077024	0.001	Exoc4	+	G	A	A	A				intron		NM_053875
4	61077061	0.002	Exoc4	+	G	A	A	A				intron		NM_053875
4	61077219	0.016	Exoc4	+	G	A	A	A				intron		NM_053875
4	61077261	0.001	Exoc4	+	T	C	C	C				intron		NM_053875
4	61077302	0.003	Exoc4	+	A	G	G	G				intron		NM_053875
4	61077325	0	Exoc4	+	C	A	A	A				intron		NM_053875
4	61077423	0.005	Exoc4	+	C	T	T	T				intron		NM_053875
4	61078026	0	Exoc4	+	A	T	T	T				intron		NM_053875
4	61078034	0	Exoc4	+	C	T	T	T				intron		NM_053875
4	61078325	0.008	Exoc4	+	A	G	G	G				intron		NM_053875
4	61078443	0	Exoc4	+	C	T	T	T				intron		NM_053875
4	61079092	0.004	Exoc4	+	A	G	G					intron		NM_053875
4	61079208	0.021	Exoc4	+	A	G	G	G				intron		NM_053875
4	61079216	0.009	Exoc4	+	G	A	A	A				intron		NM_053875
4	61080213	0.02	Exoc4	+	C	G	G	G				intron		NM_053875
4	61080400	0.001	Exoc4	+	A	G	G	G				intron		NM_053875
4	61080403	0	Exoc4	+	A	G	G	G				intron		NM_053875
4	61080415	0	Exoc4	+	T	G	G	G				intron		NM_053875
4	61080518	0	Exoc4	+	C	G	G	G				intron		NM_053875
4	61081686	0	Exoc4	+	A	G	G					intron		NM_053875
4	61082143	0	Exoc4	+	T	A		A				intron		NM_053875
4	61082144	0	Exoc4	+	A	G		G				intron		NM_053875
4	61083485	0	Exoc4	+	G		C	C		C	C	intron		NM_053875
4	61083489	0	Exoc4	+	A		T	T		T	T	intron		NM_053875
4	61083622	1	Exoc4	+	G	A	A	A				intron		NM_053875
4	61084094	0.001	Exoc4	+	A	G	G	G				intron		NM_053875
4	61084305	0.001	Exoc4	+	A	G	G	G				intron		NM_053875
4	61085480	0.002	Exoc4	+	G	A	A	A				intron		NM_053875
4	61087019	0.227	Exoc4	+	C	T	T	T				intron		NM_053875
4	61087300	0	Exoc4	+	G	C	C	C				intron		NM_053875
4	61088257	0	Exoc4	+	T	C	C	C				intron		NM_053875
4	61088488	0.987	Exoc4	+	G	A	A	A				intron		NM_053875
4	61088851	0.021	Exoc4	+	C		T	T		T	T	intron		NM_053875
4	61089218	0.006	Exoc4	+	G	A	A	A				intron		NM_053875
4	61090012	0.006	Exoc4	+	T		A					intron		NM_053875
4	61090403	0.006	Exoc4	+	A			G				intron		NM_053875
4	61091780	0.006	Exoc4	+	T	C	C	C				intron		NM_053875
4	61095767	0.966	Exoc4	+	G	A	A					intron		NM_053875
4	61098162	0.003	Exoc4	+	C	T	T	T				intron		NM_053875
4	61098177	0.084	Exoc4	+	T	A	A	A				intron		NM_053875
4	61099962	0.084	Exoc4	+	T	C	C					intron		NM_053875
4	61101655	0.084	Exoc4	+	C	G	G					intron		NM_053875
4	61102185	0.011	Exoc4	+	A	G	G	G				intron		NM_053875
4	61102449	0	Exoc4	+	A	G	G	G				intron		NM_053875
4	61102521	0.067	Exoc4	+	A	G	G	G				intron		NM_053875
4	61102911	0.364	Exoc4	+	T	A	A					intron		NM_053875
4	61103883	0	Exoc4	+	A	G	G	G				intron		NM_053875
4	61105935	0.01	Exoc4	+	A	G	G	G				intron		NM_053875
4	61106956	0.001	Exoc4	+	G		C	C				intron		NM_053875
4	61107121	0.006	Exoc4	+	G	T	T	T				intron		NM_053875
4	61107506	0	Exoc4	+	G	T	T	T				intron		NM_053875
4	61108073	0.003	Exoc4	+	A	G	G	G				intron		NM_053875
4	61108171	0	Exoc4	+	G	A	A					intron		NM_053875
4	61108187	0	Exoc4	+	T	A	A					intron		NM_053875
4	61108340	0.142	Exoc4	+	A	G	G	G				intron		NM_053875
4	61108891	0.598	Exoc4	+	C	T	T	T				intron		NM_053875
4	61109462	0.997	Exoc4	+	A	G	G	G				intron		NM_053875
4	61109571	0.681	Exoc4	+	G	A	A	A				intron		NM_053875
4	61111801	0.049	Exoc4	+	G	A	A	A				intron		NM_053875
4	61111957	0.049	Exoc4	+	A	G	G	G				intron		NM_053875
4	61112161	0.001	Exoc4	+	T	A	A	A				intron		NM_053875
4	61112266	0.04	Exoc4	+	A	T	T	T				intron		NM_053875
4	61112269	0.041	Exoc4	+	G	A	A	A				intron		NM_053875
4	61112334	0	Exoc4	+	G	A	A	A				intron		NM_053875
4	61112606	0.001	Exoc4	+	C	T	T	T				intron		NM_053875
4	61112680	0	Exoc4	+	A	G	G	G				intron		NM_053875
4	61113917	0.356	Exoc4	+	C	T	T					intron		NM_053875
4	61113940	0.274	Exoc4	+	G	A	A					intron		NM_053875
4	61114611	0.274	Exoc4	+	T	C	C					intron		NM_053875
4	61114652	0.274	Exoc4	+	A		T	T		T	T	intron		NM_053875
4	61114889	0.274	Exoc4	+	C	T	T	T				intron		NM_053875
4	61115521	0.274	Exoc4	+	G	A	A					intron		NM_053875
4	61115767	0.274	Exoc4	+	T					C		intron		NM_053875
4	61115844	0.274	Exoc4	+	G	T	T	T				intron		NM_053875
4	61117049	0.274	Exoc4	+	A	G	G	G				intron		NM_053875
4	61117067	0.274	Exoc4	+	G	A	A					intron		NM_053875
4	61117266	0.274	Exoc4	+	G	T	T	T				intron		NM_053875
4	61118061	0.107	Exoc4	+	A	T	T	T				intron		NM_053875
4	61118215	0.338	Exoc4	+	G	A	A					intron		NM_053875
4	61119787	0	Exoc4	+	T	G	G	G				intron		NM_053875
4	61123830	0	Exoc4	+	T	C	C	C				intron		NM_053875
4	61124720	0.004	Exoc4	+	T	C	C	C				intron		NM_053875
4	61124889	0.006	Exoc4	+	C	T	T	T				intron		NM_053875
4	61125377	0.001	Exoc4	+	A	G	G	G				intron		NM_053875
4	61127930	0.002	Exoc4	+	G		C	C		C	C	intron		NM_053875
4	61128053	0	Exoc4	+	G		T	T		T	T	intron		NM_053875
4	61128119	0.001	Exoc4	+	G		T	T		T	T	intron		NM_053875
4	61128989	0.002	Exoc4	+	A	T	T	T				intron		NM_053875
4	61129515	0.071	Exoc4	+	G	T	T	T				intron		NM_053875
4	61129554	0.158	Exoc4	+	T	C	C	C				intron		NM_053875
4	61129557	0.152	Exoc4	+	G	A	A	A				intron		NM_053875
4	61129674	0.001	Exoc4	+	T	C	C	C				intron		NM_053875
4	61129684	0	Exoc4	+	C	T	T	T				intron		NM_053875
4	61130538	0.002	Exoc4	+	T	C	C	C				intron		NM_053875
4	61132359	0.883	Exoc4	+	A	G	G					intron		NM_053875
4	61132469	0	Exoc4	+	G	A	A	A				intron		NM_053875
4	61132630	0.009	Exoc4	+	A	C	C	C				intron		NM_053875
4	61134148	0.011	Exoc4	+	G	A	A	A				intron		NM_053875
4	61134254	0.002	Exoc4	+	A	G	G	G				intron		NM_053875
4	61135031	0.002	Exoc4	+	C		G				G	intron		NM_053875
4	61139279	0.004	Exoc4	+	C	G	G	G				intron		NM_053875
4	61140700	0.005	Exoc4	+	A	G	G	G				intron		NM_053875
4	61141472	0.005	Exoc4	+	C	A	A					intron		NM_053875
4	61142291	0.005	Exoc4	+	A	G	G					intron		NM_053875
4	61142434	0.001	Exoc4	+	A	C	C	C				intron		NM_053875
4	61143195	0.098	Exoc4	+	T	C	C	C				intron		NM_053875
4	61143231	0.18	Exoc4	+	A	T	T					intron		NM_053875
4	61148753	0.045	Exoc4	+	T	A	A	A				intron		NM_053875
4	61149546	0.051	Exoc4	+	G	A	A	A				intron		NM_053875
4	61149599	0.004	Exoc4	+	G	A						intron		NM_053875
4	61149601	0.001	Exoc4	+	G	A						intron		NM_053875
4	61150178	0.006	Exoc4	+	C	T	T	T				intron		NM_053875
4	61150883	0.002	Exoc4	+	G	A	A	A				intron		NM_053875
4	61151036	0.001	Exoc4	+	T	A	A	A				intron		NM_053875
4	61151170	0.002	Exoc4	+	G	A	A	A				intron		NM_053875
4	61151397	0.011	Exoc4	+	T	C	C	C				intron		NM_053875
4	61151406	0.01	Exoc4	+	A	G	G	G				intron		NM_053875
4	61151409	0.002	Exoc4	+	A	G	G	G				intron		NM_053875
4	61151412	0.002	Exoc4	+	G	A	A	A				intron		NM_053875
4	61151523	0.015	Exoc4	+	T	A	A	A				intron		NM_053875
4	61151886	0.001	Exoc4	+	T	G	G	G				intron		NM_053875
4	61151924	0.012	Exoc4	+	A	T	T	T				intron		NM_053875
4	61151959	0.004	Exoc4	+	G	A	A	A				intron		NM_053875
4	61152432	0.005	Exoc4	+	C	T	T	T				intron		NM_053875
4	61152629	0.002	Exoc4	+	C	T	T	T				intron		NM_053875
4	61153466	0.751	Exoc4	+	A	G	G	G				intron		NM_053875
4	61154089	0.008	Exoc4	+	C			T				intron		NM_053875
4	61154171	0.001	Exoc4	+	T		C	C				intron		NM_053875
4	61154180	0	Exoc4	+	C		T					intron		NM_053875
4	61154189	0.002	Exoc4	+	C			T				intron		NM_053875
4	61154234	0	Exoc4	+	C	T	T					intron		NM_053875
4	61154579	0.712	Exoc4	+	C	T	T	T				intron		NM_053875
4	61154593	0.68	Exoc4	+	T	C	C	C				intron		NM_053875
4	61154830	0.023	Exoc4	+	T	G	G					intron		NM_053875
4	61155036	0.697	Exoc4	+	C	T	T	T				intron		NM_053875
4	61155207	0.061	Exoc4	+	G	A	A	A				intron		NM_053875
4	61156028	0.014	Exoc4	+	G	C	C	C				intron		NM_053875
4	61156393	0.863	Exoc4	+	C	T	T	T				intron		NM_053875
4	61156536	0.016	Exoc4	+	C	T	T	T				intron		NM_053875
4	61156550	0	Exoc4	+	A	G	G	G				intron		NM_053875
4	61156998	0.036	Exoc4	+	A	G	G	G				intron		NM_053875
4	61157379	0.003	Exoc4	+	A	C	C	C				intron		NM_053875
4	61157673	0.001	Exoc4	+	G			T				intron		NM_053875
4	61157675	0.001	Exoc4	+	A			T				intron		NM_053875
4	61157678	0	Exoc4	+	G			C				intron		NM_053875
4	61157679	0.001	Exoc4	+	A			T				intron		NM_053875
4	61158920	0.001	Exoc4	+	A			G				intron		NM_053875
4	61158942	0.001	Exoc4	+	G	A			A			intron		NM_053875
4	61159678	0.098	Exoc4	+	G	T	T	T				intron		NM_053875
4	61160891	0.004	Exoc4	+	A	T	T	T				intron		NM_053875
4	61161051	0.005	Exoc4	+	G						T	intron		NM_053875
4	61161684	0	Exoc4	+	T	C	C	C				intron		NM_053875
4	61162598	0.002	Exoc4	+	G	T	T	T				intron		NM_053875
4	61162894	0.029	Exoc4	+	T		C					intron		NM_053875
4	61164176	0.029	Exoc4	+	T	A	A					intron		NM_053875
4	61165511	0.975	Exoc4	+	A	C	C	C				intron		NM_053875
4	61166101	0.001	Exoc4	+	G	A	A	A				intron		NM_053875
4	61166489	0	Exoc4	+	A	T						intron		NM_053875
4	61166491	0	Exoc4	+	A	T						intron		NM_053875
4	61167007	0.013	Exoc4	+	G	A	A	A				intron		NM_053875
4	61167440	0.002	Exoc4	+	C		T					intron		NM_053875
4	61167445	0.002	Exoc4	+	A		T					intron		NM_053875
4	61167455	0.001	Exoc4	+	G		T					intron		NM_053875
4	61171750	0	Exoc4	+	T		A	A		A	A	intron		NM_053875
4	61171779	0	Exoc4	+	C		T	T		T	T	intron		NM_053875
4	61174911	0	Exoc4	+	T		G					intron		NM_053875
4	61177042	0.013	Exoc4	+	C	T	T					intron		NM_053875
4	61178247	0.013	Exoc4	+	C	T	T	T				intron		NM_053875
4	61179818	0.013	Exoc4	+	G		C					intron		NM_053875
4	61180147	0.013	Exoc4	+	C		T					intron		NM_053875
4	61182610	0	Exoc4	+	C	T	T	T				intron		NM_053875
4	61183214	0.026	Exoc4	+	T		C	C				intron		NM_053875
4	61183225	0.02	Exoc4	+	G		A					intron		NM_053875
4	61183789	0.02	Exoc4	+	C	T	T	T				intron		NM_053875
4	61185035	0.02	Exoc4	+	G		A					intron		NM_053875
4	61185206	0.02	Exoc4	+	C		G					intron		NM_053875
4	61185333	0.02	Exoc4	+	A		G					intron		NM_053875
4	61186610	0.02	Exoc4	+	A	G	G					intron		NM_053875
4	61187586	0.02	Exoc4	+	A		G	G				intron		NM_053875
4	61189167	0.02	Exoc4	+	G	A	A					intron		NM_053875
4	61191596	0.001	Exoc4	+	G	C	C	C				intron		NM_053875
4	61193767	0	Exoc4	+	T	C	C	C				intron		NM_053875
4	61194109	0.015	Exoc4	+	A	C	C	C				intron		NM_053875
4	61196230	1	Exoc4	+	T		C					intron		NM_053875
4	61197439	1	Exoc4	+	A						G	intron		NM_053875
4	61198359	1	Exoc4	+	G	A	A					intron		NM_053875
4	61199068	0.001	Exoc4	+	A	G	G	G				intron		NM_053875
4	61200177	0	Exoc4	+	G	A	A	A				intron		NM_053875
4	61201185	0.001	Exoc4	+	T	C	C	C				intron		NM_053875
4	61202009	0	Exoc4	+	A	G	G	G				intron		NM_053875
4	61204298	0.036	Exoc4	+	A	G	G	G				intron		NM_053875
4	61205830	0.001	Exoc4	+	T	C	C	C				intron		NM_053875
4	61205895	0.002	Exoc4	+	G	C	C	C				intron		NM_053875
4	61206099	0.002	Exoc4	+	A	C	C	C				intron		NM_053875
4	61206667	0.002	Exoc4	+	T			G				intron		NM_053875
4	61206674	0.001	Exoc4	+	T			C				intron		NM_053875
4	61207110	0.007	Exoc4	+	A	G	G	G				intron		NM_053875
4	61208290	0.001	Exoc4	+	T	G	G	G				intron		NM_053875
4	61209273	0.001	Exoc4	+	C	T	T	T				intron		NM_053875
4	61210202	0.004	Exoc4	+	A	T	T	T				intron		NM_053875
4	61212738	0.001	Exoc4	+	G		T	T		T	T	intron		NM_053875
4	61215434	0.01	Exoc4	+	T	C	C	C				intron		NM_053875
4	61218199	0.01	Exoc4	+	T	C	C					intron		NM_053875
4	61218233	0.01	Exoc4	+	T		C					intron		NM_053875
4	61218235	0.01	Exoc4	+	T		C					intron		NM_053875
4	61218251	0.01	Exoc4	+	C	T						intron		NM_053875
4	61218261	0.01	Exoc4	+	C		T					intron		NM_053875
4	61218293	0.01	Exoc4	+	T		C					intron		NM_053875
4	61218832	0.01	Exoc4	+	C		T	T			T	intron		NM_053875
4	61219727	0.017	Exoc4	+	G	A	A	A				intron		NM_053875
4	61223708	0.065	Exoc4	+	C	T	T	T				intron		NM_053875
4	61227074	0	Exoc4	+	C	T	T	T				intron		NM_053875
4	61227076	0	Exoc4	+	C	A	A	A				intron		NM_053875
4	61227345	0.001	Exoc4	+	C	T	T	T				intron		NM_053875
4	61229499	0	Exoc4	+	T	C	C					intron		NM_053875
4	61230301	0.002	Exoc4	+	C	T	T	T				intron		NM_053875
4	61231579	0.007	Exoc4	+	T	C	C	C				intron		NM_053875
4	61232904	0.998	Exoc4	+	G	A	A	A				intron		NM_053875
4	61233961	0	Exoc4	+	G	A	A	A				intron		NM_053875
4	61236621	0.664	Exoc4	+	C						A	intron		NM_053875
4	61237171	0	Exoc4	+	A	T	T	T				intron		NM_053875
4	61237704	0	Exoc4	+	G	A	A	A				intron		NM_053875
4	61238831	0.054	Exoc4	+	T				C			intron		NM_053875
4	61239820	0.054	Exoc4	+	C	T	T					intron		NM_053875
4	61240509	0	Exoc4	+	G	C	C					intron		NM_053875
4	61242075	0	Exoc4	+	T	C	C	C				intron		NM_053875
4	61242339	0	Exoc4	+	G		A					intron		NM_053875
4	61248153	0.004	Exoc4	+	G	A	A					intron		NM_053875
4	61248157	0.001	Exoc4	+	A		G					intron		NM_053875
4	61257599	0.001	Exoc4	+	A	G	G					intron		NM_053875
4	61258850	0.009	Exoc4	+	G	C	C	C				intron		NM_053875
4	61260111	0.001	Exoc4	+	T	G	G	G				intron		NM_053875
4	61265115	0.043	Exoc4	+	A	G	G					intron		NM_053875
4	61268914	0.02	Exoc4	+	G	A	A	A				intron		NM_053875
4	61269297	0.001	Exoc4	+	A	G	G	G				intron		NM_053875
4	61271650	0.606	Exoc4	+	T	A	A					intron		NM_053875
4	61273197	0.002	Exoc4	+	T	C	C	C				intron		NM_053875
4	61276328	0.087	Exoc4	+	G		A					intron		NM_053875
4	61276376	0.24	Exoc4	+	C		T					intron		NM_053875
4	61276428	0.187	Exoc4	+	A		G					intron		NM_053875
4	61276441	0.08	Exoc4	+	C		T					intron		NM_053875
4	61276526	0.004	Exoc4	+	C		T					intron		NM_053875
4	61276541	0.015	Exoc4	+	T		C					intron		NM_053875
4	61277025	0.002	Exoc4	+	A	G	G					intron		NM_053875
4	61277933	0.002	Exoc4	+	T	C	C	C				intron		NM_053875
4	61298434	0.016			T						A
4	61298460	0.052			T						A
4	61299666	0.052			C			T
4	61299922	0.052			T				C
4	61300416	0.001			G	C	C	C
4	61304893	0			C		T
4	61308119	0			T		C
4	61311211	0			G			T
4	61311212	0			C			A
4	61313269	0			C		T
4	61313750	0			A			G
4	61316259	0			G						C
4	61317682	0			G	C	C	C
4	61318020	0.013			A	C	C	C
4	61318088	0.005			G	A	A	A
4	61318191	0.002			G	A	A	A
4	61318431	0			T	A	A	A
4	61318485	0.001			C		A	A
4	61318946	0			A	G	G	G
4	61319272	0.002			T	C	C	C
4	61319326	0.001			G	A	A	A
4	61320121	0.013			T	G	G	G
4	61320403	0.026			C	T	T	T
4	61320438	0.004			G	A	A	A
4	61320779	0.001			A	G	G	G
4	61321609	0.001			C		T	T
4	61323838	0.03			T	A	A	A
4	61324634	0.043	LOC689234	+	C	T	T	T
4	61325062	0.011	LOC689234	+	C		A	A		A	A
4	61325107	0.008	LOC689234	+	C		T			T
4	61325129	0.002	LOC689234	+	T		G			G
4	61326779	0.014	LOC689234	+	T		G
4	61327008	0.127	LOC689234	+	A	G	G	G
4	61327737	0.004	LOC689234	+	C	T	T
4	61327782	0.001	LOC689234	+	A			G
4	61327783	0.001	LOC689234	+	A			G
4	61331180	0.001	LOC689234	+	G	A	A	A
4	61331388	0.001	LOC689234	+	T	G	G	G
4	61331390	0.001	LOC689234	+	G			A
4	61331799	0.001	LOC689234	+	G	A	A	A
4	61332591	0.413	LOC689234	+	C	A	A	A
4	61332594	0.446	LOC689234	+	T	C	C	C
4	61333093	0.076	LOC689234	+	T	C	C	C
4	61334438	0	LOC689234	+	T	C	C	C
4	61335717	0	LOC689234	+	T	C	C	C
4	61337181	0.001	LOC689234	+	T	C	C	C
4	61337337	0.006	LOC689234	+	C	G	G	G
4	61337741	0.001	LOC689234	+	A	T	T	T
4	61337814	0.023	LOC689234	+	T	C	C	C
4	61337924	0.002	LOC689234	+	C	T	T	T
4	61337975	0.013	LOC689234	+	A	G	G
4	61338099	0.047	LOC689234	+	G	A	A	A
4	61338356	0	LOC689234	+	C	T	T	T
4	61338614	0.003	LOC689234	+	T	C	C	C
4	61338642	0.086	LOC689234	+	A	C	C	C
4	61338954	0.05	LOC689234	+	A	G	G	G
4	61339325	0.012	LOC689234	+	T	C	C	C
4	61340041	0.862	LOC689234	+	A	T	T
4	61341509	0.045	LOC689234	+	T	A	A	A
4	61342204	0.048	LOC689234	+	A	G	G	G
4	61342534	0.041	LOC689234	+	G	T	T
4	61342538	0.036	LOC689234	+	G	T	T
4	61342542	0.032	LOC689234	+	G	T	T
4	61343055	0	LOC689234	+	G	T	T	T
4	61343287	0.004	LOC689234	+	T	C	C	C
4	61343408	0	LOC689234	+	C		A	A		A	A
4	61343414	0	LOC689234	+	C		G	G		G	G
4	61343416	0	LOC689234	+	C			G		G	G
4	61343418	0	LOC689234	+	C			A		A	A
4	61343473	0	LOC689234	+	T		C	C		C
4	61343484	0	LOC689234	+	C		T	T		T	T
4	61343521	0.001	LOC689234	+	C		T	T		T	T
4	61343645	0.007	LOC689234	+	C		A	A		A
4	61343672	0.002	LOC689234	+	C		A
4	61343675	0.001	LOC689234	+	C		A
4	61343685	0	LOC689234	+	C		A
4	61343686	0	LOC689234	+	C	A	A
4	61343687	0.001	LOC689234	+	C	A	A
4	61343734	0.002	LOC689234	+	G		A
4	61343748	0.001	LOC689234	+	G		A
4	61343754	0.003	LOC689234	+	T		A
4	61345493	0.001			G	C	C	C
4	61346108	0			C	T	T	T
4	61348189	0.521			C	T	T
4	61349790	0.001	Lrguk	+	C		T	T				intron		NM_001106589
4	61349791	0.001	Lrguk	+	G		A	A				intron		NM_001106589
4	61351840	0.001	Lrguk	+	C		G			G		intron		NM_001106589
4	61351849	0.001	Lrguk	+	C	G	G					intron		NM_001106589
4	61351882	0.002	Lrguk	+	G	A		A				intron		NM_001106589
4	61351883	0.002	Lrguk	+	A	G	G	G				intron		NM_001106589
4	61351913	0	Lrguk	+	C		G	G			G	intron		NM_001106589
4	61351972	0	Lrguk	+	C	T	T	T				intron		NM_001106589
4	61352122	0	Lrguk	+	G	T						intron		NM_001106589
4	61352756	0	Lrguk	+	G	A	A	A				intron		NM_001106589
4	61353732	0	Lrguk	+	T	C	C					intron		NM_001106589
4	61354293	0.009	Lrguk	+	G	A	A	A				intron		NM_001106589
4	61354746	0.001	Lrguk	+	A	G	G	G				intron		NM_001106589
4	61355704	0.002	Lrguk	+	C					A		intron		NM_001106589
4	61356035	0.001	Lrguk	+	T	C	C	C				intron		NM_001106589
4	61357378	0.002	Lrguk	+	T	C	C	C				intron		NM_001106589
4	61360370	0	Lrguk	+	T	G	G	G				intron		NM_001106589
4	61361903	0.011	Lrguk	+	T	C	C	C				intron		NM_001106589
4	61363397	0.002	Lrguk	+	T	C	C	C				intron		NM_001106589
4	61363884	0.001	Lrguk	+	T	C	C	C				intron		NM_001106589
4	61364362	0.001	Lrguk	+	C	T	T	T				intron		NM_001106589
4	61364633	0	Lrguk	+	C	T	T	T				intron		NM_001106589
4	61364808	0	Lrguk	+	C	T	T	T				intron		NM_001106589
4	61365453	0.001	Lrguk	+	G	T	T	T				intron		NM_001106589
4	61365727	0.005	Lrguk	+	C	G	G	G				intron		NM_001106589
4	61366043	0	Lrguk	+	G	A	A	A				intron		NM_001106589
4	61366596	0	Lrguk	+	T	C	C	C				intron		NM_001106589
4	61366655	0	Lrguk	+	G	A	A	A				intron		NM_001106589
4	61366856	0	Lrguk	+	A	G	G	G				intron		NM_001106589
4	61368390	0.001	Lrguk	+	T		A					intron		NM_001106589
4	61368733	0.88	Lrguk	+	G	A	A	A				intron		NM_001106589
4	61369089	0	Lrguk	+	G	A	A	A				intron		NM_001106589
4	61369155	0	Lrguk	+	C	T	T	T				intron		NM_001106589
4	61369404	0.012	Lrguk	+	A	T	T	T				intron		NM_001106589
4	61369545	0.006	Lrguk	+	T	A	A	A				intron		NM_001106589
4	61369584	0	Lrguk	+	T	C	C	C				intron		NM_001106589
4	61370006	0.001	Lrguk	+	A	G	G	G				intron		NM_001106589
4	61371276	0.002	Lrguk	+	C	G	G	G				intron		NM_001106589
4	61371543	0.865	Lrguk	+	A	T	T	T				intron		NM_001106589
4	61371572	0.004	Lrguk	+	G	A	A	A				intron		NM_001106589
4	61371601	0.021	Lrguk	+	T	C	C	C				intron		NM_001106589
4	61371700	0.602	Lrguk	+	C	T	T	T				intron		NM_001106589
4	61372005	0	Lrguk	+	A	C	C	C				intron		NM_001106589
4	61372293	0.001	Lrguk	+	A	G	G	G				intron		NM_001106589
4	61372609	0.002	Lrguk	+	G	A	A	A				intron		NM_001106589
4	61372758	0	Lrguk	+	C	A	A	A				intron		NM_001106589
4	61373437	0.001	Lrguk	+	C	T	T	T				intron		NM_001106589
4	61373441	0	Lrguk	+	C	A	A	A				intron		NM_001106589
4	61373705	0	Lrguk	+	A	G	G	G				intron		NM_001106589
4	61373978	0.006	Lrguk	+	A	G	G					intron		NM_001106589
4	61373999	0.004	Lrguk	+	C	T	T					intron		NM_001106589
4	61374433	0.001	Lrguk	+	T	C	C	C				exon	synonymous	NM_001106589	G	G
4	61374466	0.05	Lrguk	+	A	G	G	G				exon	synonymous	NM_001106589	T	T
4	61374508	0.065	Lrguk	+	G	T	T	T				intron		NM_001106589
4	61374554	0	Lrguk	+	C	T	T	T				intron		NM_001106589
4	61374561	0.027	Lrguk	+	T	G	G	G				intron		NM_001106589
4	61374644	0.001	Lrguk	+	T	C	C	C	C			intron		NM_001106589
4	61374646	0.001	Lrguk	+	T	C	C		C			intron		NM_001106589
4	61374676	0	Lrguk	+	C	G	G	G				intron		NM_001106589
4	61375361	0.002	Lrguk	+	A	G	G	G				intron		NM_001106589
4	61375528	0.004	Lrguk	+	A	G	G	G				intron		NM_001106589
4	61378648	0.019	Lrguk	+	G	A	A	A				intron		NM_001106589
4	61382043	0.193	Lrguk	+	T	A	A	A				intron		NM_001106589
4	61383554	0.193	Lrguk	+	C	G	G					intron		NM_001106589
4	61383558	0.193	Lrguk	+	C	T	T					intron		NM_001106589
4	61383564	0.193	Lrguk	+	G		C					intron		NM_001106589
4	61383579	0.193	Lrguk	+	A	C	C					intron		NM_001106589
4	61384875	0	Lrguk	+	A	G	G	G				intron		NM_001106589
4	61385797	0.001	Lrguk	+	T	C	C	C				intron		NM_001106589
4	61385821	0.053	Lrguk	+	G	A	A	A				intron		NM_001106589
4	61387614	0.01	Lrguk	+	A	G	G	G				intron		NM_001106589
4	61388603	0	Lrguk	+	G		T	T		T	T	intron		NM_001106589
4	61388607	0	Lrguk	+	G		T	T		T	T	intron		NM_001106589
4	61389096	0	Lrguk	+	G	C	C	C				intron		NM_001106589
4	61389281	0.001	Lrguk	+	T	A	A	A				intron		NM_001106589
4	61389951	0	Lrguk	+	T	G	G	G				intron		NM_001106589
4	61392380	0.011	Lrguk	+	C	A	A	A				intron		NM_001106589
4	61392951	0	Lrguk	+	A	G	G	G				intron		NM_001106589
4	61393842	0	Lrguk	+	C	T	T	T				intron		NM_001106589
4	61393870	0	Lrguk	+	A	G	G	G				intron		NM_001106589
4	61395097	0.005	Lrguk	+	T		C	C				intron		NM_001106589
4	61395345	0.013	Lrguk	+	G	C	C	C				intron		NM_001106589
4	61395668	0.076	Lrguk	+	T	C	C	C				intron		NM_001106589
4	61396556	0.002	Lrguk	+	G	A	A					intron		NM_001106589
4	61396570	0	Lrguk	+	A	G	G	G				intron		NM_001106589
4	61396584	0.003	Lrguk	+	A	G	G	G				intron		NM_001106589
4	61396644	0.002	Lrguk	+	T	C	C	C				intron		NM_001106589
4	61396645	0.002	Lrguk	+	G	A	A	A				intron		NM_001106589
4	61396675	0	Lrguk	+	C	T	T	T				intron		NM_001106589
4	61396677	0	Lrguk	+	C	A	A	A				intron		NM_001106589
4	61396711	0	Lrguk	+	T	G	G	G				intron		NM_001106589
4	61396816	0	Lrguk	+	C	T	T	T				intron		NM_001106589
4	61396846	0	Lrguk	+	G	A	A	A				intron		NM_001106589
4	61396860	0	Lrguk	+	A	G	G	G				intron		NM_001106589
4	61396863	0	Lrguk	+	G	A	A	A				intron		NM_001106589
4	61397301	0.001	Lrguk	+	C	T	T					intron		NM_001106589
4	61397398	0.001	Lrguk	+	A	G	G					intron		NM_001106589
4	61397521	0.001	Lrguk	+	G	A	A	A				intron		NM_001106589
4	61397931	0.055	Lrguk	+	T	C	C	C				intron		NM_001106589
4	61398341	0	Lrguk	+	C	T	T	T				intron		NM_001106589
4	61398351	0.001	Lrguk	+	G	A	A					intron		NM_001106589
4	61398662	0	Lrguk	+	C	T	T	T				intron		NM_001106589
4	61398873	0.772	Lrguk	+	C	G	G	G				intron		NM_001106589
4	61398939	0	Lrguk	+	G	T	T	T				intron		NM_001106589
4	61398988	0	Lrguk	+	C	T	T	T				intron		NM_001106589
4	61399031	0.002	Lrguk	+	T	C	C	C				intron		NM_001106589
4	61399032	0.002	Lrguk	+	G	A	A	A				intron		NM_001106589
4	61399047	0.001	Lrguk	+	C	A	A	A				intron		NM_001106589
4	61399247	0	Lrguk	+	A	G	G	G				intron		NM_001106589
4	61399372	0.001	Lrguk	+	T	C	C	C				intron		NM_001106589
4	61400113	0	Lrguk	+	T		C	C		C	C	intron		NM_001106589
4	61400116	0	Lrguk	+	T		C	C		C	C	intron		NM_001106589
4	61400925	0	Lrguk	+	T	A	A	A				intron		NM_001106589
4	61401006	0	Lrguk	+	C	A	A	A				intron		NM_001106589
4	61401660	0.004	Lrguk	+	C		G					intron		NM_001106589
4	61401724	0.003	Lrguk	+	G		C					intron		NM_001106589
4	61401814	0.002	Lrguk	+	G	C	C					intron		NM_001106589
4	61401878	0.002	Lrguk	+	A		G					intron		NM_001106589
4	61402214	0.002	Lrguk	+	G	C	C					intron		NM_001106589
4	61402282	0.002	Lrguk	+	G		C					intron		NM_001106589
4	61402288	0.002	Lrguk	+	C		G					intron		NM_001106589
4	61402342	0.002	Lrguk	+	C		G					intron		NM_001106589
4	61402360	0.002	Lrguk	+	C		G					intron		NM_001106589
4	61402370	0.002	Lrguk	+	G		C					intron		NM_001106589
4	61402374	0.002	Lrguk	+	C	G						intron		NM_001106589
4	61402426	0.003	Lrguk	+	C	T	T	T				intron		NM_001106589
4	61402509	0.003	Lrguk	+	T	C	C	C				intron		NM_001106589
4	61402540	0.003	Lrguk	+	T	C	C	C				intron		NM_001106589
4	61402565	0	Lrguk	+	C	G	G	G				intron		NM_001106589
4	61402873	0.001	Lrguk	+	A	G	G	G				intron		NM_001106589
4	61402927	0.005	Lrguk	+	A	G	G					intron		NM_001106589
4	61403042	0.682	Lrguk	+	C	A	A	A				intron		NM_001106589
4	61403322	0	Lrguk	+	G	A	A	A				intron		NM_001106589
4	61404419	0.002	Lrguk	+	G	A	A	A				intron		NM_001106589
4	61404543	0.005	Lrguk	+	A	C	C	C				intron		NM_001106589
4	61405336	0.015	Lrguk	+	G	T	T	T				intron		NM_001106589
4	61405426	0.001	Lrguk	+	C	T	T	T				intron		NM_001106589
4	61405751	0.326	Lrguk	+	T	C	C					intron		NM_001106589
4	61405877	0.008	Lrguk	+	G	T	T	T				intron		NM_001106589
4	61406632	0	Lrguk	+	T	C	C	C				intron		NM_001106589
4	61407156	0.031	Lrguk	+	G			A				intron		NM_001106589
4	61407160	0.139	Lrguk	+	G		A					intron		NM_001106589
4	61407442	0.001	Lrguk	+	C	T	T	T	T			intron		NM_001106589
4	61407994	0.037	Lrguk	+	G	A	A	A				intron		NM_001106589
4	61408895	1	Lrguk	+	G	A	A	A				intron		NM_001106589
4	61409434	0	Lrguk	+	T	C	C	C				intron		NM_001106589
4	61409715	0.545	Lrguk	+	G	A	A	A				intron		NM_001106589
4	61412629	0.001	Lrguk	+	G	A	A	A				intron		NM_001106589
4	61412731	0.001	Lrguk	+	C	T	T					intron		NM_001106589
4	61412780	0.001	Lrguk	+	C			A				intron		NM_001106589
4	61413056	0	Lrguk	+	A	C	C	C				intron		NM_001106589
4	61413084	0.007	Lrguk	+	T	C	C	C				intron		NM_001106589
4	61413136	0	Lrguk	+	T	C	C	C				intron		NM_001106589
4	61413157	0	Lrguk	+	C	T	T	T				intron		NM_001106589
4	61413387	0	Lrguk	+	A	G	G	G				intron		NM_001106589
4	61413599	0	Lrguk	+	C	T	T	T				intron		NM_001106589
4	61414263	0.543	Lrguk	+	G	A	A	A				intron		NM_001106589
4	61414327	0	Lrguk	+	A	G	G	G				intron		NM_001106589
4	61414523	0	Lrguk	+	T	C	C	C				intron		NM_001106589
4	61415449	0	Lrguk	+	C	T	T	T				intron		NM_001106589
4	61415504	0.001	Lrguk	+	C	T	T	T				intron		NM_001106589
4	61415649	0	Lrguk	+	G	A	A	A				intron		NM_001106589
4	61415827	0.011	Lrguk	+	T	C	C					intron		NM_001106589
4	61415869	0.012	Lrguk	+	T	G	G		G			intron		NM_001106589
4	61416025	0.003	Lrguk	+	T	A	A	A				intron		NM_001106589
4	61416987	0.02	Lrguk	+	G	A	A					intron		NM_001106589
4	61417013	0.037	Lrguk	+	G	C	C					intron		NM_001106589
4	61417070	0.206	Lrguk	+	T	A	A	A				intron		NM_001106589
4	61417084	0.05	Lrguk	+	T	C	C	C				intron		NM_001106589
4	61417586	0.05	Lrguk	+	C	T	T					intron		NM_001106589
4	61417653	0.05	Lrguk	+	T	A						intron		NM_001106589
4	61417654	0.05	Lrguk	+	A	C	C					intron		NM_001106589
4	61417754	0.001	Lrguk	+	G	A	A	A				intron		NM_001106589
4	61418450	0	Lrguk	+	T	G	G	G				intron		NM_001106589
4	61418547	0.013	Lrguk	+	C	T	T	T				intron		NM_001106589
4	61419125	0.013	Lrguk	+	C	T	T	T				intron		NM_001106589
4	61419278	0.013	Lrguk	+	A	G	G	G				intron		NM_001106589
4	61426598	0.013	Lrguk	+	G		A					intron		NM_001106589
4	61430139	0.001	Lrguk	+	G		A					intron		NM_001106589
4	61430156	0	Lrguk	+	G		T					intron		NM_001106589
4	61430164	0	Lrguk	+	G		A					intron		NM_001106589
4	61430184	0	Lrguk	+	T	A	A					intron		NM_001106589
4	61430190	0	Lrguk	+	T	C	C					intron		NM_001106589
4	61430197	0	Lrguk	+	A	G						intron		NM_001106589
4	61430199	0	Lrguk	+	T	A						intron		NM_001106589
4	61430243	0	Lrguk	+	A		G	G		G		intron		NM_001106589
4	61430258	0	Lrguk	+	T		A	A				intron		NM_001106589
4	61430262	0	Lrguk	+	G	T	T					intron		NM_001106589
4	61430263	0	Lrguk	+	T	G						intron		NM_001106589
4	61430266	0	Lrguk	+	G		C					intron		NM_001106589
4	61432343	0.014	Lrguk	+	G	C	C					intron		NM_001106589
4	61432360	0.008	Lrguk	+	C		T	T		T	T	intron		NM_001106589
4	61432451	0.001	Lrguk	+	C		A	A		A	A	intron		NM_001106589
4	61432469	0.027	Lrguk	+	C		A	A		A	A	intron		NM_001106589
4	61432503	0	Lrguk	+	C		G	G		G	G	intron		NM_001106589
4	61432517	0	Lrguk	+	C		T					intron		NM_001106589
4	61434988	0.005	Lrguk	+	T	C	C	C				intron		NM_001106589
4	61435110	0.002	Lrguk	+	C	T	T	T				intron		NM_001106589
4	61435376	0	Lrguk	+	T	C	C	C				intron		NM_001106589
4	61435637	0.019	Lrguk	+	T	C	C	C				intron		NM_001106589
4	61435806	0.019	Lrguk	+	A	G						intron		NM_001106589
4	61435972	0.019	Lrguk	+	C	A	A					intron		NM_001106589
4	61435995	0.019	Lrguk	+	C	A	A					intron		NM_001106589
4	61436008	0.019	Lrguk	+	T	G	G					intron		NM_001106589
4	61436083	0.019	Lrguk	+	C	T	T					intron		NM_001106589
4	61438092	0.003	Lrguk	+	A	G	G	G				intron		NM_001106589
4	61439035	0.003	Lrguk	+	C						A	intron		NM_001106589
4	61439040	0.003	Lrguk	+	T						C	intron		NM_001106589
4	61439712	0.003	Lrguk	+	C		G					intron		NM_001106589
4	61439735	0.003	Lrguk	+	T		C					intron		NM_001106589
4	61440144	0.003	Lrguk	+	T	C	C	C				intron		NM_001106589
4	61440938	0.003	Lrguk	+	G	A	A					intron		NM_001106589
4	61440965	0.003	Lrguk	+	T		G					intron		NM_001106589
4	61441756	0.002	Lrguk	+	T	C	C	C				intron		NM_001106589
4	61442770	0.115	Lrguk	+	C	T	T	T				intron		NM_001106589
4	61443690	0.005	Lrguk	+	C	T	T	T				intron		NM_001106589
4	61443731	0.004	Lrguk	+	C		G	G		G	G	intron		NM_001106589
4	61444170	0.005	Lrguk	+	G	A	A	A				intron		NM_001106589
4	61444250	0.001	Lrguk	+	T					C		intron		NM_001106589
4	61444253	0	Lrguk	+	C			A				intron		NM_001106589
4	61444254	0	Lrguk	+	A			T				intron		NM_001106589
4	61444919	0	Lrguk	+	C					T		intron		NM_001106589
4	61444942	0.002	Lrguk	+	T	C	C					intron		NM_001106589
4	61449661	0.002	Lrguk	+	C		T					intron		NM_001106589
4	61449703	0.002	Lrguk	+	T		C					intron		NM_001106589
4	61449707	0.002	Lrguk	+	C		T					intron		NM_001106589
4	61449711	0.002	Lrguk	+	C		T					intron		NM_001106589
4	61449768	0.002	Lrguk	+	A		G					intron		NM_001106589
4	61449824	0.002	Lrguk	+	T		C	C				intron		NM_001106589
4	61450523	0	Lrguk	+	T	C	C	C				intron		NM_001106589
4	61450692	0	Lrguk	+	T	C	C	C				intron		NM_001106589
4	61451556	0.004	Lrguk	+	A	G	G	G				intron		NM_001106589
4	61453176	0.086	Lrguk	+	C	T	T					intron		NM_001106589
4	61453395	0	Lrguk	+	G	A	A	A				intron		NM_001106589
4	61453466	0	Lrguk	+	A	G	G	G				intron		NM_001106589
4	61453542	0	Lrguk	+	C	T	T	T				intron		NM_001106589
4	61453805	0.002	Lrguk	+	A			G				intron		NM_001106589
4	61454120	0.009	Lrguk	+	A	T	T	T				intron		NM_001106589
4	61454124	0.003	Lrguk	+	G	T	T	T				intron		NM_001106589
4	61454172	0.009	Lrguk	+	A	G	G	G				intron		NM_001106589
4	61455920	0.002	Lrguk	+	T	C	C	C				intron		NM_001106589
4	61456145	0	Lrguk	+	A	G	G	G				intron		NM_001106589
4	61460152	0			T	C	C	C
4	61460214	0			T	C	C	C
4	61462175	0			C	A	A
4	61463049	0.014			G	A	A
4	61466225	0.002			T	A	A	A
4	61466433	0			T						G
4	61466759	0.578			T	C	C	C
4	61467213	0.022			G	A	A	A
4	61467595	0.022			T	C	C	C
4	61468170	0.021			T	C	C	C
4	61468368	0.026			C		T	T
4	61468679	0			C	T	T	T
4	61468726	0.038			A	G	G	G
4	61469065	0.033			T	C	C	C
4	61469305	0.008			T	C	C	C
4	61469547	0.014			A	G	G	G
4	61469580	0.001			A	G	G	G
4	61469618	0.012			A	G	G	G
4	61469767	0.001			A	G	G	G
4	61469987	0.046			G	A	A	A
4	61470095	0.018			T	C	C	C
4	61470429	0.029			C	T	T	T
4	61470488	0.008			G	A	A	A
4	61470653	0.008			G		A
4	61470657	0.008			G		A
4	61470680	0.008			T	C	C	C
4	61470708	0.008			T	C	C	C
4	61470732	0.008			C	T	T	T
4	61471354	0.002			T	C	C	C
4	61471464	0.077			G	A	A	A
4	61471479	0.19			G	A	A	A
4	61471687	0.001			A	G	G	G
4	61471747	0			A	G	G	G
4	61471863	0			G	T	T	T
4	61471865	0			T	C	C	C
4	61471988	0.001			C	A	A	A
4	61472077	0.001			C	T	T	T
4	61472206	0			T	C	C	C
4	61472242	0.001			G	A	A	A
4	61472348	0			A	G	G
4	61472360	0.098			T	C	C	C
4	61472496	0			C	T	T	T
4	61472603	0.002			C	T	T	T
4	61472724	0			C	T	T	T
4	61473403	0.856			T	C
4	61473580	0.001			C	A	A	A
4	61473946	0			T	C	C	C
4	61474147	0			C	T	T	T
4	61475299	0.926			A	G	G	G
4	61479447	0			A	T	T	T
4	61480145	0			T				C
4	61480212	0			G		A
4	61480445	0			C		T
4	61480571	0			G					T
4	61482957	0.002	Slc35b4	-	A	G	G	G				3utrs,exon		NM_001106590
4	61486280	0	Slc35b4	-	G	T	T	T				intron		NM_001106590
4	61486281	0	Slc35b4	-	A	C	C	C				intron		NM_001106590
4	61487222	0.024	Slc35b4	-	T	A	A	A				intron		NM_001106590
4	61487297	0.001	Slc35b4	-	T	C	C	C				intron		NM_001106590
4	61488913	0.06	Slc35b4	-	G	A	A	A				intron		NM_001106590
4	61489281	0.06	Slc35b4	-	A	G	G	G				intron		NM_001106590
4	61489884	0.004	Slc35b4	-	C	G	G	G				intron		NM_001106590
4	61491305	0	Slc35b4	-	G	A	A	A				intron		NM_001106590
4	61495314	0.012	Slc35b4	-	T	C	C	C				intron		NM_001106590
4	61495585	0	Slc35b4	-	T	C	C	C				intron		NM_001106590
4	61497482	0.002	Slc35b4	-	A	G	G	G				intron		NM_001106590
4	61497557	0	Slc35b4	-	T	C	C	C				intron		NM_001106590
4	61497933	0.002	Slc35b4	-	C	T	T	T				intron		NM_001106590
4	61498170	0.001	Slc35b4	-	T	C	C	C				intron		NM_001106590
4	61498727	0.001	Slc35b4	-	G	A	A	A				intron		NM_001106590
4	61499304	0	Slc35b4	-	G	A	A	A				intron		NM_001106590
4	61499540	0.036	Slc35b4	-	C	T	T					intron		NM_001106590
4	61499971	0	Slc35b4	-	C			T				intron		NM_001106590
4	61500535	0.002	Slc35b4	-	T			G				intron		NM_001106590
4	61501220	0	Slc35b4	-	T	C	C	C				intron		NM_001106590
4	61501402	0.098	Slc35b4	-	T	C	C					intron		NM_001106590
4	61502101	0.001	Slc35b4	-	A	C	C	C				intron		NM_001106590
4	61502322	0	Slc35b4	-	T	C	C	C				intron		NM_001106590
4	61503995	0			C	T	T	T
4	61504843	0			C		T
4	61505308	0			T		G	G
4	61505310	0			T		G	G
4	61505320	0			A						G
4	61506306	0.009			C	A	A	A
4	61506384	0.012			G					A
4	61507324	0.001			C	T	T	T
4	61508659	0.001			C	T	T	T
4	61510163	0.001			A	C	C	C
4	61510613	0.001			G	C
4	61511419	0.022			T		G
4	61512012	0.013			T	C	C	C
4	61512213	0.004			T		C
4	61512217	0.006			T	C	C
4	61512572	0.014			C			T		T	T
4	61512573	0.006			T			G		G	G
4	61512960	0.001			C	T	T	T
4	61514122	0.002			C	T	T	T
4	61514155	0.002			C	T	T	T
4	61514466	0.007			C	T	T	T
4	61515688	0.004			T	C	C	C
4	61515690	0.004			T	C	C	C
4	61517044	0.004			T		C	C
4	61518146	0.003			T		G			G	G
4	61518153	0			C	G	G				G
4	61518154	0			T	G	G				G
4	61518156	0			A		G			G	G
4	61518177	0.003			T		G	G		G
4	61518195	0.001			A		G	G		G	G
4	61518223	0.001			T	A	A	A	A	A
4	61518237	0.001			A		G	G		G
4	61518268	0.005			T		G	G		G	G
4	61518280	0.004			A		G	G		G	G
4	61518329	0.002			C	A	A		A
4	61518341	0.001			A	G	G		G
4	61518346	0			A	G	G		G
4	61518362	0.002			C	G
4	61518363	0.001			C	G
4	61518364	0.001			C	G
4	61518369	0.001			C	G	G
4	61518376	0			A	G	G
4	61518378	0.001			A	G	G
4	61518401	0			A		G
4	61518403	0			A		C
4	61518693	0.001			T		C
4	61520071	0			T	C	C	C
4	61520077	0			G	A	A	A
4	61520100	0			T	A	A	A
4	61520659	0.001			C	G	G	G
4	61520764	0.003			C	T	T	T
4	61521106	0			G	A	A	A
4	61521558	0.004			C	A
4	61521580	0.006			C	T	T
4	61521584	0.007			G	A	A
4	61521833	0.004			C	T	T	T
4	61522276	0.274			T	A	A
4	61522674	0.109			C	T	T	T
4	61523351	0.001			C	T	T	T
4	61523847	0.018			A	C	C
4	61523942	0.004			G		C
4	61524301	0			T	C	C	C
4	61524323	0			T	C	C	C
4	61524360	0			T	C	C	C
4	61524569	0.004			C	T	T	T
4	61525146	0.005			T	G	G	G
4	61525208	0.013			A	C	C	C
4	61525288	0.004			C	A	A	A
4	61525479	0.005			A	G	G	G
4	61525712	0.003			A	G	G	G
4	61525956	0.005			G	T	T	T
4	61526042	0.001			G	A	A	A
4	61526365	0.005			C	T	T
4	61526468	0.012			T		C	C
4	61526474	0.011			C	T
4	61526714	0.011			C	T	T	T
4	61527102	0.002			T			TGG
4	61527168	0.065			A	C	C	C
4	61527315	0.001			T	C	C	C
4	61527394	0.024			T	C	C	C
4	61527628	0.024			A	C	C	C
4	61527826	0.024			T	C	C	C
4	61527996	0.024			C	T	T	T
4	61528498	0.992			T	C	C	C
4	61528601	0.037			C	T	T	T
4	61528994	0.031			C	T	T	T
4	61530005	0			A	G	G	G
4	61530190	0.005			T	C	C	C
4	61530664	0.983			C	T	T	T
4	61530665	0.984			A	G	G	G
4	61531086	0.003			T	A	A
4	61531292	0.005			C	T	T	T
4	61531401	0.001			C	T	T	T
4	61531446	0.059			T		A
4	61531455	0.05			A	G	G
4	61531456	0.07			T	C	C
4	61531627	0.003			A	T	T	T
4	61531644	0.001			A	T	T	T
4	61531978	0			C	T	T	T
4	61531985	0			G	A	A	A
4	61532021	0.001			G	A	A	A
4	61532098	0.003			A	G	G	G
4	61532129	0.001			C	T	T	T
4	61532155	0.008			A	T	T	T
4	61532207	0			A	C	C
4	61532210	0			A		G
4	61532376	0.01			C	G	G	G
4	61532432	0.001			A	G	G	G
4	61532495	0.002			T	C	C	C
4	61532660	0.002			A	C	C	C
4	61532736	0.332			G	A	A	A
4	61532787	0.064			G		A
4	61532901	0			C	T	T	T
4	61532906	0.001			G	A	A	A
4	61532924	0			G	A	A	A
4	61533033	0.009			T	C	C	C
4	61533058	0.002			T	G	G
4	61533151	0.004			G	A	A	A
4	61533680	0.01			C	A	A	A
4	61533740	0.005			T	G	G	G
4	61534078	0.003			T			C
4	61534202	0.005			C		T
4	61534238	0.007			T		C
4	61537893	0.001			A	G	G	G
4	61538098	0.204			C	T	T	T
4	61538611	0.033			A	G	G	G
4	61539066	0.008			A	G	G	G
4	61540112	0.007			G		A
4	61540151	0.02			G	A	A	A
4	61541467	0.02			T	C	C	C
4	61541784	0.025			C					A
4	61542017	0.025			T		A	A		A
4	61542105	0.025			C	T	T
4	61542187	0.052			C	T	T	T
4	61544188	0.114			G	A	A	A
4	61544542	0			C	T	T	T
4	61544616	0.004			G		A	A		A	A
4	61544620	0.002			A		G	G		G	G
4	61544903	0			A	G	G	G
4	61546537	0.004			G		A	A
4	61546959	0.003			C	T	T	T
4	61549196	0			T	C	C	C
4	61550976	0.011			G	A	A	A
4	61551024	0.005			A	C	C	C
4	61552151	0.005			G	A	A
4	61552350	0.006			T	A	A	A
4	61552677	0			G	T	T	T
4	61553689	0.976			T		A
4	61553913	0.976			C			T
4	61554025	0.976			A	G	G	G
4	61554035	0.976			T	C	C
4	61554094	0.976			A	G	G	G
4	61554859	0.001			C	T	T	T
4	61556091	0.005			C	T	T	T
4	61556854	0.062			T	C	C	C
4	61559988	0			G	A	A	A
4	61560473	0			A	C	C	C
4	61561652	0			C	T	T
4	61563444	0			A	G	G	G
4	61563987	0.003			C	T	T	T
4	61564439	0			C	T	T	T
4	61565339	0.048			C	G	G	G
4	61565523	0			A	G	G	G
4	61565791	0.013			C		T	T		T
4	61565794	0.003			T		A
4	61565802	0.001			T	C
4	61567386	0.969			G	A	A
4	61567947	0			G	A	A	A
4	61568084	0.062			A	G	G	G
4	61568329	0.004			T	G	G	G
4	61568330	0.006			T	C	C	C
4	61568507	0			G	C	C	C
4	61569451	0.954			T	C	C	C
4	61572032	0.01			C	T	T	T
4	61572591	0.002			C	T	T	T
4	61575861	0.025			C	T	T	T
4	61575953	0.002			C	T	T	T
4	61576350	0			G	A	A
4	61578095	0			T	C	C
4	61579145	0			T	C	C	C
4	61579149	0			A	G	G
4	61580047	0			G	A	A	A
4	61581808	0.007			G						A
4	61582835	0.002			C	T	T	T
4	61582921	0.012			C	T	T	T
4	61583945	0.998	LOC689277	-	T			C
4	61589534	0.001			G	A	A	A
4	61589565	0.021			G	A	A	A
4	61589569	0.008			C	T	T	T
4	61590239	0			G	T	T	T
4	61590509	0.001			C	G	G	G
4	61591045	0			C	T	T	T
4	61591318	0.006			T	C	C	C
4	61591469	0.001			A	G	G	G
4	61591764	0			A		G	G
4	61591771	0.001			A	T	T	T
4	61591999	0			T	C	C	C
4	61592350	0			A		T
4	61592432	0.014			G	A	A	A
4	61592466	0.001			C	G	G	G
4	61592722	0.002			T	G	G	G
4	61592899	0			G	A	A	A
4	61592920	0.003			G	A	A	A
4	61593132	0			T	C	C	C
4	61593189	0			G	A	A	A
4	61593199	0			C	T	T	T
4	61593821	0.002			C	T	T	T
4	61593850	0.001			C	T	T	T
4	61593868	0.001			A	G	G	G
4	61594484	0.003			A	C	C	C
4	61594539	0			G	A	A	A
4	61594588	0.002			A	G	G	G
4	61594956	0			A	G	G	G
4	61595021	0			T	C	C	C
4	61595190	0			G	A	A	A
4	61595268	0			A	G	G	G
4	61595829	0.002			G	C	C	C
4	61596025	0.001			G	A	A	A
4	61596510	0.006			G	A	A	A
4	61596957	0.001			A		G
4	61606029	0.001			T	C	C	C
4	61606047	0.001			A	G	G	G
4	61606130	0			T	C	C	C
4	61606204	0.001			T	G	G	G
4	61606301	0			G	A	A	A
4	61606385	0			G	A	A	A
4	61606556	0.006			A	T	T	T
4	61606858	0.001			A	G	G	G
4	61606995	0.003			G	A	A
4	61606999	0.001			G	A	A
4	61607016	0			T	A	A	A
4	61607028	0			G				A
4	61607553	0			C	T	T	T
4	61608507	0			C	T	T	T
4	61608806	0.028			A	G	G	G
4	61608973	0			A	G	G	G
4	61609226	0			T	C	C	C
4	61609430	0.039			A		G	G
4	61609741	0			C	T	T	T
4	61609889	0			G	A	A	A
4	61610201	0			T	G	G	G
4	61610338	0.013			G	A	A	A
4	61610460	0.01			T	C	C	C
4	61610840	0.018			G	A	A	A
4	61610869	0			A	G	G	G
4	61610993	0			G	A	A	A
4	61611098	0			A	G	G	G
4	61611139	0			G	A	A	A
4	61611237	0.006			C		A	A
4	61611327	0.004			C	T	T
4	61611343	0			C	T
4	61611421	0.003			C		T
4	61611422	0.003			C		T
4	61611449	0.002			T	C	C	C
4	61611457	0.001			T	C	C	C
4	61611758	0			A	G	G	G
4	61612096	0.009			G	C	C	C
4	61612148	0			A	G	G	G
4	61612909	0.014			C	T	T	T
4	61612910	0.014			T	C	C	C
4	61613152	0.034			T	C	C	C
4	61613253	0.001			T	C	C	C
4	61613628	0.022			A	G	G	G
4	61616123	0.004			T		G
4	61617731	0			T	C	C	C
4	61619049	0.016			G					A
4	61620582	0.008			A	G	G
4	61622220	0			A					C
4	61622260	0.002			A						T
4	61622345	0			T	C	C	C
4	61622864	0.005			G	A	A	A
4	61624128	0.001			C	T	T	T
4	61624316	0.003			G						A
4	61624982	0			G	A	A	A
4	61625555	0.001			T	C	C	C
4	61626121	0.547			T	C	C	C
4	61626676	0.002			A	G	G	G
4	61626891	0.052			G					A
4	61627836	0.052			G		C
4	61627875	0.052			A		C
4	61627879	0.052			T		A
4	61627927	0.963			G		T
4	61627932	0.993			G		A
4	61629221	0.993			C	T	T	T	T
4	61629623	0.993			T	C	C
4	61630514	0			A	G	G	G
4	61632098	0.002			T	A	A	A
4	61633281	0			C	G	G	G
4	61633340	0			A	G	G	G
4	61633834	0			G	A	A
4	61633851	0			G	T	T
4	61634784	0.001			T	G	G	G
4	61634795	0.003			T	C	C	C
4	61634942	0			A	G	G	G
4	61634955	0			C	T	T	T
4	61634975	0			G	A	A	A
4	61635046	0			G	T	T	T
4	61635129	0.016			G	A	A	A
4	61635371	0.003			A	C	C	C
4	61635820	0.001			C	T	T	T
4	61636159	0.001			A	G	G
4	61636203	0.001			G	A	A
4	61636362	0.004			T	C	C	C
4	61637010	0.002			T	C	C	C
4	61637012	0.002			C	T	T	T
4	61637245	0			G	A	A
4	61637520	0.033			C	T	T	T
4	61637521	0.036			A	G	G	G
4	61637575	0			G	A	A	A
4	61637797	0.268			A		T
4	61637801	0.207			A		T
4	61637837	0.001			T	A	A
4	61637863	0.002			A	G	G	G
4	61638003	0.011			C	T	T	T
4	61638230	0.001			C			A
4	61638232	0.002			T			C
4	61638338	0.001			T	C	C	C
4	61638354	0.004			A	T	T	T
4	61638489	0.004			A		G
4	61638937	0			T	G	G	G
4	61639096	0			C	T	T	T
4	61639134	0.039			C	A	A	A
4	61639281	0.004			C	T	T	T
4	61639662	0.004			T	C	C	C
4	61639720	0.001			C	T	T	T
4	61639921	0.016			A	C	C	C
4	61639955	0			G	C	C	C
4	61640593	0.001			G	A	A
4	61640610	0.008			G	T	T	T
4	61641156	0.004			G	A	A	A
4	61641326	0.001			C	T	T	T
4	61641384	0.013			C	T	T	T
4	61641678	0.013			C	T	T	T
4	61641952	0.949			C	T	T	T
4	61641974	0.01			T	C	C	C
4	61642360	0.017			T	C	C	C
4	61642474	0.017			G	C	C	C
4	61642629	0.017			C	A	A
4	61643448	0.017			C	T	T	T
4	61643572	0			G	A	A	A
4	61643815	0.008			G	A	A	A
4	61646842	0	Akr1b1	-	C			A		A		intron		NM_012498
4	61647035	0.001	Akr1b1	-	T	C	C	C				intron		NM_012498
4	61647346	0.003	Akr1b1	-	G	T	T	T				intron		NM_012498
4	61648869	0.001	Akr1b1	-	A	G	G					intron		NM_012498
4	61650603	0.003	Akr1b1	-	A	T	T	T				intron		NM_012498
4	61653336	0	Akr1b1	-	A			G				intron		NM_012498
4	61653378	0	Akr1b1	-	G		A					intron		NM_012498
4	61653383	0	Akr1b1	-	T		C					intron		NM_012498
4	61653524	0	Akr1b1	-	C	T	T	T				intron		NM_012498
4	61656826	0	Akr1b1	-	G	T	T	T				intron		NM_012498
4	61659160	0.004	Akr1b1	-	G	A	A	A				intron		NM_012498
4	61659466	1	Akr1b1	-	G			A				exon	synonymous	NM_012498	N	N
4	61660644	0.002			T	C	C	C
4	61661584	0.002			T			A
4	61662166	0.001			G	A	A	A
4	61663434	0.001			T	C	C	C
4	61664612	0			G	C	C	C
4	61665039	0			C	A	A	A
4	61666449	0.001			G	C	C	C
4	61666701	0.001			A	G	G
4	61666890	0.023			A	G	G	G
4	61667491	0.023			T	C	C	C
4	61667684	0.023			A	C		C
4	61667685	0.023			T	A		A
4	61668631	0.023			G	A	A	A
4	61668995	0.034			T	G	G	G
4	61669105	0			T	C	C	C
4	61669159	0.01			A	G	G	G
4	61669294	0.011			G	A	A	A
4	61669356	0.002			C	T	T	T
4	61669426	0.005			T	G	G	G
4	61669552	0.01			C	G	G	G
4	61669737	0.001			A	G	G	G
4	61669940	0.027			G	A	A	A
4	61670018	0.001			G	A	A	A
4	61670052	0.077			G	A	A	A
4	61670207	0.001			G	A	A	A
4	61670306	0.017			C	T	T	T
4	61670614	0.006			T	A	A	A
4	61670885	0.082			A	T	T	T
4	61670951	0.002			G	T	T	T
4	61670964	0			T	C	C	C
4	61671019	0			A			T
4	61671090	0			G	A	A	A
4	61671290	0.001			T	C	C	C
4	61671291	0.001			G	A	A	A
4	61671359	0.003			T	C	C	C
4	61671728	0			A	G	G	G
4	61672446	0.002			G	A	A	A
4	61672534	0			T	C	C	C
4	61672635	0			A	G	G	G
4	61672698	0.007			A	G	G	G
4	61672709	0.003			A	G	G	G
4	61672913	0.006			C	A	A	A
4	61673372	0.114			C	T	T	T
4	61673442	0.001			A	G	G	G
4	61673470	0.001			C			G
4	61673610	0			T	C	C	C
4	61673861	0.002			A	G	G	G
4	61674357	0.001			A	G	G	G
4	61674383	0.011			A	G	G	G
4	61674569	0.009			G	A	A	A
4	61674620	0.014			C	T	T	T
4	61674693	0.004			A	G	G	G
4	61674799	0			C	A	A	A
4	61674815	0.026			G	A	A	A
4	61675035	0.029			T	A	A	A
4	61675067	0.002			A	G	G	G
4	61675101	0.001			T	A	A	A
4	61675105	0			G	C	C	C
4	61675106	0			G	A	A	A
4	61675275	0.046			A	G	G	G
4	61675293	0.001			T	C	C	C
4	61675311	0.002			T	G	G	G
4	61675498	0.779			A	G	G	G
4	61675507	0.849			G					T
4	61675617	0.001			T	C	C	C
4	61676861	0.001			A	C	C	C
4	61677575	0.001			A	G	G	G
4	61677848	0.307			T	C	C	C
4	61678757	0.307			G	A	A	A
4	61678766	0.307			C	G	G
4	61678971	0.307			A	G	G	G
4	61679047	0.307			A	G	G	G
4	61679188	0.307			A	T	T	T
4	61680508	0.001			G				T
4	61681138	0.003			G	A	A	A
4	61683409	0.003			A	T	T	T
4	61683428	0.003			C	T	T
4	61683761	0.081			A	G	G	G
4	61683941	0			C			T
4	61683942	0			A			G
4	61683957	0			A	G	G	G
4	61683961	0			C	G	G	G
4	61684098	0.001			C		T
4	61684104	0.002			G	A	A
4	61684406	0.002			G	A	A
4	61684622	0.009			G	A	A	A
4	61684660	0.009			G	A	A	A
4	61684702	0.013			C	T	T
4	61684706	0.007			G	A	A
4	61684755	0.002			C	T	T	T
4	61684806	0.002			A	G	G
4	61684843	0.001			A	G	G	G
4	61684872	0.003			T	C	C	C
4	61684917	0.001			C	A	A
4	61685136	0.457			G	A	A	A
4	61685561	0.457			A	C	C	C
4	61685765	0.457			A	G	G	G
4	61685885	0.457			G	A	A
4	61685922	0.457			C	T	T	T
4	61685980	0.457			G	C	C	C
4	61686057	0.457			T	C	C
4	61686065	0.457			C	T	T
4	61686089	0.457			A			C
4	61686097	0.457			C		T
4	61686101	0.457			C	T
4	61686331	0.457			A	G	G		G
4	61686490	0.457			C	T	T	T
4	61686501	0.457			T	G	G	G
4	61686691	0.457			A	G	G
4	61686750	0.457			T	C	C	C
4	61686863	0.457			C	T	T	T
4	61687043	0.457			T	A	A	A
4	61687105	0.457			A	T	T	T
4	61687212	0.457			G	T	T
4	61687346	0.457			T	C	C
4	61687542	0.001			A	G	G	G
4	61687589	0.006			G	A	A	A
4	61687766	0.023			C		A
4	61687768	0.016			C		A
4	61687870	0.019			G		A
4	61688001	0.024			C	G	G	G
4	61688155	0.014			A	C	C	C
4	61688559	0.005			C	T	T
4	61688681	0			T	C	C	C
4	61688686	0.001			T	C	C	C
4	61689253	0.004			G	A	A	A
4	61689337	0.001			A	G	G
4	61689545	0			G	A	A
4	61689877	0.004			T	C	C
4	61690002	0.006			A	G	G
4	61690184	0.001			G	A	A
4	61690613	0			G	A
4	61690616	0			G	A
4	61690619	0			G		A
4	61690909	0.007			C			G
4	61690974	0.025			A	G	G	G
4	61691167	0.027			T	C	C	C
4	61692021	0			A	G
4	61692024	0			G	A	A
4	61692122	0			T		C
4	61692141	0			A	G	G
4	61692143	0.001			T	G	G
4	61692169	0			G	A	A	A	A
4	61692190	0			A	T	T	T	T
4	61692271	0.001			C	T	T
4	61692280	0			A	T	T
4	61692379	0.003			A		G
4	61692444	0.006			G		C
4	61693006	0.009			T	G	G	G
4	61693290	0.001			A	C	C	C
4	61693355	0.018			T	C	C	C
4	61693468	0			C		A
4	61693582	0			A	G	G	G
4	61693691	0.004			T	A	A	A
4	61693710	0.004			C	T	T	T
4	61694098	0.004			T	C	C	C
4	61694344	0.004			T	C	C
4	61694349	0.004			C	A	A	A
4	61694352	0.004			G	A	A	A
4	61694449	0.004			G	A	A
4	61694485	0.004			G	A	A
4	61696703	0.004			T	G	G
4	61696714	0.004			C	G	G
4	61698927	0.004			C		T
4	61699040	0.004			C	G	G
4	61699098	0.004			C		A
4	61699103	0.004			G		A
4	61699132	0.004			C		G	G			G
4	61699191	0.004			A		G
4	61699298	0.004			C	G	G
4	61703840	0.004			G	C	C
4	61704041	0.004			T	C	C
4	61704323	0.01			G	A	A	A
4	61704830	0.026			T	C	C	C
4	61704940	0.127			G	A	A	A
4	61704944	0.109			G	A	A	A
4	61704981	0.04			C		A
4	61705654	0.002			G	A	A	A
4	61706747	0.002			C	T	T	T
4	61706756	0.002			G	A	A	A
4	61707299	0.001			G	A	A	A
4	61707409	0.008			T	C	C	C
4	61707698	0.008			G	A	A	A
4	61707881	0.001			T	A	A	A
4	61708053	0.005			T	A	A	A
4	61708367	0.044			C	T	T	T
4	61708580	0			C	T	T
4	61708710	0.001			C	A	A	A
4	61708858	0.001			C	G	G
4	61708863	0.001			C	G	G
4	61708891	0.001			A	G	G
4	61708955	0.001			T	C	C
4	61709011	0.001			T		C
4	61709037	0.001			T	C	C
4	61709053	0.001			G	A	A	A
4	61709082	0.001			T		A
4	61709100	0.001			A		G
4	61709167	0.001			T		C
4	61709211	0.001			C			T
4	61709477	0.001			T		C
4	61709494	0.001			A	G	G
4	61709601	0.001			A	T	T	T
4	61709603	0.001			A	G	G	G
4	61709748	0.001			A	T	T	T
4	61709761	0.001			G	A	A	A
4	61709936	0.001			A	C	C	C
4	61709938	0.001			G	A	A	A
4	61710040	0			A	C	C
4	61710055	0.004			A		G
4	61710277	0			C		T
4	61710317	0.003			C		T
4	61710428	0.06			C	T	T	T
4	61710449	0.004			C	T	T
4	61710467	0.022			A	T	T	T
4	61710494	0.022			T		A
4	61710529	0.002			T		C
4	61710543	0.001			C		T
4	61710662	0.003			G	A	A
4	61710711	0.004			G	T	T
4	61710754	0.048			G		A
4	61710910	0.122			G	A	A	A
4	61711133	0.001			G	A	A
4	61711364	0.007			T	A	A
4	61711424	0.001			G	A	A
4	61711444	0.149			A	G	G	G
4	61711553	0.002			G	A	A	A
4	61711564	0.001			A	G	G	G
4	61711672	0.001			T		C
4	61711761	0			A		G
4	61712051	0.001			T	C	C
4	61712293	0			C		A
4	61712396	0.026			A	G	G
4	61712410	0			C		T
4	61712546	0			G		C	C
4	61712834	0			A		G
4	61713205	0.005			G	T	T
4	61713364	0.001			G	A	A	A
4	61713715	0			C	T	T	T
4	61713915	0.002			G	A	A	A
4	61713929	0			G	C	C	C
4	61714224	0.011			A				T
4	61714586	0	Akr1b8	+	T	C	C	C				intron		NM_173136
4	61714610	0	Akr1b8	+	A	G	G	G				intron		NM_173136
4	61714747	0.001	Akr1b8	+	A			G				intron		NM_173136
4	61714878	0.005	Akr1b8	+	G	C	C	C				intron		NM_173136
4	61714891	0.002	Akr1b8	+	C	T	T	T				intron		NM_173136
4	61714918	0	Akr1b8	+	G	A	A	A				intron		NM_173136
4	61715416	0.003	Akr1b8	+	A	G	G	G				intron		NM_173136
4	61715965	0.001	Akr1b8	+	A	C	C	C				intron		NM_173136
4	61716400	0.125	Akr1b8	+	C	T	T	T				exon	nonsynonymous	NM_173136	M	T
4	61716452	0.975	Akr1b8	+	C	A	A	A				exon	synonymous	NM_173136	R	R
4	61718208	0.012	Akr1b8	+	A	G	G	G				intron		NM_173136
4	61718330	0	Akr1b8	+	A	G	G	G				intron		NM_173136
4	61718375	0	Akr1b8	+	C	A	A	A				intron		NM_173136
4	61718415	0.004	Akr1b8	+	A	G	G	G				intron		NM_173136
4	61718458	0.018	Akr1b8	+	C	G	G	G				intron		NM_173136
4	61718556	0.008	Akr1b8	+	A	G	G	G				exon	synonymous	NM_173136	T	T
4	61718656	0	Akr1b8	+	G	A	A	A				intron		NM_173136
4	61718766	0.002	Akr1b8	+	T	A	A					intron		NM_173136
4	61718775	0.004	Akr1b8	+	T	G	G					intron		NM_173136
4	61718938	0	Akr1b8	+	A	G	G	G				intron		NM_173136
4	61718976	0.001	Akr1b8	+	C	T	T	T				intron		NM_173136
4	61718986	0.002	Akr1b8	+	A	G	G					intron		NM_173136
4	61719017	0.001	Akr1b8	+	T		C					intron		NM_173136
4	61719020	0.001	Akr1b8	+	T		C					intron		NM_173136
4	61719023	0.001	Akr1b8	+	T		C					intron		NM_173136
4	61719026	0.001	Akr1b8	+	T	A						intron		NM_173136
4	61719027	0	Akr1b8	+	C	A						intron		NM_173136
4	61719029	0.001	Akr1b8	+	T	C						intron		NM_173136
4	61719032	0.001	Akr1b8	+	T	C						intron		NM_173136
4	61719035	0.001	Akr1b8	+	T	C						intron		NM_173136
4	61719036	0.001	Akr1b8	+	C	T						intron		NM_173136
4	61719038	0.002	Akr1b8	+	T	C						intron		NM_173136
4	61719081	0.002	Akr1b8	+	C	T						intron		NM_173136
4	61719093	0.002	Akr1b8	+	C			A				intron		NM_173136
4	61719142	0.007	Akr1b8	+	C	T	T	T				intron		NM_173136
4	61719216	0.008	Akr1b8	+	C	T	T	T				intron		NM_173136
4	61719304	0.03	Akr1b8	+	T	A	A	A				intron		NM_173136
4	61719369	0.008	Akr1b8	+	A	G	G	G				intron		NM_173136
4	61719420	0.006	Akr1b8	+	G	T						intron		NM_173136
4	61719421	0.006	Akr1b8	+	C	G	G					intron		NM_173136
4	61719458	0.001	Akr1b8	+	A	G	G	G				intron		NM_173136
4	61719571	0	Akr1b8	+	T	C	C	C				intron		NM_173136
4	61719645	0	Akr1b8	+	A	G	G	G				intron		NM_173136
4	61719730	0.001	Akr1b8	+	G	A	A	A				intron		NM_173136
4	61719758	0	Akr1b8	+	T	C	C	C				intron		NM_173136
4	61719822	0.001	Akr1b8	+	C	T	T	T				intron		NM_173136
4	61719980	0.018	Akr1b8	+	T	A	A					intron		NM_173136
4	61720010	0.171	Akr1b8	+	A	C						intron		NM_173136
4	61720019	0.204	Akr1b8	+	A	G	G					intron		NM_173136
4	61720025	0.332	Akr1b8	+	A	C	C					intron		NM_173136
4	61720150	0.003	Akr1b8	+	G		C					intron		NM_173136
4	61720273	0.002	Akr1b8	+	T	A	A	A				intron		NM_173136
4	61720282	0	Akr1b8	+	G	C	C	C				intron		NM_173136
4	61720323	0.002	Akr1b8	+	G	C	C					intron		NM_173136
4	61720324	0.002	Akr1b8	+	G	A	A					intron		NM_173136
4	61720328	0.001	Akr1b8	+	A	G	G	G				intron		NM_173136
4	61720342	0	Akr1b8	+	T	G	G					intron		NM_173136
4	61720358	0.002	Akr1b8	+	G	T	T					intron		NM_173136
4	61720366	0.001	Akr1b8	+	A	G	G					intron		NM_173136
4	61720383	0.002	Akr1b8	+	A	G	G	G				intron		NM_173136
4	61720436	0.007	Akr1b8	+	G	C	C	C				intron		NM_173136
4	61720468	0.004	Akr1b8	+	T	C	C	C				intron		NM_173136
4	61720469	0.004	Akr1b8	+	G	T		T				intron		NM_173136
4	61720489	0.002	Akr1b8	+	G	T	T	T				intron		NM_173136
4	61720512	0.004	Akr1b8	+	T	C	C	C				intron		NM_173136
4	61720582	0.004	Akr1b8	+	A	C	C	C				intron		NM_173136
4	61720601	0.006	Akr1b8	+	T	G	G	G				intron		NM_173136
4	61720763	0.003	Akr1b8	+	T	C	C	C				intron		NM_173136
4	61720844	0.007	Akr1b8	+	G	A	A	A				intron		NM_173136
4	61720861	0.004	Akr1b8	+	G	A	A	A				intron		NM_173136
4	61720865	0.002	Akr1b8	+	C	T	T	T				intron		NM_173136
4	61720937	0	Akr1b8	+	G	A	A					intron		NM_173136
4	61720994	0.003	Akr1b8	+	C	T	T	T				intron		NM_173136
4	61721013	0.003	Akr1b8	+	A	G	G	G				intron		NM_173136
4	61721033	0.015	Akr1b8	+	C	T	T	T				intron		NM_173136
4	61721075	0	Akr1b8	+	A	C	C	C				intron		NM_173136
4	61721097	0.001	Akr1b8	+	G	T	T					intron		NM_173136
4	61721118	0.006	Akr1b8	+	G	A	A	A				intron		NM_173136
4	61721131	0.007	Akr1b8	+	T	C	C					intron		NM_173136
4	61721146	0	Akr1b8	+	G	C						intron		NM_173136
4	61721148	0	Akr1b8	+	A	G						intron		NM_173136
4	61721151	0	Akr1b8	+	G	A	A					intron		NM_173136
4	61721160	0.05	Akr1b8	+	T	G	G					intron		NM_173136
4	61721171	0.062	Akr1b8	+	C	T	T					intron		NM_173136
4	61721172	0.065	Akr1b8	+	G	A	A					intron		NM_173136
4	61721325	0.023	Akr1b8	+	T	G	G	G				intron		NM_173136
4	61721389	0.004	Akr1b8	+	C	T	T	T				intron		NM_173136
4	61721444	0.001	Akr1b8	+	T	C	C	C				intron		NM_173136
4	61721626	0	Akr1b8	+	G	A	A	A				intron		NM_173136
4	61721720	0	Akr1b8	+	G	C	C					intron		NM_173136
4	61721853	0.005	Akr1b8	+	A	G	G	G				intron		NM_173136
4	61721862	0.011	Akr1b8	+	G	A	A	A				intron		NM_173136
4	61722149	0.011	Akr1b8	+	G	C	C					intron		NM_173136
4	61722457	0	Akr1b8	+	C		T	T				intron		NM_173136
4	61722636	1	Akr1b8	+	T	C	C					exon	synonymous	NM_173136	L	L
4	61723281	0.001	Akr1b8	+	A					T		intron		NM_173136
4	61723538	0.006	Akr1b8	+	T	C	C	C				intron		NM_173136
4	61723974	0.001	Akr1b8	+	A	G	G	G				intron		NM_173136
4	61723987	0.001	Akr1b8	+	A	G	G	G				intron		NM_173136
4	61724411	0	Akr1b8	+	T	C	C	C				intron		NM_173136
4	61724471	0	Akr1b8	+	G	A	A	A				intron		NM_173136
4	61724745	0	Akr1b8	+	C	T	T	T				intron		NM_173136
4	61725289	0	Akr1b8	+	C	G	G	G				intron		NM_173136
4	61725354	0	Akr1b8	+	T	C	C	C				intron		NM_173136
4	61725617	0	Akr1b8	+	C	A	A	A				intron		NM_173136
4	61725627	0.002	Akr1b8	+	C	A	A	A				intron		NM_173136
4	61726268	0	Akr1b8	+	C	T	T	T				intron		NM_173136
4	61726302	0	Akr1b8	+	G	A	A	A				intron		NM_173136
4	61726681	0.002	Akr1b8	+	T	C	C	C				intron		NM_173136
4	61726718	0	Akr1b8	+	G	C	C	C				intron		NM_173136
4	61727028	0			A	C	C	C
4	61727311	0			G	A	A	A
4	61727567	0.002			G	A	A	A
4	61727643	0			A	G	G	G
4	61728310	0			C	T	T	T
4	61728452	0			C	T	T	T
4	61728703	0.001			A	G	G	G
4	61729817	0.094			T	C	C	C
4	61729885	0			C	T	T	T
4	61729889	0			T	C	C	C
4	61729961	0.003			C	T	T	T
4	61730083	0.001			T	A	A	A
4	61730704	0.004			C		T
4	61730708	0.006			T		A
4	61730784	0.005			T		C	C
4	61731008	0.552			A		G	G
4	61731079	0.001			T	A	A	A
4	61731218	0			G	C	C	C
4	61731373	0.017			A	G	G	G
4	61731414	0.017			A	G	G	G
4	61731931	0.001			C	T	T	T
4	61732376	0.123			C	T	T
4	61732684	0.123			A	G	G
4	61733000	0.003			C	T	T	T
4	61733035	0.003			T	C	C	C
4	61733322	0.003			T		A
4	61733954	0			G	A	A
4	61734020	0			T		C
4	61734069	0.001			T	C	C
4	61734075	0			C	T	T
4	61734132	0			G	A	A	A
4	61734234	0			T	G	G	G
4	61734567	0			G	C	C	C
4	61734612	0			A	C	C	C
4	61734772	0.001			T	C	C	C
4	61734936	0.002			G	A	A	A
4	61735083	0.002			A	G	G
4	61735195	0.002			C	A	A	A
4	61735391	0.589			G	A	A	A
4	61735455	0.036			G	A	A
4	61735497	0.013			C		T
4	61735501	0.007			G		A
4	61735513	0.003			C	T	T	T
4	61735528	0.001			C		T
4	61735531	0.001			G		A
4	61735601	0.008			G	A	A
4	61735672	0.007			G	C	C	C
4	61735716	0.001			C	A	A
4	61735823	0.29			G	A	A
4	61735835	0.223			T	C	C
4	61735898	0.223			A	G	G
4	61736090	0.223			A	G	G
4	61736109	0.223			A	G	G
4	61736148	0.223			G	T	T
4	61736228	0.223			A	G	G
4	61736254	0.015			G	A	A	A
4	61736275	0.078			G	A	A	A
4	61736277	0.087			C		T
4	61736589	0.006			G	A	A	A
4	61736631	0.001			C	T	T	T
4	61737676	0.001			A	G	G
4	61737850	0.001			A	G	G	G
4	61738067	0.022			T	C	C	C
4	61738872	0.022			C	T	T	T
4	61739558	0			G	C	C	C
4	61739668	0.002			G	C	C	C
4	61739753	0			A	G	G	G
4	61739768	0			G	T	T	T
4	61740172	0			G	T	T	T
4	61740520	0.001			A	G	G
4	61740549	0.002			G	A	A
4	61740556	0			G	A	A	A
4	61740606	0.018			A		G
4	61740753	0.001			A	G	G
4	61740910	0.001			C			A
4	61740911	0.001			A	G	G	G
4	61740953	0.239			A					G	G
4	61740966	0.085			G	T	T	T
4	61741011	0			A	G	G
4	61741097	0.02			A		G
4	61741296	0			C	G	G	G
4	61741321	0.007			C	G	G
4	61741545	0.008			T	C	C
4	61741632	0.003			A	G	G	G
4	61742274	0			T	G	G
4	61742508	0			T	C	C
4	61742686	0.001			A	C	C
4	61742750	0.001			C	T	T	T
4	61742905	0.003			C	T	T
4	61743349	0			C	A	A	A
4	61743509	0			G	A	A	A
4	61743649	0			C	T	T	T
4	61743655	0			C	T	T	T
4	61744141	0.001			G	A	A	A
4	61744263	0.004			G	T	T	T
4	61744275	0			T	C	C
4	61744290	0			A	G
4	61744296	0			A	G
4	61744298	0			A	G
4	61744326	0			A	G
4	61744336	0.001			G	A	A
4	61744341	0.001			T	C
4	61744745	0.001			C	G	G	G
4	61744946	0.001			C	T	T	T
4	61745154	0.001			G	C	C
4	61745448	0.003			A	G	G
4	61745516	0			T	C	C
4	61746116	0			T	C	C
4	61746172	0.001			T		A
4	61746175	0.001			C		T
4	61746181	0			C	T	T
4	61746286	0.003			A	G	G	G
4	61746337	0			T	G	G	G
4	61746371	0			C	T	T	T
4	61747000	0			C	A	A	A
4	61747286	0			T	C	C
4	61747297	0			T	C	C	C
4	61748436	0			A	G	G	G
4	61748980	0.025			T	C	C
4	61749530	0			G	T	T
4	61749564	0			A	G	G
4	61749569	0			A	G	G
4	61749574	0			G		A
4	61749579	0			G		A
4	61749584	0			A		C
4	61749599	0			A		G
4	61749604	0			A		G
4	61749609	0			A		G
4	61749612	0			A		G
4	61749733	0			T		C
4	61749759	0			T		C
4	61749775	0			G		A
4	61749833	0			T	C	C	C
4	61749889	0			T	C	C
4	61749933	0			C	T	T
4	61749963	0			A	G	G
4	61750254	0			A		G
4	61750317	0			A	G	G	G
4	61750358	0			G	A	A	A
4	61750555	0			C	T	T	T
4	61750646	0			A	G	G	G
4	61750657	0			A	C	C	C
4	61750659	0			G	A	A
4	61750723	0			T		C
4	61750859	0			A		C	C
4	61751008	0			C		T
4	61751048	0.003			C	T	T
4	61751131	0.045			A		C
4	61751133	0.035			T		C
4	61751140	0.022			C	T	T	T
4	61751185	0.063			A	T	T
4	61751210	0.002			T	C	C	C
4	61751401	0			A	G	G
4	61751402	0.001			T	G	G
4	61752070	0			A	G	G
4	61752094	0			A		G
4	61752118	0.028			A		G
4	61752225	0.003			G		A	A
4	61752340	0.003			A		G
4	61752434	0			A		G	G
4	61752480	0			A		G
4	61752489	0.001			T	C	C
4	61752719	0.001			T		C
4	61752736	0			T		C
4	61752790	0.001			G	C	C	C
4	61752908	0.002			G		A
4	61752959	0			C	A	A
4	61754108	0.037			G		C
4	61754304	0.037			C	T	T	T
4	61754336	0.037			C	G	G	G
4	61754882	0.037			T	C	C	C
4	61755043	0.037			T	C	C
4	61755605	0.037			C	G	G	G
4	61756462	0.037	Akr1b10	+	T	C	C	C				5utrs,intron		NM_001013084
4	61756757	0.046	Akr1b10	+	A		C					5utrs,intron		NM_001013084
4	61756761	0.047	Akr1b10	+	A		C					5utrs,intron		NM_001013084
4	61756775	0.044	Akr1b10	+	C		A					5utrs,intron		NM_001013084
4	61756779	0.041	Akr1b10	+	C		A					5utrs,intron		NM_001013084
4	61756783	0.037	Akr1b10	+	C		A					5utrs,intron		NM_001013084
4	61756787	0.032	Akr1b10	+	C	A	A					5utrs,intron		NM_001013084
4	61756974	0.032	Akr1b10	+	A			C				5utrs,intron		NM_001013084
4	61757376	0.96	Akr1b10	+	G	A	A	A				5utrs,intron		NM_001013084
4	61757474	0.001	Akr1b10	+	G	A	A	A				5utrs,intron		NM_001013084
4	61758531	0.001	Akr1b10	+	G		C					intron		NM_001013084
4	61758580	0.001	Akr1b10	+	C		G	G			G	intron		NM_001013084
4	61758623	0.001	Akr1b10	+	T		C					intron		NM_001013084
4	61758629	0.001	Akr1b10	+	C		T					intron		NM_001013084
4	61759208	0.002	Akr1b10	+	T	C	C	C				intron		NM_001013084
4	61759602	0.005	Akr1b10	+	A	G	G	G				intron		NM_001013084
4	61759710	0.001	Akr1b10	+	A	G	G	G				intron		NM_001013084
4	61760059	0.282	Akr1b10	+	G	A	A	A				intron		NM_001013084
4	61760284	0.001	Akr1b10	+	G	A	A	A				intron		NM_001013084
4	61760827	0	Akr1b10	+	G	A	A	A				intron		NM_001013084
4	61760915	0.001	Akr1b10	+	A	T	T	T				intron		NM_001013084
4	61761002	0.068	Akr1b10	+	G	A	A	A				intron		NM_001013084
4	61762301	0	Akr1b10	+	C	T	T	T				intron		NM_001013084
4	61762359	0.037	Akr1b10	+	C					A		intron		NM_001013084
4	61762643	0	Akr1b10	+	G	A	A	A				intron		NM_001013084
4	61762748	0.002	Akr1b10	+	T	A	A	A				intron		NM_001013084
4	61762797	0.002	Akr1b10	+	G	A	A	A				intron		NM_001013084
4	61762816	0.002	Akr1b10	+	A	G	G	G				intron		NM_001013084
4	61762969	0.004	Akr1b10	+	G	A	A	A				intron		NM_001013084
4	61763361	0.004	Akr1b10	+	C	G	G					intron		NM_001013084
4	61763456	0.004	Akr1b10	+	G	T	T	T				intron		NM_001013084
4	61764479	0.017	Akr1b10	+	G	A	A	A				intron		NM_001013084
4	61766159	0.086	Akr1b10	+	C	T	T	T				intron		NM_001013084
4	61766194	0.019	Akr1b10	+	A	G	G	G				intron		NM_001013084
4	61766568	0	Akr1b10	+	G	A	A					intron		NM_001013084
4	61767534	0	Akr1b10	+	C		T					intron		NM_001013084
4	61767594	0	Akr1b10	+	G	A	A					intron		NM_001013084
4	61767753	0.037	Akr1b10	+	T	C	C	C				intron		NM_001013084
4	61768926	0.037	Akr1b10	+	T	C	C					intron		NM_001013084
4	61768951	0.037	Akr1b10	+	T	A	A					intron		NM_001013084
4	61768959	0.037	Akr1b10	+	T		A					intron		NM_001013084
4	61768963	0.037	Akr1b10	+	C		T					intron		NM_001013084
4	61770956	0.101	Akr1b10	+	T	G	G	G				exon	nonsynonymous	NM_001013084	A	S
4	61771873	0			T	A	A
4	61772030	0			G	A	A	A
4	61772194	0.146			A	G	G	G
4	61772665	0.028			T	G	G	G
4	61772729	0.024			G	T	T	T
4	61774004	0.002			T	C	C
4	61774020	0.007			T	C
4	61774021	0.008			G	A
4	61774022	0.011			A	G
4	61774026	0.007			A	G
4	61774029	0.003			C	G
4	61774030	0.003			A	T
4	61774031	0.003			A	G
4	61774040	0.001			T	C
4	61774041	0.001			G	A
4	61774042	0			T	G
4	61774058	0.001			C	A	A
4	61774076	0.007			A	C	C
4	61774082	0.003			C	T
4	61774083	0.002			G	C
4	61774089	0.003			T	C
4	61774090	0.003			C	A
4	61774099	0.001			A	T	T
4	61774323	0.017			T	A	A
4	61774514	0.552			A	G	G
4	61774534	0			C	T	T
4	61774806	0.027			A	C	C	C
4	61774916	0.01			T	C	C	C
4	61774966	0.001			A	G
4	61774967	0.001			T	C
4	61774968	0.001			A	T
4	61774998	0.001			C	T	T	T
4	61775061	0.001			T	C	C	C
4	61775314	0.004			T	C	C	C
4	61775343	0.002			A	G	G	G
4	61775597	0.011			T	C	C	C
4	61775875	0.011			A	G	G	G
4	61776229	0.021			T	A	A	A
4	61776480	0			T	C	C	C
4	61776533	0.001			C	T	T	T
4	61776829	0.001			A	G	G	G
4	61776882	0.003			T	A	A	A
4	61778420	0.879			T	C
4	61778945	0.004			A	G	G	G
4	61779289	0	LOC500075	+	T	C	C	C
4	61779505	0	LOC500075	+	G	T	T	T	T
4	61781310	0.017			C	T	T	T
4	61781933	0.017			C	T	T	T
4	61782023	0.017			T	C	C
4	61782174	0.017			G	A	A	A
4	61782270	0.017			G		T
4	61782506	0.013			G	A	A	A
4	61782995	0.003			T	C	C	C
4	61783141	0			T	C	C	C
4	61783652	0			T	C	C	C
4	61783864	0			G	T	T
4	61785068	0			G	A	A	A
4	61785206	0.003			A	G	G
4	61785556	0			G	A	A	A
4	61785567	0			A	G	G	G
4	61786137	0			T	C	C	C
4	61786281	0.002			G	C	C	C
4	61786346	0.005			T	C	C	C
4	61787460	0.005			C	T	T	T
4	61787550	0.005			T	C	C
4	61787794	0.039			C	T	T	T
4	61787974	0.039			C	G	G	G
4	61788793	0.039			C	T	T
4	61788847	0.039			G	A	A	A
4	61789457	0.001			G	A	A	A
4	61789500	0.006			A	G	G	G
4	61789501	0.01			G	T	T
4	61789703	0.478			C					A
4	61789712	0.438			C			A
4	61790071	0.009			A	G	G	G
4	61790563	0.009			G	C	C
4	61790752	0.03			C	A	A	A
4	61790770	0.003			A	G	G	G
4	61791428	0.019			G	A	A	A
4	61791494	0.001			A	G	G	G
4	61791505	0.003			G	T	T	T
4	61791568	0.004			C	A	A	A
4	61792005	0.014			A	G	G	G
4	61793074	0			T	C	C	C
4	61793838	0.001			C	T	T	T	T
4	61793966	0.021			C	A	A	A
4	61794102	0.012			A	G	G	G
4	61795244	0.07	Akr1b7	+	T	C	C	C				intron		NM_053781
4	61795543	0.07	Akr1b7	+	T	A	A	A				intron		NM_053781
4	61796734	0.07	Akr1b7	+	T	C	C					intron		NM_053781
4	61797690	0.157	Akr1b7	+	G	A	A	A				intron		NM_053781
4	61797712	0	Akr1b7	+	T	C	C	C				intron		NM_053781
4	61798058	0	Akr1b7	+	A	C	C	C				intron		NM_053781
4	61799068	0	Akr1b7	+	G	A	A	A				intron		NM_053781
4	61799305	0.001	Akr1b7	+	A	G	G	G				intron		NM_053781
4	61801623	0	Akr1b7	+	C	T	T					intron		NM_053781
4	61801866	0.028	Akr1b7	+	C	T	T					exon	nonsynonymous	NM_053781	V	A	benign
4	61802555	0.018	Akr1b7	+	C	G	G	G				intron		NM_053781
4	61803329	0	Akr1b7	+	C	T	T	T				intron		NM_053781
4	61804259	0.003	Akr1b7	+	G	A	A	A				intron		NM_053781
4	61804565	0.082	Akr1b7	+	G		T					intron		NM_053781
4	61805356	0.082	Akr1b7	+	C			T				intron		NM_053781
4	61805449	0.082	Akr1b7	+	C	A	A	A				intron		NM_053781
4	61805701	0.082	Akr1b7	+	C	A	A	A				intron		NM_053781
4	61806738	0	Akr1b7	+	T	C	C	C				3utrs,exon		NM_053781
4	61807654	0.001			C	T	T	T
4	61808142	0.124			C	G	G	G
4	61808482	0.032			T	C	C	C
4	61810077	0.002			T		G
4	61810737	0.001			G	A	A	A
4	61811142	0.013			C	T	T	T
4	61811459	0.013			C	T	T	T
4	61811864	0.013			T	C	C	C
4	61811878	0.013			C		T
4	61814001	0.013			T			C
4	61814955	0.001			C	T	T
4	61815148	0.049			G	A	A	A
4	61815331	0.001			C	G	G	G
4	61815515	0.015			T	A	A	A
4	61816218	0.017			A			T
4	61818807	0.002			A	G	G	G
4	61820906	0.002	LOC689306	-	C		T					intron		XM_001070353
4	61821093	0.002	LOC689306	-	A	T	T	T				intron		XM_001070353
4	61821956	0	LOC689306	-	A	G	G	G				intron		XM_001070353
4	61822116	0	LOC689306	-	A	G	G	G				intron		XM_001070353
4	61822611	0.063	LOC689306	-	C	T	T					intron		XM_001070353
4	61822987	0.008	LOC689306	-	A	C	C	C				intron		XM_001070353
4	61823467	0.005	LOC689306	-	T	A	A	A				intron		XM_001070353
4	61824690	0	LOC689306	-	G	A	A	A				intron		XM_001070353
4	61825367	0.001	LOC689306	-	C	T	T	T				intron		XM_001070353
4	61825613	0.004	LOC689306	-	A	G	G	G				intron		XM_001070353
4	61825668	0.005	LOC689306	-	G	C	C	C				intron		XM_001070353
4	61826032	0	LOC689306	-	G	A	A					intron		XM_001070353
4	61826248	0	LOC689306	-	T	C	C	C				intron		XM_001070353
4	61826249	0	LOC689306	-	G	T	T	T				intron		XM_001070353
4	61826273	0	LOC689306	-	A	G	G	G				intron		XM_001070353
4	61826668	0.017	LOC689306	-	C	T	T	T				intron		XM_001070353
4	61826692	0.026	LOC689306	-	C	T	T	T				intron		XM_001070353
4	61826923	0.04	LOC689306	-	C	T	T	T				intron		XM_001070353
4	61827316	0.044	LOC689306	-	A	G	G	G				intron		XM_001070353
4	61828337	0.049	LOC689306	-	T	G	G	G				intron		XM_001070353
4	61828463	0.003	LOC689306	-	C	T	T	T				intron		XM_001070353
4	61828559	0.014	LOC689306	-	T	C	C	C				intron		XM_001070353
4	61828799	0.014	LOC689306	-	T	A	A	A				intron		XM_001070353
4	61828864	0.014	LOC689306	-	T	C	C	C				intron		XM_001070353
4	61828964	0.014	LOC689306	-	T	C	C					intron		XM_001070353
4	61829109	0.176	LOC689306	-	A	C	C	C				intron		XM_001070353
4	61830483	0.4	LOC689306	-	G	T	T	T				intron		XM_001070353
4	61831320	0.001	LOC689306	-	G	A	A	A				exon	nonsynonymous	XM_001070353	F	L
4	61831749	0.002	LOC689306	-	T	C	C	C				intron		XM_001070353
4	61832231	0.909	LOC689306	-	T	A	A					intron		XM_001070353
4	61832602	0			G	A	A	A
4	61833017	0.137			C	T	T	T
4	61833533	0.137			A			T
4	61833534	0.137			G			T
4	61833767	0.137			A	C	C	C
4	61833965	0.137			T	G	G	G
4	61834056	0.137			T	C	C
4	61834132	0.137			T	C	C	C
4	61834204	0.137			G	T	T	T
4	61834225	0.137			A	G	G	G
4	61834266	0.137			G	A	A	A
4	61834570	0.137			T	C
4	61834572	0.137			G	T
4	61834575	0.137			G	A	A
4	61834578	0.137			A	T	T
4	61834607	0.137			A	G	G
4	61834611	0.137			A	T	T
4	61834784	0.137			G				C
4	61834861	0.137			G	A	A	A
4	61835045	0.031			A	G	G	G
4	61835055	0.035			A	G	G	G
4	61835478	0.002			A	G	G	G
4	61835518	0.005			T	C	C	C
4	61835981	0.02			A	G	G	G
4	61836253	0.001			C		T	T
4	61836806	0.001			A		G
4	61837106	0.001			T	C	C
4	61837122	0.001			T	C	C
4	61837123	0.001			G	A	A
4	61837737	0.007			T	G	G	G
4	61837780	0.016			C	T	T	T
4	61837941	0.58			A	G	G	G
4	61838652	0.002			G	A	A	A
4	61838655	0.003			G			C
4	61838665	0.003			G		C	C
4	61838807	0.003			G	T	T	T
4	61839342	0.179			A	T	T	T
4	61839655	0.03			T	C	C	C
4	61840322	0.955			C	T	T
4	61840353	0.938			T		C
4	61840357	0.942			C		G
4	61840731	0.108			C	T	T	T
4	61840792	0.001			G	T	T	T
4	61844423	0.002			A	T	T	T
4	61844884	0.021			G	A	A	A
4	61844896	0			G	A	A	A
4	61845094	0.001			C	A	A	A
4	61845136	0.007	RGD1562640	+	G	A	A	A				intron		XM_578244
4	61845216	0	RGD1562640	+	G	A	A	A				intron		XM_578244
4	61845415	0.005	RGD1562640	+	C	T	T	T				intron		XM_578244
4	61845537	0.002	RGD1562640	+	C	T	T	T				intron		XM_578244
4	61845862	0.004	RGD1562640	+	T		C					intron		XM_578244
4	61846057	0	RGD1562640	+	G	C	C	C				intron		XM_578244
4	61846075	0.001	RGD1562640	+	G	A	A	A				intron		XM_578244
4	61846126	0.003	RGD1562640	+	C	T	T	T				intron		XM_578244
4	61846163	0.001	RGD1562640	+	C	T	T	T				exon	nonsynonymous	XM_578244	V	A
4	61846184	0.001	RGD1562640	+	A	G	G					exon	nonsynonymous	XM_578244	R	H
4	61846194	0.011	RGD1562640	+	G	A	A					exon	synonymous	XM_578244	V	V
4	61846244	0	RGD1562640	+	A		G					exon	nonsynonymous	XM_578244	R	H
4	61846274	0	RGD1562640	+	A		G					exon	nonsynonymous	XM_578244	R	H
4	61846523	0	RGD1562640	+	C	T						exon	nonsynonymous	XM_578244	V	A
4	61846583	0	RGD1562640	+	C	T						exon	nonsynonymous	XM_578244	V	A
4	61846754	0	RGD1562640	+	A		G					exon	nonsynonymous	XM_578244	R	H
4	61846819	0	RGD1562640	+	T		C					exon	synonymous	XM_578244	L	L
4	61846849	0	RGD1562640	+	T		C					exon	synonymous	XM_578244	L	L
4	61846853	0	RGD1562640	+	C		T					exon	nonsynonymous	XM_578244	V	A
4	61847053	0	RGD1562640	+	T		C					exon	nonsynonymous	XM_578244	H	Y
4	61847063	0.001	RGD1562640	+	C	T	T					exon	nonsynonymous	XM_578244	V	A
4	61847149	0	RGD1562640	+	T		C					exon	synonymous	XM_578244	L	L
4	61847153	0	RGD1562640	+	C		T					exon	nonsynonymous	XM_578244	V	A
4	61847173	0	RGD1562640	+	T		C					exon	nonsynonymous	XM_578244	H	Y
4	61847175	0	RGD1562640	+	C		T					exon	synonymous	XM_578244	Y	Y
4	61847179	0	RGD1562640	+	T		C					exon	synonymous	XM_578244	L	L
4	61847183	0	RGD1562640	+	C	T	T					exon	nonsynonymous	XM_578244	V	A
4	61847204	0	RGD1562640	+	A		G					exon	nonsynonymous	XM_578244	R	H
4	61847234	0	RGD1562640	+	G		A					exon	nonsynonymous	XM_578244	H	R
[truncated: 42,533 more rows]
