# Supplementary material for: Validation of Six Genetic Determinants of Susceptibility to Estrogen-Induced Mammary Cancer in the Rat and Assessment of Their Relevance to Breast Cancer Risk in Humans
Source: G3 (Bethesda). 2014 May 28;4(8):1385–94. doi: 10.1534/g3.114.011163 (PMC4132170; doi:10.1534/g3.114.011163)
Supplement: Supporting Information [file supp_g3.114.011163_TableS11.xlsx]

## Sheet: Table S11  Emca7 Genes
Ensembl Gene ID	Description	Chromosome Name	Gene Start (bp)	Strand	Associated Gene Name
ENSRNOG00000024778		6	40181383	-1
ENSRNOG00000004377	phosphatidate phosphatase LPIN1 [Source:RefSeq peptide;Acc:NP_001012111]	6	40253665	-1	Lpin1
ENSRNOG00000004377	phosphatidate phosphatase LPIN1 [Source:RefSeq peptide;Acc:NP_001012111]	6	40253665	-1	Lpin1
ENSRNOG00000024651	Uncharacterized protein [Source:UniProtKB/TrEMBL;Acc:F1LW89]	6	40356542	-1	F1LW89_RAT
ENSRNOG00000004449	E2F transcription factor 6 [Source:RefSeq peptide;Acc:NP_001094187]	6	40494286	1	D4A9U7_RAT
ENSRNOG00000004449	E2F transcription factor 6 [Source:RefSeq peptide;Acc:NP_001094187]	6	40494286	1	D4A9U7_RAT
ENSRNOG00000004449	E2F transcription factor 6 [Source:RefSeq peptide;Acc:NP_001094187]	6	40494286	1	D4A9U7_RAT
ENSRNOG00000004496	Rho-associated protein kinase 2 [Source:UniProtKB/Swiss-Prot;Acc:Q62868]	6	40581249	1	Rock2
ENSRNOG00000004496	Rho-associated protein kinase 2 [Source:UniProtKB/Swiss-Prot;Acc:Q62868]	6	40581249	1	Rock2
ENSRNOG00000005126	PQ-loop repeat-containing protein 3 [Source:RefSeq peptide;Acc:NP_001030124]	6	40676566	-1	Pqlc3
ENSRNOG00000005126	PQ-loop repeat-containing protein 3 [Source:RefSeq peptide;Acc:NP_001030124]	6	40676566	-1	Pqlc3
ENSRNOG00000024338	RCG61376, isoform CRA_aUncharacterized protein [Source:UniProtKB/TrEMBL;Acc:D4A5F3]	6	40692672	-1	LOC690276
ENSRNOG00000024118	Uncharacterized protein [Source:UniProtKB/TrEMBL;Acc:F1M3W9]	6	41101564	1	F1M3W9_RAT
ENSRNOG00000005344	Nucleolar protein 10 [Source:UniProtKB/Swiss-Prot;Acc:Q66H99]	6	41121421	1	Nol10
ENSRNOG00000029872	Uncharacterized protein [Source:UniProtKB/TrEMBL;Acc:F1M346]	6	41287011	-1	F1M346_RAT
ENSRNOG00000005424	Ornithine decarboxylase [Source:UniProtKB/Swiss-Prot;Acc:P09057]	6	41309211	1	Odc1
ENSRNOG00000005492	Hippocalcin-like protein 1 [Source:UniProtKB/Swiss-Prot;Acc:P62749]	6	41458062	1	Hpcal1
ENSRNOG00000006056	Uncharacterized protein [Source:UniProtKB/TrEMBL;Acc:F1LV94]	6	41721692	1	Asap2
ENSRNOG00000006056	Uncharacterized protein [Source:UniProtKB/TrEMBL;Acc:F1LV94]	6	41721692	1	Asap2
ENSRNOG00000006056	Uncharacterized protein [Source:UniProtKB/TrEMBL;Acc:F1LV94]	6	41721692	1	Asap2
ENSRNOG00000006056	Uncharacterized protein [Source:UniProtKB/TrEMBL;Acc:F1LV94]	6	41721692	1	Asap2
ENSRNOG00000006358	integrin beta-1-binding protein 1 [Source:RefSeq peptide;Acc:NP_001100189]	6	41830115	-1	Itgb1bp1
ENSRNOG00000007194	cleavage and polyadenylation specificity factor subunit 3 [Source:RefSeq peptide;Acc:NP_001025201]	6	41844971	1	Cpsf3
ENSRNOG00000007379	Isoamyl acetate-hydrolyzing esterase 1 homolog [Source:UniProtKB/Swiss-Prot;Acc:Q711G3]	6	41875020	1	Iah1
ENSRNOG00000007503	Disintegrin and metalloproteinase domain-containing protein 17 [Source:UniProtKB/Swiss-Prot;Acc:Q9Z1K9]	6	41882435	-1	Adam17
ENSRNOG00000007503	Disintegrin and metalloproteinase domain-containing protein 17 [Source:UniProtKB/Swiss-Prot;Acc:Q9Z1K9]	6	41882435	-1	Adam17
ENSRNOG00000008104	14-3-3 protein theta [Source:UniProtKB/Swiss-Prot;Acc:P68255]	6	41945769	-1	Ywhaq
ENSRNOG00000008104	14-3-3 protein theta [Source:UniProtKB/Swiss-Prot;Acc:P68255]	6	41945769	-1	Ywhaq
ENSRNOG00000004506	TATA box-binding protein-associated factor RNA polymerase I subunit B [Source:RefSeq peptide;Acc:NP_001178036]	6	42127301	1	Taf1b
ENSRNOG00000023341	Uncharacterized protein [Source:UniProtKB/TrEMBL;Acc:D3ZCX8]	6	42160987	-1	D3ZCX8_RAT
ENSRNOG00000023341	Uncharacterized protein [Source:UniProtKB/TrEMBL;Acc:D3ZCX8]	6	42160987	-1	D3ZCX8_RAT
ENSRNOG00000023316	Uncharacterized protein [Source:UniProtKB/TrEMBL;Acc:D3ZZW4]	6	42217273	1	Grhl1
ENSRNOG00000000216	Krueppel-like factor 11 [Source:RefSeq peptide;Acc:NP_001032431]	6	42296221	1	Klf11
ENSRNOG00000006627	cystin 1 [Source:RefSeq peptide;Acc:NP_001103067]	6	42311212	-1	D3ZCZ3_RAT
ENSRNOG00000023272	Ribonucleoside-diphosphate reductase subunit M2 [Source:UniProtKB/Swiss-Prot;Acc:Q4KLN6]	6	42350541	1	Rrm2
ENSRNOG00000006777	Membrane-bound O-acyltransferase domain-containing protein 2 [Source:UniProtKB/Swiss-Prot;Acc:Q3T1J2]	6	42486112	1	Mboat2
ENSRNOG00000006777	Membrane-bound O-acyltransferase domain-containing protein 2 [Source:UniProtKB/Swiss-Prot;Acc:Q3T1J2]	6	42486112	1	Mboat2
ENSRNOG00000023176	Uncharacterized protein [Source:UniProtKB/TrEMBL;Acc:D3ZGA7]	6	42657174	1	D3ZGA7_RAT
ENSRNOG00000023176	Uncharacterized protein [Source:UniProtKB/TrEMBL;Acc:D3ZGA7]	6	42657174	1	D3ZGA7_RAT
ENSRNOG00000023176	Uncharacterized protein [Source:UniProtKB/TrEMBL;Acc:D3ZGA7]	6	42657174	1	D3ZGA7_RAT
ENSRNOG00000023176	Uncharacterized protein [Source:UniProtKB/TrEMBL;Acc:D3ZGA7]	6	42657174	1	D3ZGA7_RAT
ENSRNOG00000023176	Uncharacterized protein [Source:UniProtKB/TrEMBL;Acc:D3ZGA7]	6	42657174	1	D3ZGA7_RAT
ENSRNOG00000023176	Uncharacterized protein [Source:UniProtKB/TrEMBL;Acc:D3ZGA7]	6	42657174	1	D3ZGA7_RAT
ENSRNOG00000007237	DNA-binding protein inhibitor ID-2 [Source:UniProtKB/Swiss-Prot;Acc:P41137]	6	42769866	-1	Id2
ENSRNOG00000007237	DNA-binding protein inhibitor ID-2 [Source:UniProtKB/Swiss-Prot;Acc:P41137]	6	42769866	-1	Id2
ENSRNOG00000007370	ring finger protein 144 [Source:RefSeq peptide;Acc:NP_001075879]	6	43957013	-1	Rnf144a
ENSRNOG00000007539	Radical S-adenosyl methionine domain-containing protein 2 [Source:UniProtKB/Swiss-Prot;Acc:O70600]	6	44101919	-1	Rsad2
ENSRNOG00000007690	UMP-CMP kinase 2, mitochondrial [Source:RefSeq peptide;Acc:NP_001101487]	6	44128537	1	Cmpk2
ENSRNOG00000039319	Uncharacterized protein [Source:UniProtKB/TrEMBL;Acc:F1LZW4]	6	44271729	-1	F1LZW4_RAT
ENSRNOG00000008228		6	46279475	1
ENSRNOG00000039307	Uncharacterized protein [Source:UniProtKB/TrEMBL;Acc:D3ZWG6]	6	46303054	-1	D3ZWG6_RAT
ENSRNOG00000042697		6	46331352	1
ENSRNOG00000008266	doublecortin domain containing 2C [Source:RefSeq peptide;Acc:NP_001182736]	6	46381414	-1	Dcdc2c
ENSRNOG00000008299	Probable allantoicase [Source:UniProtKB/Swiss-Prot;Acc:Q6AYP0]	6	46421145	-1	Allc
ENSRNOG00000008373	Uncharacterized protein [Source:UniProtKB/TrEMBL;Acc:F1LSS7]	6	46466960	-1	Colec11
ENSRNOG00000008551	40S ribosomal protein S7 [Source:UniProtKB/Swiss-Prot;Acc:P62083]	6	46511967	-1	Rps7
ENSRNOG00000008584	Ribonuclease H1 [Source:UniProtKB/Swiss-Prot;Acc:Q5BK46]	6	46528591	1	Rnaseh1
ENSRNOG00000008950	1,2-dihydroxy-3-keto-5-methylthiopentene dioxygenase [Source:UniProtKB/Swiss-Prot;Acc:Q562C9]	6	46552589	1	Adi1
ENSRNOG00000009039	Uncharacterized protein [Source:UniProtKB/TrEMBL;Acc:D3ZE49]	6	46567644	-1	Ttc15
ENSRNOG00000009285	Protein TSSC1 [Source:UniProtKB/Swiss-Prot;Acc:Q5PPK9]	6	46633978	1	Tssc1
ENSRNOG00000004269	Myelin transcription factor 1-like protein [Source:UniProtKB/Swiss-Prot;Acc:P70475]	6	47435151	1	Myt1l
ENSRNOG00000004269	Myelin transcription factor 1-like protein [Source:UniProtKB/Swiss-Prot;Acc:P70475]	6	47435151	1	Myt1l
ENSRNOG00000004269	Myelin transcription factor 1-like protein [Source:UniProtKB/Swiss-Prot;Acc:P70475]	6	47435151	1	Myt1l
ENSRNOG00000004508	Uncharacterized protein [Source:UniProtKB/TrEMBL;Acc:F1M335]	6	47878704	1	F1M335_RAT
ENSRNOG00000004646	Thyroid peroxidase [Source:UniProtKB/Swiss-Prot;Acc:P14650]	6	47954848	-1	Tpo
ENSRNOG00000004928	gamma-2-syntrophin [Source:RefSeq peptide;Acc:NP_001100190]	6	48059246	-1	Sntg2
ENSRNOG00000004928	gamma-2-syntrophin [Source:RefSeq peptide;Acc:NP_001100190]	6	48059246	-1	Sntg2
ENSRNOG00000039256		6	48332564	1
ENSRNOG00000005144	Transmembrane protein 18 [Source:UniProtKB/Swiss-Prot;Acc:Q6DGF8]	6	48467314	1	Tmem18
ENSRNOG00000005154	Protein FAM150B [Source:UniProtKB/Swiss-Prot;Acc:B2RZ42]	6	48772204	1	LOC679566
ENSRNOG00000005260	Low molecular weight phosphotyrosine protein phosphatase [Source:UniProtKB/Swiss-Prot;Acc:P41498]	6	48782809	-1	Acp1
ENSRNOG00000005522	SH3 domain-containing YSC84-like protein 1 [Source:UniProtKB/Swiss-Prot;Acc:B0BNA1]	6	48799328	1	Sh3yl1
ENSRNOG00000005522	SH3 domain-containing YSC84-like protein 1 [Source:UniProtKB/Swiss-Prot;Acc:B0BNA1]	6	48799328	1	Sh3yl1
ENSRNOG00000005660	Protein FAM110C [Source:UniProtKB/Swiss-Prot;Acc:Q5RKJ0]	6	48916302	1	Fam110c
ENSRNOG00000005678	Laminin, beta 1 (Predicted)Uncharacterized protein [Source:UniProtKB/TrEMBL;Acc:D3ZIX0]	6	49115671	1	D3ZIX0_RAT
ENSRNOG00000005678	Laminin, beta 1 (Predicted)Uncharacterized protein [Source:UniProtKB/TrEMBL;Acc:D3ZIX0]	6	49115671	1	D3ZIX0_RAT
ENSRNOG00000006364	Dihydrolipoyl dehydrogenase, mitochondrial [Source:UniProtKB/Swiss-Prot;Acc:Q6P6R2]	6	49185189	-1	Dld
ENSRNOG00000006364	Dihydrolipoyl dehydrogenase, mitochondrial [Source:UniProtKB/Swiss-Prot;Acc:Q6P6R2]	6	49185189	-1	Dld
ENSRNOG00000006878	Chloride anion exchanger [Source:UniProtKB/Swiss-Prot;Acc:Q924C9]	6	49305008	1	Slc26a3
ENSRNOG00000007253	E3 ubiquitin-protein ligase Hakai [Source:RefSeq peptide;Acc:NP_001101488]	6	49352961	-1	Cbll1
ENSRNOG00000007253	E3 ubiquitin-protein ligase Hakai [Source:RefSeq peptide;Acc:NP_001101488]	6	49352961	-1	Cbll1
ENSRNOG00000007253	E3 ubiquitin-protein ligase Hakai [Source:RefSeq peptide;Acc:NP_001101488]	6	49352961	-1	Cbll1
ENSRNOG00000007314	Pendrin [Source:UniProtKB/Swiss-Prot;Acc:Q9R154]	6	49389212	-1	Slc26a4
ENSRNOG00000007884	B-cell receptor-associated protein 29 [Source:RefSeq peptide;Acc:NP_001006981]	6	49464369	-1	Bcap29
ENSRNOG00000008155	tRNA-dihydrouridine synthase 4-like [Source:RefSeq peptide;Acc:NP_001129275]	6	49509843	-1	Dus4l
ENSRNOG00000008155	tRNA-dihydrouridine synthase 4-like [Source:RefSeq peptide;Acc:NP_001129275]	6	49509843	-1	Dus4l
ENSRNOG00000008827	Uncharacterized protein [Source:UniProtKB/TrEMBL;Acc:F1M175]	6	49574826	1	RGD1563296
ENSRNOG00000008423	probable G-protein coupled receptor 22 [Source:RefSeq peptide;Acc:NP_001100192]	6	49654478	-1	Gpr22
ENSRNOG00000008927	HMG box-containing protein 1 [Source:UniProtKB/Swiss-Prot;Acc:Q62661]	6	50201299	-1	Hbp1
ENSRNOG00000009079	cAMP-dependent protein kinase type II-beta regulatory subunit [Source:UniProtKB/Swiss-Prot;Acc:P12369]	6	50234987	-1	Prkar2b
ENSRNOG00000009079	cAMP-dependent protein kinase type II-beta regulatory subunit [Source:UniProtKB/Swiss-Prot;Acc:P12369]	6	50234987	-1	Prkar2b
ENSRNOG00000009385	Uncharacterized protein [Source:UniProtKB/TrEMBL;Acc:D3ZFJ0]	6	50441904	-1	D3ZNK2_RAT
ENSRNOG00000009385	Uncharacterized protein [Source:UniProtKB/TrEMBL;Acc:D3ZFJ0]	6	50441904	-1	D3ZNK2_RAT
ENSRNOG00000009385	Uncharacterized protein [Source:UniProtKB/TrEMBL;Acc:D3ZFJ0]	6	50441904	-1	D3ZNK2_RAT
ENSRNOG00000025635		6	50537653	-1
ENSRNOG00000043366		6	50623830	1
ENSRNOG00000009754	Nicotinamide phosphoribosyltransferase [Source:UniProtKB/Swiss-Prot;Acc:Q80Z29]	6	51129187	1	NAMPT_RAT
ENSRNOG00000009754	Nicotinamide phosphoribosyltransferase [Source:UniProtKB/Swiss-Prot;Acc:Q80Z29]	6	51129187	1	NAMPT_RAT
ENSRNOG00000033773	Uncharacterized protein [Source:UniProtKB/TrEMBL;Acc:F1M0E1]	6	51259145	-1	F1M0E1_RAT
ENSRNOG00000009856	synaptophysin-like protein 1 [Source:RefSeq peptide;Acc:NP_001014285]	6	51284538	1	Sypl1
ENSRNOG00000009856	synaptophysin-like protein 1 [Source:RefSeq peptide;Acc:NP_001014285]	6	51284538	1	Sypl1
ENSRNOG00000039202	Uncharacterized protein [Source:UniProtKB/TrEMBL;Acc:F1M126]	6	51494017	-1	F1M126_RAT
ENSRNOG00000030911	Uncharacterized protein [Source:UniProtKB/TrEMBL;Acc:D3ZTM4]	6	51494611	1	D3ZTM4_RAT
ENSRNOG00000010415	Uncharacterized protein [Source:UniProtKB/TrEMBL;Acc:D3ZHW8]	6	51668282	1	Atxn7l1
ENSRNOG00000010415	Uncharacterized protein [Source:UniProtKB/TrEMBL;Acc:D3ZHW8]	6	51668282	1	Atxn7l1
ENSRNOG00000010730	EF-hand calcium-binding domain-containing protein 10 [Source:RefSeq peptide;Acc:NP_001102176]	6	51741044	1	Efcab10
ENSRNOG00000010750	DNA-directed RNA polymerase I subunit RPA43 [Source:RefSeq peptide;Acc:NP_001102177]	6	51789847	1	Twistnb
ENSRNOG00000011040		6	51872506	1
ENSRNOG00000011101	twist gene homolog 1 [Source:RefSeq peptide;Acc:NP_445982]	6	52605737	1	Twist1
ENSRNOG00000028973	Uncharacterized protein [Source:UniProtKB/TrEMBL;Acc:D3ZQF0]	6	52676820	-1	D3ZQF0_RAT
ENSRNOG00000028973	Uncharacterized protein [Source:UniProtKB/TrEMBL;Acc:D3ZQF0]	6	52676820	-1	D3ZQF0_RAT
ENSRNOG00000004158	similar to histone deacetylase 9 isoform 5 [Source:RefSeq peptide;Acc:NP_001186974]	6	52714155	-1	Hdac9
ENSRNOG00000004174	Uncharacterized protein [Source:UniProtKB/TrEMBL;Acc:F1LV55]	6	53066356	-1	RGD1563092
ENSRNOG00000004174	Uncharacterized protein [Source:UniProtKB/TrEMBL;Acc:F1LV55]	6	53066356	-1	RGD1563092
ENSRNOG00000032513	phosphoribosyl pyrophosphate synthetase 1-like 1 (Prps1l1), mRNA [Source:RefSeq DNA;Acc:NM_001105678]	6	53652177	1	Prps1l1
ENSRNOG00000004186	sorting nexin-13 [Source:RefSeq peptide;Acc:NP_001102178]	6	53727055	1	Snx13
ENSRNOG00000004186	sorting nexin-13 [Source:RefSeq peptide;Acc:NP_001102178]	6	53727055	1	Snx13
ENSRNOG00000039181	Uncharacterized protein [Source:UniProtKB/TrEMBL;Acc:F1M1W5]	6	53981567	-1	F1M1W5_RAT
ENSRNOG00000004342	Aryl hydrocarbon receptor [Source:UniProtKB/Swiss-Prot;Acc:P41738]	6	54204046	-1	Ahr
ENSRNOG00000004342	Aryl hydrocarbon receptor [Source:UniProtKB/Swiss-Prot;Acc:P41738]	6	54204046	-1	Ahr
ENSRNOG00000004994	anterior gradient protein 3 homolog [Source:RefSeq peptide;Acc:NP_001100194]	6	54629032	1	Agr3
ENSRNOG00000042542		6	54667729	-1
ENSRNOG00000005023	anterior gradient protein 2 homolog [Source:RefSeq peptide;Acc:NP_001100195]	6	54695633	1	Agr2
ENSRNOG00000005046	Tetraspanin-13 [Source:UniProtKB/Swiss-Prot;Acc:Q5FVL6]	6	54726558	-1	Tspan13
ENSRNOG00000005096	Basic leucine zipper and W2 domain-containing protein 2 [Source:UniProtKB/Swiss-Prot;Acc:Q9WTT7]	6	54817272	-1	Bzw2
ENSRNOG00000005623	ankyrin repeat and MYND domain containing 2 [Source:RefSeq peptide;Acc:NP_001101489]	6	54881681	1	Ankmy2
ENSRNOG00000005623	ankyrin repeat and MYND domain containing 2 [Source:RefSeq peptide;Acc:NP_001101489]	6	54881681	1	Ankmy2
ENSRNOG00000025049	Uncharacterized protein [Source:UniProtKB/TrEMBL;Acc:D4A4Z5]	6	54929070	-1	RGD1560395
ENSRNOG00000039154	Uncharacterized protein [Source:UniProtKB/TrEMBL;Acc:F1LW31]	6	55030556	-1	F1LW31_RAT
ENSRNOG00000005770	Sclerostin domain-containing protein 1 [Source:UniProtKB/Swiss-Prot;Acc:Q642G2]	6	55066277	1	Sostdc1
ENSRNOG00000006199	2-C-methyl-D-erythritol 4-phosphate cytidylyltransferase-like protein [Source:UniProtKB/Swiss-Prot;Acc:Q5S6T3]	6	55139155	1	Ispd
ENSRNOG00000006199	2-C-methyl-D-erythritol 4-phosphate cytidylyltransferase-like protein [Source:UniProtKB/Swiss-Prot;Acc:Q5S6T3]	6	55139155	1	Ispd
ENSRNOG00000023194	Uncharacterized protein [Source:UniProtKB/TrEMBL;Acc:D4A200]	6	55328238	-1	D4A200_RAT
ENSRNOG00000031972	Uncharacterized protein [Source:UniProtKB/TrEMBL;Acc:F1M5K3]	6	55443332	-1	F1M5K3_RAT
ENSRNOG00000006588	Homeobox protein MOX-2 [Source:UniProtKB/Swiss-Prot;Acc:P39020]	6	55895758	1	Meox2
ENSRNOG00000023116	Alkylglycerol monooxygenase [Source:UniProtKB/Swiss-Prot;Acc:A0JPQ8]	6	56042873	1	Tmem195
ENSRNOG00000039133	Uncharacterized protein [Source:UniProtKB/TrEMBL;Acc:F1M2V3]	6	56795846	-1	F1M2V3_RAT
ENSRNOG00000030771	Diacylglycerol kinase beta [Source:UniProtKB/Swiss-Prot;Acc:P49621]	6	56901037	1	Dgkb
ENSRNOG00000030771	Diacylglycerol kinase beta [Source:UniProtKB/Swiss-Prot;Acc:P49621]	6	56901037	1	Dgkb
ENSRNOG00000022450	Uncharacterized protein [Source:UniProtKB/TrEMBL;Acc:F1M0D1]	6	57592614	1	LOC680646
ENSRNOG00000006867	ets variant gene 1 isoform a [Source:RefSeq peptide;Acc:NP_001156628]	6	57675498	1	Etv1
ENSRNOG00000006867	ets variant gene 1 isoform a [Source:RefSeq peptide;Acc:NP_001156628]	6	57675498	1	Etv1
ENSRNOG00000004239		6	58540587	-1
ENSRNOG00000004248	Uncharacterized protein [Source:UniProtKB/TrEMBL;Acc:D4ABT5]	6	58607123	-1	Smarce1l
ENSRNOG00000004282	ADP-ribosylation factor-like protein 4A [Source:UniProtKB/Swiss-Prot;Acc:P61214]	6	59212601	-1	Arl4a
ENSRNOG00000004498	adseverin [Source:RefSeq peptide;Acc:NP_942043]	6	59237930	-1	Scin
ENSRNOG00000004498	adseverin [Source:RefSeq peptide;Acc:NP_942043]	6	59237930	-1	Scin
ENSRNOG00000039112	Uncharacterized protein [Source:UniProtKB/TrEMBL;Acc:F1M2Z3]	6	59406219	-1	F1M2Z3_RAT
ENSRNOG00000039110	Uncharacterized protein [Source:UniProtKB/TrEMBL;Acc:D3ZU79]	6	59413670	-1	D3ZU79_RAT
ENSRNOG00000004823	Uncharacterized protein [Source:UniProtKB/TrEMBL;Acc:F1LUN1]	6	59905747	1	F1LUN1_RAT
ENSRNOG00000004823	Uncharacterized protein [Source:UniProtKB/TrEMBL;Acc:F1LUN1]	6	59905747	1	F1LUN1_RAT
ENSRNOG00000030731	Uncharacterized protein [Source:UniProtKB/TrEMBL;Acc:D4A2Y3]	6	60312362	1	LOC100359529
ENSRNOG00000006349	Histone H3 [Source:UniProtKB/TrEMBL;Acc:D3ZQN4]	6	60350480	-1	LOC100359421
ENSRNOG00000006368	Leucine-rich repeat neuronal protein 3 [Source:UniProtKB/Swiss-Prot;Acc:Q9ESY6]	6	60745501	-1	Lrrn3
ENSRNOG00000006634		6	62272638	1
ENSRNOG00000006660	NADH dehydrogenase (ubiquinone) 1 alpha subcomplex 10 (Ndufa10), nuclear gene encoding mitochondrial protein, mRNA [Source:RefSeq DNA;Acc:NM_199495]	6	62280337	-1	Ndufa10
ENSRNOG00000004006	DnaJ homolog subfamily B member 9 [Source:UniProtKB/Swiss-Prot;Acc:P97554]	6	63583034	-1	Dnajb9
ENSRNOG00000039091	Similar to intracellular membrane-associated calcium-independent phospholipase A2 gamma (Predicted), isoform CRA_bUncharacterized protein [Source:UniProtKB/TrEMBL;Acc:D3ZRC4]	6	63644462	1	D3ZRC4_RAT
ENSRNOG00000004067	Neuronal cell adhesion molecule [Source:UniProtKB/Swiss-Prot;Acc:P97686]	6	63717460	1	Nrcam
ENSRNOG00000004067	Neuronal cell adhesion molecule [Source:UniProtKB/Swiss-Prot;Acc:P97686]	6	63717460	1	Nrcam
ENSRNOG00000004067	Neuronal cell adhesion molecule [Source:UniProtKB/Swiss-Prot;Acc:P97686]	6	63717460	1	Nrcam
ENSRNOG00000004067	Neuronal cell adhesion molecule [Source:UniProtKB/Swiss-Prot;Acc:P97686]	6	63717460	1	Nrcam
ENSRNOG00000004067	Neuronal cell adhesion molecule [Source:UniProtKB/Swiss-Prot;Acc:P97686]	6	63717460	1	Nrcam
ENSRNOG00000004067	Neuronal cell adhesion molecule [Source:UniProtKB/Swiss-Prot;Acc:P97686]	6	63717460	1	Nrcam
ENSRNOG00000028472	Uncharacterized protein [Source:UniProtKB/TrEMBL;Acc:D4A1S5]	6	64127309	1	D4A1S5_RAT
ENSRNOG00000032651		6	64191387	-1
ENSRNOG00000004198	syntaxin-binding protein 6 [Source:RefSeq peptide;Acc:NP_001178801]	6	64250324	-1	Stxbp6
ENSRNOG00000033019		6	66195561	-1
ENSRNOG00000031440	RNA-binding protein Nova-1 [Source:UniProtKB/Swiss-Prot;Acc:Q80WA4]	6	66198921	-1	Nova1
ENSRNOG00000031440	RNA-binding protein Nova-1 [Source:UniProtKB/Swiss-Prot;Acc:Q80WA4]	6	66198921	-1	Nova1
ENSRNOG00000031440	RNA-binding protein Nova-1 [Source:UniProtKB/Swiss-Prot;Acc:Q80WA4]	6	66198921	-1	Nova1
ENSRNOG00000029863	Uncharacterized protein [Source:UniProtKB/TrEMBL;Acc:D3ZFX8]	6	69218851	1	D3ZFX8_RAT
ENSRNOG00000030912		6	69235118	1
ENSRNOG00000033797	Uncharacterized protein [Source:UniProtKB/TrEMBL;Acc:D3ZIY0]	6	69969977	-1	D3ZIY0_RAT
ENSRNOG00000004165	Serine/threonine-protein kinase D1 [Source:UniProtKB/Swiss-Prot;Acc:Q9WTQ1]	6	70364135	-1	Prkd1
ENSRNOG00000004165	Serine/threonine-protein kinase D1 [Source:UniProtKB/Swiss-Prot;Acc:Q9WTQ1]	6	70364135	-1	Prkd1
ENSRNOG00000004232	G2/M phase-specific E3 ubiquitin-protein ligase [Source:RefSeq peptide;Acc:NP_001100196]	6	71421049	1	G2e3
ENSRNOG00000031203	Sec1 family domain-containing protein 1 [Source:UniProtKB/Swiss-Prot;Acc:Q62991]	6	71453366	1	Scfd1
ENSRNOG00000031203	Sec1 family domain-containing protein 1 [Source:UniProtKB/Swiss-Prot;Acc:Q62991]	6	71453366	1	Scfd1
ENSRNOG00000031203	Sec1 family domain-containing protein 1 [Source:UniProtKB/Swiss-Prot;Acc:Q62991]	6	71453366	1	Scfd1
ENSRNOG00000031203	Sec1 family domain-containing protein 1 [Source:UniProtKB/Swiss-Prot;Acc:Q62991]	6	71453366	1	Scfd1
ENSRNOG00000005286	cochlin [Source:RefSeq peptide;Acc:NP_001102180]	6	71692975	1	B1H259_RAT
ENSRNOG00000005585	Striatin-3 [Source:UniProtKB/Swiss-Prot;Acc:P58405]	6	71708959	-1	Strn3
ENSRNOG00000005585	Striatin-3 [Source:UniProtKB/Swiss-Prot;Acc:P58405]	6	71708959	-1	Strn3
ENSRNOG00000005585	Striatin-3 [Source:UniProtKB/Swiss-Prot;Acc:P58405]	6	71708959	-1	Strn3
ENSRNOG00000005585	Striatin-3 [Source:UniProtKB/Swiss-Prot;Acc:P58405]	6	71708959	-1	Strn3
ENSRNOG00000005765	adaptor-related protein complex AP-4, sigma 1 [Source:RefSeq peptide;Acc:NP_001124471]	6	71794606	1	Ap4s1
ENSRNOG00000005765	adaptor-related protein complex AP-4, sigma 1 [Source:RefSeq peptide;Acc:NP_001124471]	6	71794606	1	Ap4s1
ENSRNOG00000006905	Uncharacterized protein [Source:UniProtKB/TrEMBL;Acc:D3ZLS5]	6	71842917	-1	Hectd1
ENSRNOG00000006483	Uncharacterized protein [Source:UniProtKB/TrEMBL;Acc:D3ZKL2]	6	72024111	-1	Heatr5a
ENSRNOG00000006483	Uncharacterized protein [Source:UniProtKB/TrEMBL;Acc:D3ZKL2]	6	72024111	-1	Heatr5a
ENSRNOG00000006727	Putative uncharacterized protein RGD1309138Putative uncharacterized protein RGD1309138_predicted [Source:UniProtKB/TrEMBL;Acc:B0K034]	6	72152362	-1	RGD1309138
ENSRNOG00000038990	probable G-protein coupled receptor 33 [Source:RefSeq peptide;Acc:NP_001026993]	6	72176407	-1	Gpr33
ENSRNOG00000027444	nucleotide-binding protein-like [Source:RefSeq peptide;Acc:NP_001171954]	6	72264459	1	Nubpl
ENSRNOG00000027492	Uncharacterized protein [Source:UniProtKB/TrEMBL;Acc:F1M0W0]	6	72303369	1	F1M0W0_RAT
ENSRNOG00000038982	Uncharacterized protein [Source:UniProtKB/TrEMBL;Acc:F1M2A9]	6	72523950	1	F1M2A9_RAT
ENSRNOG00000004696	rho GTPase-activating protein 5 [Source:RefSeq peptide;Acc:NP_001041334]	6	72685228	1	Arhgap5
ENSRNOG00000004696	rho GTPase-activating protein 5 [Source:RefSeq peptide;Acc:NP_001041334]	6	72685228	1	Arhgap5
ENSRNOG00000004696	rho GTPase-activating protein 5 [Source:RefSeq peptide;Acc:NP_001041334]	6	72685228	1	Arhgap5
ENSRNOG00000004841	A-kinase anchor protein 6 [Source:UniProtKB/Swiss-Prot;Acc:Q9WVC7]	6	73013359	1	Akap6
ENSRNOG00000004841	A-kinase anchor protein 6 [Source:UniProtKB/Swiss-Prot;Acc:Q9WVC7]	6	73013359	1	Akap6
ENSRNOG00000043275	Neuronal PAS domain protein 3 (Predicted), isoform CRA_aUncharacterized protein [Source:UniProtKB/TrEMBL;Acc:D3ZZI2]	6	74192110	1	D3ZZI2_RAT
ENSRNOG00000032407	Uncharacterized protein [Source:UniProtKB/TrEMBL;Acc:F1M4F7]	6	74301307	1	F1M4F7_RAT
ENSRNOG00000005053	Egl nine homolog 3, mitochondrial [Source:UniProtKB/Swiss-Prot;Acc:Q62630]	6	74451038	-1	Egln3
ENSRNOG00000034175		6	74838974	1
ENSRNOG00000004292	Small subunit of serine palmitoyltransferase A [Source:UniProtKB/Swiss-Prot;Acc:Q4G019]	6	74962397	-1	MGC112883
ENSRNOG00000043420	Uncharacterized protein [Source:UniProtKB/TrEMBL;Acc:F1M5D9]	6	74977896	1	F1M5D9_RAT
ENSRNOG00000004509	E2F-associated phosphoprotein isoform 1 [Source:RefSeq peptide;Acc:NP_001128459]	6	74991200	-1	Eapp
ENSRNOG00000004509	E2F-associated phosphoprotein isoform 1 [Source:RefSeq peptide;Acc:NP_001128459]	6	74991200	-1	Eapp
ENSRNOG00000005249	sorting nexin-6 [Source:RefSeq peptide;Acc:NP_001102181]	6	75052945	-1	Snx6
ENSRNOG00000038964	Uncharacterized protein [Source:UniProtKB/TrEMBL;Acc:F1M359]	6	75176263	-1	F1M359_RAT
ENSRNOG00000005725	cofilin 2, muscle (Cfl2), mRNA [Source:RefSeq DNA;Acc:NM_001108982]	6	75205669	-1	Cfl2
ENSRNOG00000006828	Uncharacterized protein [Source:UniProtKB/TrEMBL;Acc:F1M4U9]	6	75239089	-1	F1M4U9_RAT
ENSRNOG00000006986	similar to RIKEN cDNA 2700097O09 (RGD1304624), mRNA [Source:RefSeq DNA;Acc:NM_001108022]	6	75393621	-1	RGD1304624
ENSRNOG00000006986	similar to RIKEN cDNA 2700097O09 (RGD1304624), mRNA [Source:RefSeq DNA;Acc:NM_001108022]	6	75393621	-1	RGD1304624
ENSRNOG00000006986	similar to RIKEN cDNA 2700097O09 (RGD1304624), mRNA [Source:RefSeq DNA;Acc:NM_001108022]	6	75393621	-1	RGD1304624
ENSRNOG00000032776	Signal recognition particle 54 kDa protein [Source:UniProtKB/Swiss-Prot;Acc:Q6AYB5]	6	75446838	1	Srp54a
ENSRNOG00000032776	Signal recognition particle 54 kDa protein [Source:UniProtKB/Swiss-Prot;Acc:Q6AYB5]	6	75446838	1	Srp54a
ENSRNOG00000032776	Signal recognition particle 54 kDa protein [Source:UniProtKB/Swiss-Prot;Acc:Q6AYB5]	6	75446838	1	Srp54a
ENSRNOG00000023591	Serine/threonine-protein phosphatase 2A regulatory subunit B'' subunit gamma [Source:UniProtKB/Swiss-Prot;Acc:Q6AXZ3]	6	75516508	-1	Ppp2r3c
ENSRNOG00000007043	Mitochondrial ribonuclease P protein 3 [Source:UniProtKB/Swiss-Prot;Acc:B5DF07]	6	75539870	1	RGD1305089
ENSRNOG00000007024	Uncharacterized protein [Source:UniProtKB/TrEMBL;Acc:D4A7X3]	6	75572850	-1	D4A7X3_RAT
ENSRNOG00000029066	Uncharacterized protein [Source:UniProtKB/TrEMBL;Acc:F1M626]	6	75627572	-1	F1M626_RAT
ENSRNOG00000029066	Uncharacterized protein [Source:UniProtKB/TrEMBL;Acc:F1M626]	6	75627572	-1	F1M626_RAT
ENSRNOG00000007114	Proteasome subunit alpha type-6 [Source:UniProtKB/Swiss-Prot;Acc:P60901]	6	75649844	1	Psma6
ENSRNOG00000007390	NF-kappa-B inhibitor alpha [Source:UniProtKB/Swiss-Prot;Acc:Q63746]	6	75729305	-1	Nfkbia
ENSRNOG00000008008	Ral GTPase-activating protein subunit alpha-1 [Source:UniProtKB/Swiss-Prot;Acc:O55007]	6	75850789	-1	RGPA1_RAT
ENSRNOG00000008008	Ral GTPase-activating protein subunit alpha-1 [Source:UniProtKB/Swiss-Prot;Acc:O55007]	6	75850789	-1	RGPA1_RAT
ENSRNOG00000008008	Ral GTPase-activating protein subunit alpha-1 [Source:UniProtKB/Swiss-Prot;Acc:O55007]	6	75850789	-1	RGPA1_RAT
ENSRNOG00000008008	Ral GTPase-activating protein subunit alpha-1 [Source:UniProtKB/Swiss-Prot;Acc:O55007]	6	75850789	-1	RGPA1_RAT
ENSRNOG00000008225		6	76163155	1
ENSRNOG00000008249	breast cancer metastasis-suppressor 1-like protein [Source:RefSeq peptide;Acc:NP_001100201]	6	76177586	1	Brms1l
ENSRNOG00000008249	breast cancer metastasis-suppressor 1-like protein [Source:RefSeq peptide;Acc:NP_001100201]	6	76177586	1	Brms1l
ENSRNOG00000008366		6	76409418	1
ENSRNOG00000008610	MAP3K12 binding inhibitory protein 1 [Source:RefSeq peptide;Acc:NP_001102182]	6	76728025	-1	Mbip
ENSRNOG00000008644	Homeobox protein Nkx-2.1 [Source:UniProtKB/Swiss-Prot;Acc:P23441]	6	76916943	-1	Nkx2-1
ENSRNOG00000022970	homeobox protein Nkx-2.8 [Source:RefSeq peptide;Acc:NP_001100202]	6	77007954	-1	Nkx2-8
ENSRNOG00000008826	Paired box protein Pax-9 [Source:UniProtKB/Swiss-Prot;Acc:Q2L4T2]	6	77107768	1	Pax9
ENSRNOG00000008931	Mitochondrial 2-oxodicarboxylate carrier [Source:UniProtKB/Swiss-Prot;Acc:Q99JD3]	6	77150891	-1	Slc25a21
ENSRNOG00000022942	Uncharacterized protein [Source:UniProtKB/TrEMBL;Acc:D4A073]	6	77180727	1	D4A073_RAT
ENSRNOG00000031938	ribose-phosphate pyrophosphokinase I -like [Source:RefSeq peptide;Acc:NP_001009694]	6	77685499	1	LOC314140
ENSRNOG00000009151	Uncharacterized protein [Source:UniProtKB/TrEMBL;Acc:D3ZRI2]	6	77774749	1	F1LUS3_RAT
ENSRNOG00000009151	Uncharacterized protein [Source:UniProtKB/TrEMBL;Acc:D3ZRI2]	6	77774749	1	F1LUS3_RAT
ENSRNOG00000038871	Uncharacterized protein [Source:UniProtKB/TrEMBL;Acc:F1M2F3]	6	77983239	-1	F1M2F4_RAT
ENSRNOG00000038871	Uncharacterized protein [Source:UniProtKB/TrEMBL;Acc:F1M2F3]	6	77983239	-1	F1M2F4_RAT
ENSRNOG00000009284	Hepatocyte nuclear factor 3-alpha [Source:UniProtKB/Swiss-Prot;Acc:P23512]	6	78005334	-1	Foxa1
ENSRNOG00000009284	Hepatocyte nuclear factor 3-alpha [Source:UniProtKB/Swiss-Prot;Acc:P23512]	6	78005334	-1	Foxa1
ENSRNOG00000022791	similar to C14orf25 protein (RGD1560556), mRNA [Source:RefSeq DNA;Acc:NM_001108983]	6	78027507	1	RGD1560556
ENSRNOG00000022780	Uncharacterized protein [Source:UniProtKB/TrEMBL;Acc:F1M2G5]	6	78276291	1	F1M2G5_RAT
ENSRNOG00000022714	somatostatin receptor 1 (Sstr1), mRNA [Source:RefSeq DNA;Acc:NM_012719]	6	78803416	1	Sstr1
ENSRNOG00000004034		6	79054690	1
ENSRNOG00000038855	Uncharacterized protein [Source:UniProtKB/TrEMBL;Acc:D3ZRK3]	6	79130128	-1	D3ZRK3_RAT
ENSRNOG00000004657	protein transport protein Sec23A [Source:RefSeq peptide;Acc:NP_001099202]	6	79660578	-1	Sec23a
ENSRNOG00000004360	Survival of motor neuron protein-interacting protein 1 [Source:UniProtKB/Swiss-Prot;Acc:Q9QZP1]	6	79708413	1	Sip1
ENSRNOG00000004360	Survival of motor neuron protein-interacting protein 1 [Source:UniProtKB/Swiss-Prot;Acc:Q9QZP1]	6	79708413	1	Sip1
ENSRNOG00000038834	Uncharacterized protein [Source:UniProtKB/TrEMBL;Acc:F1M1P2]	6	79726857	-1	F1M1P2_RAT
ENSRNOG00000004103	trafficking protein particle complex subunit 6B [Source:RefSeq peptide;Acc:NP_001100203]	6	79741788	-1	Trappc6b
ENSRNOG00000004061	pinin [Source:RefSeq peptide;Acc:NP_001102493]	6	79759026	1	Pnn
ENSRNOG00000038832	RCG61997Uncharacterized protein [Source:UniProtKB/TrEMBL;Acc:D3ZVK5]	6	79788438	1	D3ZVK5_RAT
ENSRNOG00000005101	Uncharacterized protein [Source:UniProtKB/TrEMBL;Acc:D3ZHI1]	6	79818747	1	D3ZHI1_RAT
ENSRNOG00000005101	Uncharacterized protein [Source:UniProtKB/TrEMBL;Acc:D3ZHI1]	6	79818747	1	D3ZHI1_RAT
ENSRNOG00000005285	F-box only protein 33 [Source:RefSeq peptide;Acc:NP_001101493]	6	79902515	-1	Fbxo33
ENSRNOG00000005285	F-box only protein 33 [Source:RefSeq peptide;Acc:NP_001101493]	6	79902515	-1	Fbxo33
ENSRNOG00000024310	potassium voltage-gated channel, subfamily F, member 1 [Source:RefSeq peptide;Acc:NP_001162575]	6	40911052	-1	Kcnf1
ENSRNOG00000032523	Uncharacterized protein [Source:UniProtKB/TrEMBL;Acc:D3ZB50]	6	41402964	1	RGD1563157
ENSRNOG00000028833	Uncharacterized protein [Source:UniProtKB/TrEMBL;Acc:F1LYH0]	6	42275217	1	F1LYH0_RAT
ENSRNOG00000030034	Transcription factor SOX-11 [Source:UniProtKB/Swiss-Prot;Acc:P0C1G9]	6	45141373	-1	Sox11
ENSRNOG00000039272	PE responsive protein c64 [Source:UniProtKB/TrEMBL;Acc:Q5F4P0]	6	47913580	-1	LOC100366268
ENSRNOG00000039207	Uncharacterized protein [Source:UniProtKB/TrEMBL;Acc:F1M119]	6	50623550	1	RGD1560812
ENSRNOG00000011091	fer3-like protein [Source:RefSeq peptide;Acc:NP_001102450]	6	52576336	1	Ferd3l
ENSRNOG00000029737	Uncharacterized protein [Source:UniProtKB/TrEMBL;Acc:D4AE10]	6	56592782	1	RGD1563613
ENSRNOG00000031299	Uncharacterized protein [Source:UniProtKB/TrEMBL;Acc:D3ZCN9]	6	58773471	-1	RGD1560073
ENSRNOG00000032861	Uncharacterized protein [Source:UniProtKB/TrEMBL;Acc:D3ZNN1]	6	68859138	1	LOC100364934
ENSRNOG00000031317	Uncharacterized protein [Source:UniProtKB/TrEMBL;Acc:D3Z869]	6	69197171	1	RGD1559629
ENSRNOG00000042098	Uncharacterized protein [Source:UniProtKB/TrEMBL;Acc:F1M1R1]	6	74326628	1	F1M1R1_RAT
ENSRNOG00000031285	Uncharacterized protein [Source:UniProtKB/TrEMBL;Acc:D4ACB3]	6	74669185	1	RGD1559672
ENSRNOG00000034203	Uncharacterized protein [Source:UniProtKB/TrEMBL;Acc:F1M1H2]	6	74880361	-1	RGD1559724
ENSRNOG00000042554	cofilin-2 [Source:RefSeq peptide;Acc:NP_001102452]	6	75204574	-1	D3ZTB6_RAT
ENSRNOG00000030869	fructose-bisphosphate aldolase C-B [Source:RefSeq peptide;Acc:NP_001013965]	6	75812016	1	Aldoal1
ENSRNOG00000007754	RCG61464Uncharacterized protein [Source:UniProtKB/TrEMBL;Acc:D3ZKF8]	6	75846100	1	Insm2
ENSRNOG00000022697	C-type lectin domain family 14 member A [Source:RefSeq peptide;Acc:NP_001014099]	6	78853323	-1	Clec14a
ENSRNOG00000029594		6	59001796	1	LOC100364207
ENSRNOG00000042565		6	78687528	-1
ENSRNOG00000022625		6	79623347	1
ENSRNOG00000041395		6	55866886	1
ENSRNOG00000040699	Small nucleolar RNA SNORA17 [Source:RFAM;Acc:RF00560]	6	58498086	1	SNORA17
ENSRNOG00000044546	Small nucleolar RNA U3 [Source:RFAM;Acc:RF00012]	6	55846594	1	U3
ENSRNOG00000035816	U6 spliceosomal RNA [Source:RFAM;Acc:RF00026]	6	72766072	1	U6
ENSRNOG00000040954	Small nucleolar RNA SNORA17 [Source:RFAM;Acc:RF00560]	6	69471443	1	SNORA17
ENSRNOG00000035004	U6 spliceosomal RNA [Source:RFAM;Acc:RF00026]	6	41733848	1	U6
ENSRNOG00000034576	Small nucleolar RNA SNORA73 family [Source:RFAM;Acc:RF00045]	6	65408780	1	SNORA73
ENSRNOG00000040932	Small nucleolar RNA SNORA17 [Source:RFAM;Acc:RF00560]	6	53576051	1	SNORA17
ENSRNOG00000040505	Small nucleolar RNA SNORA17 [Source:RFAM;Acc:RF00560]	6	51927252	1	SNORA17
ENSRNOG00000036218	Small nucleolar RNA SNORA21 [Source:RFAM;Acc:RF00412]	6	41846489	1	SNORA21
ENSRNOG00000041674	U2 spliceosomal RNA [Source:RFAM;Acc:RF00004]	6	79492390	-1	U2
ENSRNOG00000034580	U1 spliceosomal RNA [Source:RFAM;Acc:RF00003]	6	74507295	1	U1
ENSRNOG00000035437	5S ribosomal RNA [Source:RFAM;Acc:RF00001]	6	71511097	-1	5S_rRNA
ENSRNOG00000044693	7SK RNA [Source:RFAM;Acc:RF00100]	6	46502907	-1	7SK
ENSRNOG00000040763	Small nucleolar RNA SNORA26 [Source:RFAM;Acc:RF00568]	6	79824732	1	SNORA26
ENSRNOG00000044722	5S ribosomal RNA [Source:RFAM;Acc:RF00001]	6	63532384	-1	5S_rRNA
ENSRNOG00000044732	U2 spliceosomal RNA [Source:RFAM;Acc:RF00004]	6	66966866	-1	U2
ENSRNOG00000044742	7SK RNA [Source:RFAM;Acc:RF00100]	6	57018336	1	7SK
ENSRNOG00000044744	7SK RNA [Source:RFAM;Acc:RF00100]	6	66349159	1	7SK
ENSRNOG00000040812	Small nucleolar RNA SNORA17 [Source:RFAM;Acc:RF00560]	6	69506528	-1	SNORA17
ENSRNOG00000035793	U6 spliceosomal RNA [Source:RFAM;Acc:RF00026]	6	72766758	-1	U6
ENSRNOG00000044797	U6 spliceosomal RNA [Source:RFAM;Acc:RF00026]	6	55773333	1	U6
ENSRNOG00000034888	U6 spliceosomal RNA [Source:RFAM;Acc:RF00026]	6	76271045	-1	U6
ENSRNOG00000035302	Small nucleolar RNA SNORA42/SNORA80 family [Source:RFAM;Acc:RF00406]	6	41310495	1	SNORA42
ENSRNOG00000044104	7SK RNA [Source:RFAM;Acc:RF00100]	6	63361952	-1	7SK
ENSRNOG00000041894	5S ribosomal RNA [Source:RFAM;Acc:RF00001]	6	53780364	1	5S_rRNA
ENSRNOG00000035993	U2 spliceosomal RNA [Source:RFAM;Acc:RF00004]	6	79731828	1	U2
ENSRNOG00000044245		6	58895248	1
ENSRNOG00000044264	5S ribosomal RNA [Source:RFAM;Acc:RF00001]	6	45863896	-1	5S_rRNA
ENSRNOG00000036140	U6 spliceosomal RNA [Source:RFAM;Acc:RF00026]	6	62908054	1	U6
ENSRNOG00000044296		6	41932971	-1
ENSRNOG00000040811	Small nucleolar RNA SNORA67 [Source:RFAM;Acc:RF00272]	6	78711514	-1	SNORA67
ENSRNOG00000041066	Small nucleolar RNA SNORA17 [Source:RFAM;Acc:RF00560]	6	58687805	1	SNORA17
ENSRNOG00000036506	U1 spliceosomal RNA [Source:RFAM;Acc:RF00003]	6	75037955	1	U1
ENSRNOG00000041392		6	50556646	-1
ENSRNOG00000036122	U4 spliceosomal RNA [Source:RFAM;Acc:RF00015]	6	50620328	-1	U4
ENSRNOG00000044469		6	76418504	-1
ENSRNOG00000035949	U4 spliceosomal RNA [Source:RFAM;Acc:RF00015]	6	74500029	1	U4
ENSRNOG00000034504	U6 spliceosomal RNA [Source:RFAM;Acc:RF00026]	6	71287904	1	U6
ENSRNOG00000041834	5S ribosomal RNA [Source:RFAM;Acc:RF00001]	6	43366062	1	5S_rRNA
ENSRNOG00000034806	U1 spliceosomal RNA [Source:RFAM;Acc:RF00003]	6	75046342	-1	U1
ENSRNOG00000041238		6	50703873	1
ENSRNOG00000044042	U6 spliceosomal RNA [Source:RFAM;Acc:RF00026]	6	74994392	1	U6
ENSRNOG00000044099	Small nucleolar RNA SNORA17 [Source:RFAM;Acc:RF00560]	6	76937349	1	SNORA17
ENSRNOG00000043878	Small nucleolar RNA SNORA17 [Source:RFAM;Acc:RF00560]	6	68342774	1	SNORA17
ENSRNOG00000043916	Small nucleolar RNA SNORA17 [Source:RFAM;Acc:RF00560]	6	60650585	-1	SNORA17
ENSRNOG00000040723	Small nucleolar RNA SNORA17 [Source:RFAM;Acc:RF00560]	6	65203207	1	SNORA17
ENSRNOG00000044984	U6 spliceosomal RNA [Source:RFAM;Acc:RF00026]	6	41911589	1	U6
ENSRNOG00000041460		6	75747066	-1
ENSRNOG00000041943	U2 spliceosomal RNA [Source:RFAM;Acc:RF00004]	6	58543583	-1	U2
ENSRNOG00000040533	Small nucleolar RNA SNORA17 [Source:RFAM;Acc:RF00560]	6	76641382	-1	SNORA17
ENSRNOG00000041122	Small nucleolar RNA SNORA17 [Source:RFAM;Acc:RF00560]	6	48902962	1	SNORA17
ENSRNOG00000040960	U6 spliceosomal RNA [Source:RFAM;Acc:RF00026]	6	56289405	-1	U6
ENSRNOG00000045163	Small nucleolar RNA SNORA17 [Source:RFAM;Acc:RF00560]	6	64526738	1	SNORA17
ENSRNOG00000045167	7SK RNA [Source:RFAM;Acc:RF00100]	6	49249259	1	7SK
ENSRNOG00000045173	U7 small nuclear RNA [Source:RFAM;Acc:RF00066]	6	41840591	1	U7
ENSRNOG00000045193	Small nucleolar RNA SNORA17 [Source:RFAM;Acc:RF00560]	6	45877899	-1	SNORA17
ENSRNOG00000041867		6	49093349	1
ENSRNOG00000045237	Small nucleolar RNA SNORA17 [Source:RFAM;Acc:RF00560]	6	55134429	-1	SNORA17
ENSRNOG00000040504	Small nucleolar RNA SNORA17 [Source:RFAM;Acc:RF00560]	6	46165150	1	SNORA17
ENSRNOG00000041663	U6 spliceosomal RNA [Source:RFAM;Acc:RF00026]	6	75345085	1	U6
ENSRNOG00000035170	U1 spliceosomal RNA [Source:RFAM;Acc:RF00003]	6	75049047	-1	U1
ENSRNOG00000035853	U6 spliceosomal RNA [Source:RFAM;Acc:RF00026]	6	46449933	1	U6
ENSRNOG00000043808	Small nucleolar RNA SNORA2/SNORA34 family [Source:RFAM;Acc:RF00410]	6	73866642	1	SNORA2
ENSRNOG00000045361	U6 spliceosomal RNA [Source:RFAM;Acc:RF00026]	6	77736966	-1	U6
ENSRNOG00000036012	U6 spliceosomal RNA [Source:RFAM;Acc:RF00026]	6	46209386	-1	U6
ENSRNOG00000036504		6	76153141	-1
ENSRNOG00000045375	Small nucleolar RNA SNORA17 [Source:RFAM;Acc:RF00560]	6	45482704	1	SNORA17
ENSRNOG00000045392	7SK RNA [Source:RFAM;Acc:RF00100]	6	76656753	-1	7SK
ENSRNOG00000034605	U6 spliceosomal RNA [Source:RFAM;Acc:RF00026]	6	73571308	1	U6
ENSRNOG00000041736	U4 spliceosomal RNA [Source:RFAM;Acc:RF00015]	6	67163471	1	U4
ENSRNOG00000041070	Small nucleolar RNA SNORA17 [Source:RFAM;Acc:RF00560]	6	51827936	-1	SNORA17
ENSRNOG00000045426	Small nucleolar RNA SNORA61 [Source:RFAM;Acc:RF00420]	6	79859142	-1	SNORA61
ENSRNOG00000036508	U6 spliceosomal RNA [Source:RFAM;Acc:RF00026]	6	64083410	-1	U6
ENSRNOG00000035273	U1 spliceosomal RNA [Source:RFAM;Acc:RF00003]	6	75013582	1	U1
ENSRNOG00000043780		6	48341156	-1
ENSRNOG00000036505	U1 spliceosomal RNA [Source:RFAM;Acc:RF00003]	6	75039205	1	U1
ENSRNOG00000045506	7SK RNA [Source:RFAM;Acc:RF00100]	6	69422155	-1	7SK
