# Supplementary material for: Validation of Six Genetic Determinants of Susceptibility to Estrogen-Induced Mammary Cancer in the Rat and Assessment of Their Relevance to Breast Cancer Risk in Humans
Source: G3 (Bethesda). 2014 May 28;4(8):1385–94. doi: 10.1534/g3.114.011163 (PMC4132170; doi:10.1534/g3.114.011163)
Supplement: Supporting Information [file supp_g3.114.011163_TableS12.xlsx]

## Sheet: Table S12 Emca7 Variants
Chromosome	Position	Conservation Score	Gene Symbol	Gene Strand	Reference Nucleotide	ACI/Eur (ICL)	ACI/Eur (MCW)	ACI/N (KNAW)	BN/NHsdMcwi (ICL)	BN/NHsdMcwi (KNAW)	BN/SsN (KNAW)	Variant Location	Amino Acid Change	Transcript Accession IDs	Referance Amino Acid	Variant Amino Acid	Polyphen Prediction
6	40000603	0.129			G	A	A
6	40000914	0.006			T	C	C	C
6	40001104	0			C		T
6	40001383	0.001			T	C	C	C
6	40002099	0.021			C	T	T	T
6	40002316	0.002			T	C	C	C
6	40002360	0.062			G	A	A
6	40002801	0			T	C	C	C
6	40002946	0.002			A	G	G	G
6	40003088	0.005			C	T	T	T
6	40003161	0.016			A	C	C	C
6	40003188	0.003			G	A	A	A
6	40004929	0.146			A	G	G	G
6	40005141	0.011			A	T	T	T
6	40005298	0.133			A	G	G	G
6	40006003	0			A	G	G	G
6	40006206	0			G	T	T	T
6	40006821	0			C	T	T	T
6	40007127	0			T	A	A	A
6	40007347	0.001			A	G	G	G
6	40007954	0.019			G	A	A	A
6	40008086	0.001			G		C	C
6	40008123	0			C		A	A		A	A
6	40009650	0.005			T	C	C	C
6	40010531	0.003			C	T	T	T
6	40010857	0.001			T	C	C	C
6	40011786	0			T	C	C	C
6	40011824	0			A	G	G	G
6	40012249	0			G	T	T
6	40012739	0.002			A	C	C	C
6	40013656	0.001			C	A	A	A
6	40013702	0			A	C	C	C
6	40014420	0			A	G	G	G
6	40014525	0.041			T	C	C	C
6	40015313	0.001			C	T	T	T
6	40016430	0			A	G	G	G
6	40016649	0			C	T	T	T
6	40016650	0			A	G	G	G
6	40016678	0.003			G	A	A	A
6	40017141	0.014			T	C	C	C
6	40018552	0.022			G	A	A	A
6	40018711	0.002			A	G	G	G
6	40019333	0.002			T	C	C	C
6	40019420	0.016			G	A	A	A
6	40019425	0.02			T	G	G	G
6	40019612	0.001			T	C	C	C
6	40019841	0.082			G	A	A	A
6	40019931	0.17			C	T	T
6	40019973	0.096			C	T	T
6	40019986	0.161			T	G	G
6	40020023	0.024			T	C	C	C
6	40020064	0			C	T	T	T
6	40020142	0.016			C	T	T	T
6	40020294	0.004			T	C	C	C
6	40020323	0.012			A	G	G
6	40020352	0.007			T	C	C	C
6	40020364	0.001			T	C	C	C
6	40020576	0.089			G		A
6	40020592	0.042			G	A	A
6	40020611	0.009			G	C	C	C
6	40020618	0.005			A	T	T	T
6	40020684	0.001			A	C	C	C
6	40020688	0			C	T	T	T
6	40020698	0.002			G	A	A	A
6	40020793	0.004			G	T	T	T
6	40020903	0.001			G	A	A	A
6	40021029	0.007			C	T	T	T
6	40021387	0.015			C	T	T	T
6	40021431	0			T	A		A
6	40021432	0			A	C		C
6	40021606	0.002			A	G	G	G
6	40021756	0.004			C	T	T	T
6	40021834	0.022			G	T	T	T
6	40021925	0			T	G	G	G
6	40021994	0.036			C	T	T	T
6	40022288	0.032			A	G	G	G
6	40022646	0.003			C	T	T	T
6	40022650	0.004			A	G	G	G
6	40022684	0.001			A	T	T	T
6	40022837	0.004			A	T	T	T
6	40022923	0.001			T	C	C	C
6	40023210	0.036			T	C	C	C
6	40023312	0.001			G	A	A	A
6	40023315	0.003			C	A	A	A
6	40023324	0.001			T	G	G	G
6	40023369	0.002			T	G	G	G
6	40023375	0.002			T	G	G	G
6	40025049	0.011			T	C	C	C
6	40025090	0.002			A	G	G	G
6	40025220	0.011			C	T	T	T
6	40025479	0.001			G	C	C
6	40025558	0			A	G	G	G
6	40025674	0			T	G	G	G
6	40025825	0.001			G	C	C	C
6	40025838	0			A	G	G	G
6	40025885	0			A	G	G	G
6	40025899	0			A	G	G	G
6	40025968	0.775			A	G	G	G
6	40026051	1			C	T	T	T
6	40026142	0.991			T	C	C	C
6	40026397	0.011			A	G	G	G
6	40026782	0.002			T	C	C	C
6	40027059	0.001			A	G	G	G
6	40027658	0			A	G	G	G
6	40027672	0			C	T	T	T
6	40029996	0			A	G	G	G
6	40030215	0			T	G	G	G
6	40030496	0.082			T			G
6	40031596	0.008			G	A	A	A
6	40031929	0.001			G	A	A	A
6	40031981	0			A	T	T
6	40032223	0.003			C	A	A
6	40032307	0.006			G	A	A	A
6	40032708	0.002			T	G	G	G
6	40032755	0.054			C	T	T	T
6	40033390	0.854			G	A	A	A
6	40033803	0.002			A	G	G	G
6	40033819	0			G	A	A	A
6	40033846	0			G	T	T	T
6	40033919	0.008			T	C	C	C
6	40033934	0.004			T	C	C	C
6	40034021	0			A	G	G	G
6	40034076	0.024			A		G
6	40034093	0			T		C
6	40034119	0			A		C	C
6	40034320	0.016			A	G	G	G
6	40034365	0			C	T	T	T
6	40034404	0			C	T	T	T
6	40034421	0			G	A	A	A
6	40034499	0			G	A	A	A
6	40034590	0.001			A	G	G	G
6	40034614	0			C	T	T	T
6	40034641	0			A	G	G	G
6	40035042	0.001			T	C	C	C
6	40035043	0.001			G	A	A	A
6	40035080	0.047			T	C	C	C
6	40035345	0.079			A	G	G	G
6	40035426	0.008			C	G	G	G
6	40035514	0			G	A	A	A
6	40035719	0			T	A	A	A
6	40035756	0.067			G	C	C	C
6	40035802	0			G	A	A	A
6	40036083	0			C	T	T	T
6	40036100	0			G	A	A	A
6	40036120	0			G	A	A	A
6	40036127	0			G	C	C	C
6	40036242	0			A	C	C	C
6	40036264	0.016			C	T	T
6	40036386	0.001			G	A	A	A
6	40036428	0			T	C	C	C
6	40036587	0.002			G	A	A	A
6	40036610	0			C	T	T	T
6	40036887	0			G	T	T	T
6	40038193	0.001			G	A	A	A
6	40038452	0.001			G	A	A	A
6	40039596	0.025			C	T	T	T
6	40040074	0.008			A	G	G	G
6	40040186	0.004			G	A	A	A
6	40040199	0.002			G	A	A	A
6	40040224	0.001			T	C	C	C
6	40042045	0.002			G			T
6	40042881	0.003			G	A	A	A
6	40043028	0.001			A	G	G	G
6	40043201	0			A	T	T	T
6	40043215	0.001			A	G	G	G
6	40043291	0			T	C	C	C
6	40043535	0.026			A	C	C	C
6	40043586	0.001			G	A	A	A
6	40043738	0.014			C	T	T	T
6	40044069	0.001			T	C	C	C
6	40044893	0.03			G	C	C	C
6	40045000	0.003			C	T	T	T
6	40045140	0.001			G	A	A	A
6	40045201	0.001			A	G	G	G
6	40045275	0.001			G	A	A	A
6	40045336	0.001			C	T	T	T
6	40045767	0.001			T	C	C	C
6	40045861	0.001			C	T	T	T
6	40045881	0.001			G	A	A	A
6	40046182	0.013			A	G	G	G
6	40046249	0.152			C	T	T
6	40046620	0.001			A	T	T	T
6	40046906	0.057			A	G	G	G
6	40046950	0			G	A	A	A
6	40046989	0.001			A	G	G	G
6	40047469	0.004			A		G	G
6	40047874	0.062			G	T	T	T
6	40050621	0.001			C	A	A
6	40050739	0.002			G	T	T	T
6	40051292	0.436			G	A	A	A
6	40052688	0.436			C	G	G
6	40053166	0.436			T		A
6	40056661	0.436			T	C	C
6	40056912	0.436			C	A	A
6	40057473	0.436			A	T	T
6	40058682	0.436			A	C	C
6	40058840	0.436			C			A
6	40059060	0.002			A	G	G	G
6	40059227	0.001			C	T	T	T
6	40059286	0.001			A	G	G	G
6	40060823	0.001			T	G	G	G
6	40062641	0			T	C	C	C
6	40063232	0.123			A	G	G	G
6	40063491	0			G	A	A	A
6	40063538	0.002			A	T	T	T
6	40063562	0.014			T	C	C	C
6	40064397	0			A	G	G	G
6	40064417	0.004			A	G	G	G
6	40064652	0			G	T	T	T
6	40064676	0.001			T	C	C	C
6	40064690	0.003			A	G	G	G
6	40064800	0			G	A	A	A
6	40066137	0.001			C	A
6	40066141	0.002			C	G
6	40066143	0.002			C	G
6	40066149	0.001			C	G
6	40066151	0.001			C	G
6	40066153	0.001			C	G
6	40066161	0			A	G	G	G
6	40066873	0			G	A	A	A
6	40067012	0			A	G	G	G
6	40067210	0			C	T	T	T
6	40067778	0.029			G					A
6	40067867	0.01			A	G	G	G
6	40068113	0.001			A	G	G	G
6	40068307	0.023			C	T	T	T
6	40068382	0.002			A	T	T	T
6	40068474	0.002			A	T	T	T
6	40068587	0.084			C	T	T	T
6	40069768	0.005			A	G	G	G
6	40070564	0.001			G	T	T	T
6	40070839	0.001			T	A	A	A
6	40071013	0.022			C	T	T	T
6	40071040	0.061			G	A	A	A
6	40071296	0.029			G					T
6	40073212	0.003			A			G
6	40073213	0.002			G		A	A
6	40073334	0.002			A	G	G
6	40075204	0			T	C	C	C
6	40075562	0			C	T	T	T
6	40075964	0.001			T	C	C	C
6	40076575	0.001			A	G	G	G
6	40077145	0.001			G	A			A
6	40077147	0			A	G	G		G
6	40078107	0			A	G	G	G
6	40079196	0.002			G	A	A	A
6	40080969	0.002			C		T	T
6	40081210	0.002			T	C	C	C
6	40081895	0.015			A		C
6	40081897	0.015			G		C
6	40083477	0.007			T		C
6	40083480	0.006			T		C
6	40083502	0			A			G
6	40083601	0.16			A	G	G	G
6	40083956	0			C	T	T	T
6	40085323	0			G	C	C	C
6	40086376	0			C					A	A
6	40086538	0			T	C	C	C
6	40087485	0			C	A	A
6	40087580	0			C	T	T
6	40088868	0			G	A	A
6	40088977	0			C	T	T	T
6	40089623	0			T	C	C	C
6	40090120	0			G	A	A
6	40091432	0.015			G		T	T		T	T
6	40094489	0			T		C	C
6	40095535	0			G	T	T	T
6	40096827	0.271			G	T	T	T
6	40096959	0.124			A	G	G
6	40097151	0.045			T	C	C
6	40097271	0			G	A	A	A
6	40097346	0.001			A	T	T	T
6	40097667	0			G	A	A	A
6	40097938	0.001			G	A	A	A
6	40097949	0.002			G	A	A	A
6	40098089	0.001			G	A	A	A
6	40098274	0.007			G	A	A	A
6	40099608	0.018			G		T			T	T
6	40099647	0.001			A		G	G		G	G
6	40099726	0.001			C	T	T	T
6	40099841	0.001			A	G	G	G
6	40099891	0.001			G	A	A	A
6	40100028	0.001			G	A	A	A
6	40100050	0.001			C	A	A	A
6	40102130	0.975			T	C	C	C
6	40103500	0.001			G		C
6	40103503	0.001			T		C
6	40103523	0			G		T	T		T
6	40103634	0			A		C	C		C
6	40103642	0			A	G	G	G
6	40103643	0			T	C	C	C
6	40103660	0.002			G		T	T		T	T
6	40103686	0			C		G			G	G
6	40103690	0.003			T		G				G
6	40105091	0			T	C	C	C
6	40107068	0			A		G
6	40107501	0.005			T	C	C	C
6	40108217	0.034			G		A	A		A	A
6	40108255	0.001			C	A	A	A		A	A
6	40108483	0			T	G	G	G
6	40108686	0.004			C	T	T
6	40108701	0			G	A	A	A
6	40109681	0.004			G	A	A	A
6	40109686	0.003			C	T	T	T
6	40110137	0			A	G	G	G
6	40110395	0.101			C		A
6	40110563	0.001			G	A	A	A
6	40110639	0.065			T	C	C	C
6	40111092	0.001			T	C	C	C
6	40111109	0.033			T	C	C	C
6	40111264	0.009			G	A	A	A
6	40111295	0.001			C	G	G	G
6	40111337	0.001			A	G	G	G
6	40111481	0.005			C	G	G	G
6	40111661	0.004			T	C	C	C
6	40111724	0			G	A	A	A
6	40111755	0.003			C	T	T	T
6	40111920	0			G	C	C	C
6	40112999	0.002			C	T	T
6	40113009	0.003			C	T	T
6	40113058	0			T	G	G	G
6	40113329	0			A	G	G
6	40113350	0			T	C	C	C
6	40113374	0.007			A	G	G	G
6	40113556	0			A	G	G	G
6	40115176	0.001			T	G	G	G
6	40117105	0.005			C	A	A	A
6	40117136	0.004			T	C	C	C
6	40117141	0.002			A	T	T	T
6	40117184	0.031			G	T	T	T
6	40117439	0.002			C	T	T	T
6	40118008	0			A	G	G	G
6	40118094	0.005			T	C	C	C
6	40118469	0.005			A	G	G	G
6	40118618	0.005			G	A	A	A
6	40118809	0.005			C	G	G
6	40118968	0.005			C	T	T	T
6	40119056	0.005			G	A	A	A
6	40119172	0.005			A	C	C	C
6	40119240	0.005			A	G	G	G
6	40119318	0.005			C	T	T
6	40119389	0			T		G
6	40119505	0.004			T	C	C	C
6	40119830	0.003			A	G	G	G
6	40119988	0			G	A	A	A
6	40120472	0.001			G	A	A	A
6	40120720	0.018			A	G	G	G
6	40120844	0			A	G	G	G
6	40122067	0.007			T	C	C	C
6	40122176	0.033			A	G	G	G
6	40122447	0			C	T	T	T
6	40122601	0.023			T	C	C	C
6	40123019	1			C	T	T	T
6	40123161	0.046			G	A	A	A
6	40123370	0.001			A	C	C	C
6	40124019	0.001			A		T
6	40124020	0.001			C		G
6	40124439	0			A	T	T	T
6	40124506	0.001			A	G	G	G
6	40124521	0.006			A	G	G	G
6	40124612	0.001			T	C	C	C
6	40124849	0.003			G	A	A	A
6	40124881	0.01			G	T	T	T
6	40125013	0.006			T	A	A	A
6	40125027	0.002			C	A	A	A
6	40125440	0.001			C	T	T	T
6	40125714	0.048			A	G	G
6	40126188	0.048			T	C
6	40126190	0.048			T	C
6	40126263	0.048			G	A	A
6	40126680	0			T	G	G	G
6	40126987	0.001			T	C	C	C
6	40126988	0.001			G	A	A	A
6	40127066	0.009			A	G	G	G
6	40127614	0.109			C	T	T	T
6	40128290	0			T	G	G	G
6	40128291	0			T	A	A	A
6	40128708	0			A	G	G	G
6	40129594	0.003			G	A	A	A
6	40130314	0.01			G	A	A	A
6	40130550	0.002			G	T	T	T
6	40130616	0.003			T	G	G	G
6	40130663	0.049			G	A	A	A
6	40130850	0			T	C	C	C
6	40131838	0.039			A		G
6	40131844	0.108			G			A
6	40133230	0.001			G			A
6	40133282	0.002			A	G	G
6	40133299	0			A	G	G
6	40133308	0			A	G	G	G
6	40133426	0.001			T	C	C	C
6	40133559	0.022			C	T	T	T
6	40133586	0.001			G	T	T	T
6	40133740	0			C	T	T	T
6	40133746	0			G	A	A	A
6	40133941	0.001			A	T	T	T
6	40134001	0.001			A	T	T	T
6	40134039	0			A	G	G	G
6	40134132	0			T		G
6	40134174	0			A	G	G
6	40134182	0			A		G
6	40134484	0.014			A	G	G
6	40134526	0.014			C	T	T
6	40134595	0.014			A	G	G
6	40134629	0.014			G	A	A
6	40134693	0.014			T	C	C	C
6	40134812	0			A	T	T	T
6	40135240	0			T	A	A	A
6	40135442	0.001			G	A	A	A
6	40136175	0.15			T	G	G	G
6	40136606	0.007			T	C	C	C
6	40137021	0.003			C	T	T	T
6	40137195	0			T	A	A	A
6	40137298	0.001			A	G	G	G
6	40137884	0			A	G	G	G
6	40137914	0.001			G	A	A	A
6	40138479	0.999			A	G	G	G
6	40139178	0.001			T	C	C
6	40139991	0.004			C	A	A	A
6	40140192	0			A	G	G	G
6	40140665	0			T	C	C	C
6	40140717	0.001			C	T	T	T
6	40140730	0.002			G	A	A	A
6	40140815	0.041			A	G	G	G
6	40141123	0.005			C	T	T	T
6	40141526	0.002			C	T	T	T
6	40141682	0.018			G	A	A	A
6	40141844	0			A	G	G	G
6	40142034	0.001			C	T	T	T
6	40142264	0			C	T	T	T
6	40142376	0			G	A	A	A
6	40142789	0.001			T	C	C	C
6	40143607	0			G	A	A	A
6	40143713	0.01			A	T	T	T
6	40144123	0.023			T	C	C	C
6	40144235	0.001			T	C	C	C
6	40144514	0.003			A	G	G	G
6	40144933	0.161			G	A	A	A
6	40145739	0			A		G	G
6	40146149	0			A	G	G	G
6	40146172	0			C	T	T	T
6	40147130	0.003			C	T	T	T
6	40147174	0.002			A	T	T	T
6	40147277	0.006			T	A	A	A
6	40147629	0.012			G	A	A	A
6	40147822	0			A	G	G	G
6	40148291	0.001			G	T	T	T
6	40148719	0.002			C	T	T	T
6	40148872	0.001			G	A	A	A
6	40148907	0.001			C	T	T	T
6	40148948	0.001			G	A	A
6	40149418	0			A			G
6	40149436	0.001			G	A	A	A
6	40149542	0.002			A	T	T	T
6	40149803	0.008			C		A
6	40149835	0.003			T	G	G	G
6	40149931	0			C	T	T	T
6	40150049	0			T	C	C	C
6	40150263	0.441			A	G	G	G
6	40150641	0			T	C	C	C
6	40151258	0			T		A			A
6	40151317	0.001			A			C
6	40151318	0.001			A			C
6	40151384	0			T	C	C	C
6	40152066	0.001			A	T	T	T
6	40152593	0.012			T		A	A
6	40152752	0.191			G	A	A	A
6	40152895	0.002			C		A	A		A
6	40152915	0.001			A		G
6	40152917	0			A			G		G	G
6	40153027	0.001			A	G	G	G
6	40153051	0			G	A	A	A
6	40153123	0			A	T	T	T
6	40153752	0.005			G	T	T	T
6	40154603	0.005			A	G	G
6	40158702	0.005			C					G
6	40159885	0.005			C	G	G
6	40160613	0.005			C					T
6	40161597	0.005			G	A	A
6	40162357	0.001			A	C	C
6	40162515	0.016			G	T	T	T
6	40163442	0.002			T	C	C	C
6	40166309	0			A						G
6	40168150	0.001			C		T
6	40170372	0			A	G	G	G
6	40171412	0.001			C	T	T	T
6	40171716	0.016			C	T	T	T
6	40172560	1			G	A	A	A
6	40173053	0.002			G	A	A	A
6	40173882	0.001			A		G
6	40173894	0.002			C	A	A
6	40173906	0.001			G	A	A
6	40173911	0.001			G	A	A
6	40173918	0			C	A
6	40173920	0			G	C	C
6	40173928	0.002			C	T	T
6	40173936	0.019			T	C	C	C
6	40175520	0.004			C			G
6	40176012	0			G	A	A	A
6	40176760	0			T	C	C	C
6	40178448	0			G	T	T	T
6	40178520	0.013			T	C	C	C
6	40178538	0.001			C	G	G	G
6	40178666	0			G	A	A	A
6	40179097	0.001			C	G	G	G
6	40181007	0.005			T	C	C	C
6	40181702	1	LOC313976	-	C	T	T	T
6	40181961	0.994	LOC313976	-	C	G	G	G
6	40182168	0.976	LOC313976	-	G	C	C	C
6	40182169	0.977	LOC313976	-	A	T	T	T
6	40182356	0.977	LOC313976	-	G	A	A
6	40182427	0	LOC313976	-	A	T	T
6	40182533	0	LOC313976	-	C		T
6	40183629	0.001	LOC313976	-	A	G	G	G
6	40183905	0.001	LOC313976	-	T	C	C		C
6	40185078	0.001	LOC313976	-	A	G	G
6	40185726	0.01	LOC313976	-	A	C	C	C
6	40186195	0.01	LOC313976	-	C			T
6	40186317	0.01	LOC313976	-	C	T	T
6	40187814	0.004	LOC313976	-	T	C	C	C
6	40188246	0.53	LOC313976	-	A	G	G	G
6	40188614	0	LOC313976	-	G	A	A	A
6	40190335	0.001			G	A	A	A
6	40191533	0.001			G	T	T	T
6	40194256	0.003			G	C	C	C
6	40196623	0.001			A	T	T
6	40196624	0			C	A	A
6	40196790	0.009			C	T	T	T
6	40200521	0			A	G	G	G
6	40200759	0.002			G			A
6	40200764	0.002			T			A
6	40200765	0.001			C			G
6	40200858	0.001			C	T	T	T
6	40201199	0.001			G	A	A	A
6	40201473	0.001			T	C	C	C
6	40201659	0.404			A	G	G	G
6	40201722	0.037			G	A	A	A
6	40203114	0.004			A	G	G	G
6	40203257	0			C	G	G	G
6	40203296	0			T	G	G	G
6	40203395	0.045			G	T	T	T
6	40203425	0			T	C	C	C
6	40203926	0.001			G	A	A	A
6	40203962	0			C	T	T	T
6	40204245	0.011			T	C	C	C
6	40204394	0.155			A			G
6	40205395	0.003			A	G	G	G
6	40205475	0.005			G	A	A	A
6	40205705	0.005			T		C
6	40209484	0.001			G	A	A	A
6	40209565	0.03			G	A	A	A
6	40209778	0.013			A	T	T	T
6	40210265	0.008			T	C	C	C
6	40211172	0.002			C	G	G	G
6	40211189	0			G	A	A	A
6	40212053	0.12			A	G	G	G
6	40212373	0.003			C	A	A	A
6	40212959	0.003			G		A
6	40213384	0			T	C	C	C
6	40213598	0.001			G	A	A	A
6	40213657	0.091			T	G	G	G
6	40213661	0.066			T	C	C	C
6	40213924	0.008			C	G	G	G
6	40214597	0.733			T	C	C	C
6	40215044	0.001			T	G
6	40215046	0.001			T	G
6	40215305	0.003			T	C	C	C
6	40215392	0.009			A	T	T	T
6	40215894	0.004			A	G	G	G
6	40216533	0.003			A	G	G	G
6	40216534	0.003			A	T	T	T
6	40217051	0			A	G	G	G
6	40217344	0.013			C	A	A	A
6	40217377	0.025			A	G	G	G
6	40217679	0.001			C	T	T	T
6	40218629	0.003			A	G	G	G
6	40218910	0.001			T	C	C	C
6	40218911	0.001			A	G	G	G
6	40218937	0			T	C	C	C
6	40218970	0.001			A	T	T	T
6	40218977	0.001			A	G	G	G
6	40219013	0.001			C	T	T	T
6	40219332	0.053			G	A	A	A
6	40219431	0			A	G	G	G
6	40219438	0			T	C	C
6	40219466	0			G	A	A	A
6	40219476	0			A	T	T
6	40219495	0.002			A	G	G	G
6	40219636	0			G	A	A	A
6	40219659	0			T	G	G	G
6	40219663	0.001			G	A	A	A
6	40219802	0			C	G	G	G
6	40219934	0			C	T	T	T
6	40220016	0			C	G	G	G
6	40220094	0			T	A	A	A
6	40220120	0			A	G	G	G
6	40220146	0			T	C	C	C
6	40220179	0			A	C	C
6	40220183	0			A	T	T	T
6	40220193	0			A	T	T	T
6	40220868	0			T	C	C	C
6	40221236	0.968			T	G	G	G
6	40221349	0.003			C	T	T
6	40221506	0.129			A	T	T	T
6	40221588	0.003			T			C
6	40221635	0.038			A	G	G	G
6	40221741	0.038			C	T	T	T
6	40221853	0.038			G	C	C	C
6	40222282	0.001			C	T	T	T
6	40222687	0.001			C	A	A	A
6	40222695	0.001			C	T	T	T
6	40222780	0.003			G	C	C	C
6	40222877	0.042			A		G
6	40222878	0.042			A		G
6	40222898	0.042			A		G
6	40222921	0.049			G	A
6	40222948	0.055			G	T
6	40222950	0.057			T	G
6	40222969	0.041			A		G
6	40222973	0.031			A		G	G
6	40223022	0			A	G	G	G
6	40223025	0			A	G	G	G
6	40223216	0.001			T			G
6	40223217	0.001			T			G
6	40223222	0.002			T			G
6	40223305	0.001			G	C	C	C
6	40223322	0.01			G	C	C	C
6	40223485	0			A	G	G	G
6	40223572	0.001			G	A	A	A
6	40223979	0.869			G	T	T	T
6	40224121	0.995			C	G	G	G
6	40224329	0			G	A	A	A
6	40224546	0			A	G	G	G
6	40225054	0			T	C	C	C
6	40225378	0.006			A	G	G	G
6	40225402	0.001			T	C	C	C
6	40225532	0.001			C	T	T	T
6	40225538	0			A	G	G	G
6	40225583	0			C	T	T
6	40225604	0.001			G	A	A	A
6	40225784	0			T	C	C	C
6	40225826	0.005			G	T	T	T
6	40225832	0.004			A	T	T	T
6	40226059	0.001			C	T	T	T
6	40226516	0.003			C	T	T	T
6	40226830	0.034			C	T	T	T
6	40226863	0.001			G	A	A	A
6	40226949	0.004			T	A	A	A
6	40227122	0.001			A	G	G	G
6	40227923	0.002			C	T	T	T
6	40228307	0.001			A	C	C	C
6	40228435	0.003			C	T	T	T
6	40228496	0			T	C	C	C
6	40228765	0.001			G	A	A	A
6	40228789	0			T		C	C
6	40228801	0.01			T	C	C
6	40228803	0.011			A	G	G	G
6	40228868	0.011			G	A	A	A
6	40228872	0.011			G	A	A	A
6	40228921	0.011			C					T
6	40228946	0.011			G		T
6	40228961	0.011			G		T
6	40229096	0.011			T		C
6	40229111	0.011			T		C
6	40229112	0.011			G		A
6	40229127	0.011			G		A
6	40229131	0.011			T		C
6	40229306	0.001			T	G	G	G
6	40229413	0			C	T	T
6	40229510	0			C	T	T	T
6	40229582	0			C	T	T	T
6	40229885	0.002			C	T	T	T
6	40230131	0			G	A	A	A
6	40230152	0			T	C	C
6	40230197	0.002			G	A	A	A
6	40230251	0			C	A	A	A
6	40230567	0			T	C	C	C
6	40231021	0			T	C	C	C
6	40231424	0.001			A	C	C	C
6	40232099	0.001			C	T	T
6	40232559	0.001			A	G	G	G
6	40232782	0.003			T	A	A	A
6	40233828	0.894			T	C	C	C
6	40233995	0.131			A	G	G	G
6	40234101	0.056			C		T
6	40234105	0.058			T		C
6	40234714	0			T	C	C	C
6	40234939	0			T	A
6	40234941	0			T	A
6	40234966	0			G	C	C
6	40234968	0.001			G	C	C
6	40235047	0.001			C						T
6	40235182	0			A	G	G	G
6	40236145	0.005			A	T	T
6	40237470	0.001			C	T	T	T
6	40237562	0			G	A	A	A
6	40237937	0.001			T	G	G	G
6	40238014	0.004			C	T	T	T
6	40238379	0.009			T	A	A	A
6	40238742	0.002			T	G	G	G
6	40238872	0.001			T	C	C	C
6	40239125	0.001			A	G	G	G
6	40240757	0.001			G	A	A	A
6	40241029	0.001			C	A	A	A
6	40241129	0.001			T	C	C	C
6	40241203	0.001			A	G	G	G
6	40241268	0.019			T	C	C	C
6	40241605	0.059			A	G	G	G
6	40241652	0.001			C			A
6	40241666	0.002			C	A	A	A
6	40241851	0.098			C		T
6	40241859	0.084			C		A
6	40241878	0.017			G	T	T	T
6	40241972	0.001			G	T	T	T
6	40241991	0			A	C	C	C
6	40241996	0			A	G	G	G
6	40242156	0.006			C	A	A	A
6	40242617	0.004			G	A	A	A
6	40242782	0.004			G	A	A
6	40242793	0.004			C	T	T
6	40242996	0.002			G	A	A	A
6	40243174	0.003			A	G	G	G
6	40243210	0.003			G	C	C	C
6	40243402	0			G	C	C	C
6	40243649	0			G	C	C	C
6	40243768	0			T	C	C	C
6	40243907	0			A	G	G	G
6	40244104	0.002			A	G	G	G
6	40244217	0			A	C
6	40244218	0			G	T
6	40244219	0			G	C
6	40244353	0.002			A	G	G	G
6	40244485	0			C	G	G	G
6	40246058	0.008			G	A	A	A
6	40246469	0.005			G	A	A	A
6	40246564	0.005			A	G	G	G
6	40246614	0.016			G	A	A	A
6	40246667	0.001			G	C	C	C
6	40246825	0			G	A	A	A
6	40247567	0.001			T	C	C	C
6	40248371	0.935			T	C	C	C
6	40248668	0			C	T	T	T
6	40249124	0			A	G	G	G
6	40249424	0.001			A	G	G	G
6	40250837	0			A	G	G	G
6	40251459	0			T	C	C	C
6	40251898	0			G	T	T	T
6	40252063	0			C	T	T	T
6	40252966	0.008			C	T	T	T
6	40253031	0.004			G	A	A	A
6	40253231	0			T	C	C	C
6	40253632	0			A	G	G	G
6	40253674	0.072	Lpin1	-	C	T	T	T				3utrs,exon		NM_001012111
6	40253933	0.001	Lpin1	-	T	C	C	C				intron		NM_001012111
6	40254095	0	Lpin1	-	A	C	C					intron		NM_001012111
6	40254223	0	Lpin1	-	A	G	G	G				intron		NM_001012111
6	40254275	0	Lpin1	-	G	A	A	A				intron		NM_001012111
6	40254953	0	Lpin1	-	G	C	C	C				intron		NM_001012111
6	40254981	0.002	Lpin1	-	C	T	T	T				intron		NM_001012111
6	40255120	0	Lpin1	-	A	G	G	G				intron		NM_001012111
6	40255150	0	Lpin1	-	G	A	A					intron		NM_001012111
6	40255273	0	Lpin1	-	C	T	T	T				intron		NM_001012111
6	40255465	0.001	Lpin1	-	C	T	T	T				intron		NM_001012111
6	40255486	0	Lpin1	-	A	G	G	G				intron		NM_001012111
6	40255828	0.02	Lpin1	-	T	C	C	C				intron		NM_001012111
6	40256207	0	Lpin1	-	C	T	T	T				intron		NM_001012111
6	40256854	0	Lpin1	-	G	A	A	A				intron		NM_001012111
6	40256898	0	Lpin1	-	C	G	G	G				intron		NM_001012111
6	40256901	0	Lpin1	-	T	G	G					intron		NM_001012111
6	40257105	0.998	Lpin1	-	G	A	A	A				exon	synonymous	NM_001012111	T	T
6	40257535	0	Lpin1	-	T	G	G	G				intron		NM_001012111
6	40257724	0	Lpin1	-	G	T	T	T				intron		NM_001012111
6	40257796	0.001	Lpin1	-	C	T	T	T				intron		NM_001012111
6	40258336	0.364	Lpin1	-	A	G	G					intron		NM_001012111
6	40258349	0.403	Lpin1	-	C	T						intron		NM_001012111
6	40258524	0.002	Lpin1	-	A	G	G	G				intron		NM_001012111
6	40258533	0.001	Lpin1	-	A	G	G	G				intron		NM_001012111
6	40258797	0.006	Lpin1	-	G	A	A	A				intron		NM_001012111
6	40259158	0.01	Lpin1	-	C	T	T	T				intron		NM_001012111
6	40259662	0.005	Lpin1	-	T	C	C	C				intron		NM_001012111
6	40260970	0	Lpin1	-	G	C	C	C				intron		NM_001012111
6	40263235	0.211	Lpin1	-	A	G	G	G				intron		NM_001012111
6	40263405	0	Lpin1	-	T	C	C	C				intron		NM_001012111
6	40263498	0	Lpin1	-	G	A	A	A				intron		NM_001012111
6	40263897	1	Lpin1	-	A	G	G	G				exon	synonymous	NM_001012111	G	G
6	40264793	0.001	Lpin1	-	G			A				intron		NM_001012111
6	40264797	0.002	Lpin1	-	G		A	A				intron		NM_001012111
6	40264801	0.002	Lpin1	-	G		A					intron		NM_001012111
6	40264805	0.001	Lpin1	-	G	A	A					intron		NM_001012111
6	40264809	0.001	Lpin1	-	G	A	A					intron		NM_001012111
6	40265344	0.992	Lpin1	-	G	T	T	T				exon	synonymous	NM_001012111	T	T
6	40265454	0.004	Lpin1	-	G	A	A	A				intron		NM_001012111
6	40265537	0.779	Lpin1	-	C	T	T	T				intron		NM_001012111
6	40265737	0	Lpin1	-	A	G	G	G				intron		NM_001012111
6	40266371	0.007	Lpin1	-	G		T					intron		NM_001012111
6	40266603	0.018	Lpin1	-	C	T	T	T				intron		NM_001012111
6	40266863	0.667	Lpin1	-	A	C	C	C				intron		NM_001012111
6	40267076	0	Lpin1	-	G	A	A	A				intron		NM_001012111
6	40267426	0.004	Lpin1	-	G	A	A	A				intron		NM_001012111
6	40267438	0	Lpin1	-	C	T	T	T				intron		NM_001012111
6	40268348	0.001	Lpin1	-	A	G	G	G				intron		NM_001012111
6	40268507	0.001	Lpin1	-	G	A	A	A				intron		NM_001012111
6	40269002	0.002	Lpin1	-	A	G	G	G				intron		NM_001012111
6	40269235	0.025	Lpin1	-	A			G				intron		NM_001012111
6	40269609	0.005	Lpin1	-	A	G	G	G				intron		NM_001012111
6	40269721	0.001	Lpin1	-	G	A	A	A				intron		NM_001012111
6	40270060	0.001	Lpin1	-	G	A	A	A				intron		NM_001012111
6	40270062	0	Lpin1	-	G	A	A	A				intron		NM_001012111
6	40270088	0	Lpin1	-	G	A	A	A				intron		NM_001012111
6	40270191	0	Lpin1	-	A			C				intron		NM_001012111
6	40270451	0.001	Lpin1	-	G	A	A	A				intron		NM_001012111
6	40270658	0.03	Lpin1	-	G	A	A	A				intron		NM_001012111
6	40270884	0	Lpin1	-	C	T	T					intron		NM_001012111
6	40271009	0.001	Lpin1	-	G	A	A	A				intron		NM_001012111
6	40271166	0.056	Lpin1	-	A	C	C	C				intron		NM_001012111
6	40271223	0.001	Lpin1	-	A	G	G	G				intron		NM_001012111
6	40271376	0.116	Lpin1	-	A			G				intron		NM_001012111
6	40271418	0.002	Lpin1	-	A	T	T	T				intron		NM_001012111
6	40271431	0.001	Lpin1	-	A	T	T	T				intron		NM_001012111
6	40272882	0.001	Lpin1	-	C	G	G	G				intron		NM_001012111
6	40273012	0	Lpin1	-	G	A	A	A				intron		NM_001012111
6	40273453	0	Lpin1	-	T	C	C	C				intron		NM_001012111
6	40273687	0.001	Lpin1	-	G	A	A	A				intron		NM_001012111
6	40273869	0	Lpin1	-	G	A	A	A				intron		NM_001012111
6	40274737	0.993	Lpin1	-	T	C	C	C				intron		NM_001012111
6	40274888	0.999	Lpin1	-	G			GCAA				intron		NM_001012111
6	40275095	0.054	Lpin1	-	T		A					intron		NM_001012111
6	40275099	0.047	Lpin1	-	T		A	A				intron		NM_001012111
6	40275255	0.017	Lpin1	-	C	G	G	G				intron		NM_001012111
6	40275680	0.014	Lpin1	-	A	T	T	T				intron		NM_001012111
6	40275808	0	Lpin1	-	G	T	T	T				intron		NM_001012111
6	40276467	1	Lpin1	-	A			G				intron		NM_001012111
6	40276646	0	Lpin1	-	G	A	A	A				intron		NM_001012111
6	40277198	0	Lpin1	-	T	C	C	C				intron		NM_001012111
6	40277569	0.177	Lpin1	-	T		A					intron		NM_001012111
6	40277576	0.115	Lpin1	-	T		C					intron		NM_001012111
6	40277581	0.076	Lpin1	-	A		T					intron		NM_001012111
6	40277807	0	Lpin1	-	C	T	T	T				intron		NM_001012111
6	40278419	0	Lpin1	-	T	G	G	G				intron		NM_001012111
6	40279021	0	Lpin1	-	G	C	C	C				intron		NM_001012111
6	40279074	0	Lpin1	-	G	A	A	A				intron		NM_001012111
6	40280101	0.01	Lpin1	-	G	C						intron		NM_001012111
6	40280201	0.001	Lpin1	-	C	T	T	T				intron		NM_001012111
6	40280317	0.148	Lpin1	-	C	G	G					intron		NM_001012111
6	40280319	0.151	Lpin1	-	C	G	G					intron		NM_001012111
6	40282011	0.084	Lpin1	-	G	A	A	A				intron		NM_001012111
6	40286494	0	Lpin1	-	T	C	C	C				intron		NM_001012111
6	40287277	0.007	Lpin1	-	G	A	A	A				intron		NM_001012111
6	40288041	0.271	Lpin1	-	T	G	G	G				intron		NM_001012111
6	40288753	0	Lpin1	-	T	C	C	C				intron		NM_001012111
6	40289829	0	Lpin1	-	G	A	A	A				intron		NM_001012111
6	40290025	0	Lpin1	-	A			T				intron		NM_001012111
6	40290081	0.005	Lpin1	-	A			G				intron		NM_001012111
6	40291243	0	Lpin1	-	C	T	T	T				intron		NM_001012111
6	40291281	0.007	Lpin1	-	C	T	T	T				intron		NM_001012111
6	40291500	0.005	Lpin1	-	A	T	T	T				intron		NM_001012111
6	40291871	0.005	Lpin1	-	G	C	C	C				intron		NM_001012111
6	40293022	0.007	Lpin1	-	T	A	A					intron		NM_001012111
6	40293153	0	Lpin1	-	T	C	C					intron		NM_001012111
6	40293181	0	Lpin1	-	C	A	A	A				intron		NM_001012111
6	40294229	0.046	Lpin1	-	A	G	G	G				intron		NM_001012111
6	40294373	0.002	Lpin1	-	G	A	A	A				intron		NM_001012111
6	40294769	0.014	Lpin1	-	T	C	C	C				intron		NM_001012111
6	40297911	0.013			T	C	C	C
6	40299348	0.013			T					A	A
6	40299782	0			G	A	A	A
6	40303738	0.005			G					C
6	40304901	0			G	A	A	A
6	40307279	0.001			A	T	T
6	40308678	0.006			T	G	G	G
6	40308774	0.001			G	A	A	A
6	40309195	0.001			T		C			C
6	40309225	0.001			T	C	C	C
6	40309995	0.004			C	T	T	T
6	40355918	0.001			G		T	T		T	T
6	40355957	0.001			C		G	G		G
6	40356289	0.002			C		T	T		T	T
6	40356438	0.001			G	A	A	A
6	40356808	1	Greb1	-	G	A	A	A				exon,non-coding|intron|intron,non-coding		XR_086270|XM_003754165|XM_003750133|XR_085857|XM_003754164
6	40356908	0.991	Greb1	-	G	A	A	A				intron|intron,non-coding|exon,non-coding		XM_003754164|XR_085857|XM_003750133|XR_086270|XM_003754165
6	40356968	0	Greb1	-	T	G	G	G				intron|exon,non-coding|intron,non-coding		XM_003750133|XR_086270|XM_003754164|XR_085857|XM_003754165
6	40364487	0	Greb1	-	T	G	G	G				intron|intron,non-coding		XM_003754165|XM_003750133|XR_086270|XR_085857|XM_003754164
6	40368275	0	Greb1	-	G	C	C	C				intron|intron,non-coding		XM_003750133|XM_003754164|XR_086270|XR_085857|XM_003754165
6	40368800	0	Greb1	-	A	G	G	G				intron|intron,non-coding		XM_003750133|XR_086270|XR_085857|XM_003754164|XM_003754165
6	40369400	1	Greb1	-	T	A	A	A				exon,non-coding|intron|intron,non-coding		XR_086270|XM_003754165|XM_003750133|XR_085857|XM_003754164
6	40370112	0	Greb1	-	G		C					intron,non-coding|intron		XR_085857|XM_003754164|XM_003750133|XM_003754165|XR_086270
6	40370124	0.001	Greb1	-	C	T	T					intron,non-coding|intron		XR_085857|XM_003754164|XM_003754165|XR_086270|XM_003750133
6	40370130	0.001	Greb1	-	T		C					intron,non-coding|intron		XR_085857|XR_086270|XM_003754165|XM_003754164|XM_003750133
6	40370134	0	Greb1	-	C		T					intron,non-coding|intron		XR_085857|XM_003754165|XM_003754164|XR_086270|XM_003750133
6	40370135	0.001	Greb1	-	C	G	A	A				intron|intron,non-coding		XM_003754164|XM_003750133|XR_086270|XM_003754165|XR_085857
6	40370174	0.001	Greb1	-	C		G					intron|intron,non-coding		XM_003750133|XR_086270|XR_085857|XM_003754165|XM_003754164
6	40370325	0.027	Greb1	-	T	C	C	C				intron|intron,non-coding|exon,non-coding		XM_003750133|XR_085857|XM_003754165|XR_086270|XM_003754164
6	40370791	0	Greb1	-	A	G	G	G				intron,non-coding|intron		XR_085857|XM_003754165|XM_003754164|XR_086270|XM_003750133
6	40373404	0	Greb1	-	C	A	A	A				intron,non-coding|intron		XR_086270|XM_003754164|XM_003750133|XR_085857|XM_003754165
6	40375676	0	Greb1	-	A	G	G	G				intron,non-coding|intron		XR_086270|XR_085857|XM_003750133|XM_003754164|XM_003754165
6	40376072	0.004	Greb1	-	A	G	G	G				intron|intron,non-coding		XM_003750133|XM_003754164|XR_085857|XR_086270|XM_003754165
6	40376330	0.001	Greb1	-	G	A	A	A				intron,non-coding|intron		XR_086270|XM_003754164|XM_003754165|XR_085857|XM_003750133
6	40376650	0	Greb1	-	C	T	T	T				intron|intron,non-coding		XM_003754164|XR_085857|XR_086270|XM_003750133|XM_003754165
6	40376669	0	Greb1	-	A	G	G	G				intron|intron,non-coding		XM_003754164|XR_086270|XR_085857|XM_003754165|XM_003750133
6	40377067	0	Greb1	-	T	C	C	C				intron,non-coding|intron		XR_085857|XM_003754164|XR_086270|XM_003754165|XM_003750133
6	40378196	0	Greb1	-	A		G					intron,non-coding|intron		XR_085857|XM_003750133|XM_003754164|XR_086270|XM_003754165
6	40378215	0	Greb1	-	C	T	T	T				intron|intron,non-coding		XM_003750133|XM_003754165|XR_085857|XR_086270|XM_003754164
6	40378367	0	Greb1	-	T	C	C	C				intron,non-coding|intron		XR_086270|XM_003754165|XM_003750133|XR_085857|XM_003754164
6	40379548	0	Greb1	-	T	C	C	C				intron|intron,non-coding		XM_003754164|XR_085857|XM_003754165|XM_003750133|XR_086270
6	40379757	0	Greb1	-	T	C	C	C				intron,non-coding|intron		XR_086270|XM_003754164|XM_003750133|XR_085857|XM_003754165
6	40380253	0.055	Greb1	-	G	C	C	C				intron|intron,non-coding		XM_003754165|XM_003750133|XR_085857|XR_086270|XM_003754164
6	40382040	0	Greb1	-	T	C	C	C				intron|intron,non-coding		XM_003754165|XR_086270|XM_003750133|XM_003754164|XR_085857
6	40382767	0	Greb1	-	G	A	A	A				intron,non-coding|intron		XR_085857|XM_003750133|XM_003754165|XR_086270|XM_003754164
6	40384058	0.003	Greb1	-	C	T	T	T				intron,non-coding|intron		XR_086270|XM_003754164|XM_003754165|XM_003750133|XR_085857
6	40384446	0.003	Greb1	-	C		A	A				intron,non-coding|intron		XR_086270|XR_085857|XM_003754165|XM_003750133|XM_003754164
6	40385326	0	Greb1	-	G	A	A	A				intron|intron,non-coding		XM_003754164|XR_086270|XR_085857|XM_003750133|XM_003754165
6	40386356	0.001	Greb1	-	C	G	G	G				intron|intron,non-coding		XM_003754165|XR_086270|XR_085857|XM_003754164|XM_003750133
6	40387217	0.001	Greb1	-	C	G	G	G				intron|intron,non-coding		XM_003750133|XM_003754164|XM_003754165|XR_085857|XR_086270
6	40387268	0	Greb1	-	T	C	C	C				intron,non-coding|intron		XR_085857|XM_003754165|XR_086270|XM_003750133|XM_003754164
6	40387389	1	Greb1	-	G	T	T	T				intron,non-coding|intron|exon,non-coding		XR_085857|XM_003754165|XR_086270|XM_003750133|XM_003754164
6	40388423	0	Greb1	-	T	C	C	C				intron|intron,non-coding		XM_003754165|XM_003754164|XR_085857|XM_003750133|XR_086270
6	40389592	0	Greb1	-	G	A	A	A				intron,non-coding|intron		XR_086270|XM_003750133|XM_003754165|XM_003754164|XR_085857
6	40390496	0	Greb1	-	A	C	C					intron,non-coding|intron		XR_085857|XM_003750133|XM_003754165|XR_086270|XM_003754164
6	40390698	0	Greb1	-	G	A	A	A				intron,non-coding|intron		XR_086270|XM_003754165|XR_085857|XM_003754164|XM_003750133
6	40391492	0.001	Greb1	-	T	C	C	C				intron,non-coding|intron		XR_086270|XM_003754165|XM_003750133|XR_085857|XM_003754164
6	40392526	0	Greb1	-	T					A		intron|intron,non-coding		XM_003754164|XR_086270|XR_085857|XM_003750133|XM_003754165
6	40393126	0.016	Greb1	-	A		T	T				intron|intron,non-coding		XM_003750133|XM_003754164|XR_085857|XR_086270|XM_003754165
6	40393424	0	Greb1	-	A	G	G	G				intron|intron,non-coding		XM_003754165|XM_003750133|XR_086270|XR_085857|XM_003754164
6	40393603	0	Greb1	-	C	T	T					intron|intron,non-coding		XM_003754164|XM_003750133|XR_086270|XM_003754165|XR_085857
6	40394171	0.001	Greb1	-	A					C		intron,non-coding|intron		XR_086270|XM_003754164|XR_085857|XM_003754165|XM_003750133
6	40394241	0.002	Greb1	-	T		C					intron,non-coding|intron		XR_085857|XM_003754165|XR_086270|XM_003750133|XM_003754164
6	40394429	0.002	Greb1	-	A	G						intron,non-coding|intron		XR_085857|XM_003754165|XM_003750133|XR_086270|XM_003754164
6	40394436	0	Greb1	-	G		T					intron|intron,non-coding		XM_003754165|XR_085857|XM_003754164|XR_086270|XM_003750133
6	40394438	0	Greb1	-	A	T	T					intron,non-coding|intron		XR_086270|XM_003754165|XM_003754164|XR_085857|XM_003750133
6	40394439	0	Greb1	-	A		C					intron|intron,non-coding		XM_003754165|XR_086270|XM_003754164|XM_003750133|XR_085857
6	40394443	0	Greb1	-	G		T					intron,non-coding|intron		XR_086270|XM_003754165|XR_085857|XM_003750133|XM_003754164
6	40394444	0	Greb1	-	G		C					intron|intron,non-coding		XM_003754165|XM_003754164|XR_086270|XM_003750133|XR_085857
6	40394455	0.003	Greb1	-	G		T					intron|intron,non-coding		XM_003750133|XR_085857|XM_003754165|XR_086270|XM_003754164
6	40394477	0	Greb1	-	G	C						intron|intron,non-coding		XM_003754164|XR_085857|XM_003750133|XR_086270|XM_003754165
6	40394486	0	Greb1	-	C		G					intron,non-coding|intron		XR_086270|XM_003750133|XM_003754165|XR_085857|XM_003754164
6	40394487	0	Greb1	-	A	T	T					intron,non-coding|intron		XR_085857|XM_003750133|XM_003754165|XR_086270|XM_003754164
6	40395039	0.002	Greb1	-	G	T	T	T				intron,non-coding|intron		XR_085857|XM_003754165|XM_003750133|XM_003754164|XR_086270
6	40395110	0	Greb1	-	C	T	T	T				intron|intron,non-coding		XM_003754165|XR_085857|XR_086270|XM_003754164|XM_003750133
6	40403748	0.003	Greb1	-	C	A	A	A				intron,non-coding|intron		XR_086270|XM_003750133|XR_085857|XM_003754165|XM_003754164
6	40403797	0.009	Greb1	-	G			A				intron|intron,non-coding		XM_003754165|XR_086270|XM_003750133|XM_003754164|XR_085857
6	40403840	0.099	Greb1	-	T	G	G	G				intron|intron,non-coding		XM_003750133|XR_086270|XM_003754164|XR_085857|XM_003754165
6	40403863	0.329	Greb1	-	T			A				intron,non-coding|intron		XR_085857|XR_086270|XM_003750133|XM_003754164|XM_003754165
6	40404137	0.329	Greb1	-	C	G	G	G				intron|intron,non-coding		XM_003750133|XR_085857|XM_003754164|XR_086270|XM_003754165
6	40404236	0.012	Greb1	-	A	C	C	C				intron,non-coding|intron		XR_086270|XM_003754165|XM_003754164|XM_003750133|XR_085857
6	40404247	0.001	Greb1	-	T	C	C					intron,non-coding|intron		XR_086270|XM_003750133|XM_003754165|XM_003754164|XR_085857
6	40404248	0.001	Greb1	-	T	C	C					intron,non-coding|intron		XR_085857|XM_003754165|XM_003754164|XM_003750133|XR_086270
6	40404255	0.008	Greb1	-	C	T	T					intron|intron,non-coding		XM_003750133|XM_003754165|XM_003754164|XR_085857|XR_086270
6	40404266	0.088	Greb1	-	G	A	A	A				intron|intron,non-coding		XM_003754164|XR_086270|XM_003754165|XR_085857|XM_003750133
6	40404591	1	Greb1	-	G	T	T	T				intron|exon,non-coding|intron,non-coding		XM_003750133|XM_003754165|XM_003754164|XR_086270|XR_085857
6	40405186	0	Greb1	-	C	G	G	G				intron|intron,non-coding		XM_003754165|XR_086270|XM_003750133|XM_003754164|XR_085857
6	40405554	0	Greb1	-	T	A	A	A				intron|intron,non-coding		XM_003754164|XR_085857|XR_086270|XM_003754165|XM_003750133
6	40406028	0	Greb1	-	G	A	A	A				intron|intron,non-coding		XM_003750133|XM_003754164|XR_085857|XR_086270|XM_003754165
6	40406671	0.002	Greb1	-	A	G	G	G				intron,non-coding|intron		XR_086270|XM_003754165|XR_085857|XM_003750133|XM_003754164
6	40408063	0.015			T	C	C	C
6	40412667	0			T		C	C		C	C
6	40412722	0			T		A	A		A	A
6	40412757	0			C		A	A		A	A
6	40412803	0.008			A		G	G
6	40412946	0			C	T	T	T
6	40413201	0			A			G
6	40413202	0			A			G
6	40413355	0.013			C	T	T	T
6	40414368	0.004			A	G	G
6	40414370	0.007			A	G	G
6	40414901	0.001			T	C	C	C
6	40415604	0.003			G	A	A	A
6	40415678	0			C	T	T	T
6	40415761	0			T	C	C	C
6	40416010	0.001			T	C	C	C
6	40416120	0.016			C	G	G	G
6	40416338	0.001			C	A	A	A		A	A
6	40416700	0.006			C	G	G	G
6	40416868	0.351			C	T	T	T
6	40417019	0.509			A	G	G
6	40417021	0.563			A	G	G
6	40417247	0.563			A	T	T
6	40417349	0.563			A	G	G	G
6	40417406	0.563			T	C	C
6	40417430	0.563			C	A	A
6	40417481	0.563			T	C	C
6	40417484	0.563			A	G	G
6	40417624	0.563			T	A	A	A
6	40417749	0.563			A	T	T	T
6	40417886	0.563			G	A	A	A
6	40417963	0.563			T		C	C
6	40417965	0.563			C	T
6	40418224	0.563			C	T	T
6	40418300	0.563			G	A	A
6	40418490	0.563			A	G	G
6	40418525	0.563			A	T	T
6	40418531	0.563			T	A	A
6	40418538	0.563			T	C	C	C
6	40418636	0.01			G	C	C	C
6	40418863	0			T		C	C
6	40420276	0			A	G	G
6	40420307	0			A	G	G
6	40420757	0.002			A	C	C	C
6	40420771	0.006			T	C	C	C
6	40421511	0.048			T	C	C
6	40421514	0.035			C		T
6	40421522	0.038			C		T
6	40421554	0.046			T	C	C
6	40421802	0.193			A	C	C	C
6	40421922	0.037			G	A	A	A
6	40422039	0.258			A	G	G	G
6	40422643	0.015			C	T	T	T
6	40422945	0.013			A		G	G
6	40423102	0.013			A		G	G
6	40423478	0.013			C	A	A	A
6	40423651	0.013			C	T	T
6	40423714	0.013			G		A
6	40423777	0.013			T	C	C	C
6	40423999	0.001			T	C	C	C
6	40424078	0.007			A	G	G	G
6	40424494	0			G	A	A	A
6	40424720	0.001			G	T	T	T
6	40424751	0.001			T	C	C	C
6	40424761	0.002			T	C	C	C
6	40424835	0.001			T	C	C	C
6	40424855	0			A	G	G	G
6	40425086	0.005			A	G	G	G
6	40426286	0			C	T	T	T
6	40426436	0.01			T	C	C	C
6	40427396	0			C	A	A	A
6	40428399	0			C	G	G	G
6	40428558	0.001			G	A	A	A
6	40430385	0.004			C	T	T	T
6	40430850	0			A	C	C	C
6	40430880	0.016			A	T	T
6	40431754	0.001			G	A	A	A
6	40433553	0			A	G	G	G
6	40433708	0			C	T	T	T
6	40434288	0.001			T	A	A	A
6	40434746	0.004			C			A
6	40435288	0			C		G
6	40435947	0.238			G		T
6	40436717	0.051			G	T	T	T
6	40436719	0.074			A	C	C
6	40437121	0.074			A	G	G	G
6	40438080	0.005			T	A	A	A
6	40438797	0.116			G	A	A
6	40438843	0.009			C		T
6	40439084	0.002			C	T	T	T
6	40439266	0.002			G	C	C	C
6	40439870	0.011			A	G	G	G
6	40440206	0.001			G	A	A	A
6	40441206	0.017			G	A	A	A
6	40441933	0.003			G	A	A	A
6	40442896	0.038			A	T	T	T
6	40443233	0.003			A	C	C	C
6	40443584	0.006			A		T
6	40443587	0.007			A		T
6	40443590	0.008			A		T
6	40444190	0.007			A	G	G	G
6	40444240	0.001			T	C	C	C
6	40444647	0.004			G	A	A	A
6	40445884	0.001			G	A
6	40445888	0			A	G
6	40445914	0			G	A
6	40447053	0.001			A	G	G	G
6	40447186	0			T	C	C	C
6	40447204	0			G	T	T	T
6	40447248	0.001			T	C	C	C
6	40447286	0.004			A	G	G	G
6	40447472	0			C	G	G	G
6	40447509	0			T	C	C	C
6	40447550	0			T			A
6	40447568	0.004			A	G	G
6	40447630	0.482			A		G
6	40447644	0.888			A		G
6	40447652	0.824			A		G
6	40447658	0.467			A	G	G
6	40447688	0.003			A	G	G	G
6	40447692	0.006			T		C	C
6	40447739	0			T	C	C	C
6	40447826	0.002			A	G	G	G
6	40447878	0.002			A	C	C	C
6	40448164	0.96			T		C	C		C	C
6	40448230	0.054			C	T	T	T
6	40448317	0			G	A	A	A
6	40448416	0.065			C	T	T	T
6	40448610	0.012			T	C	C	C
6	40448823	0			C	T	T		T
6	40448827	0			C		T
6	40448831	0			C		T
6	40448839	0			C		T	T
6	40449366	0.078			A	T	T	T
6	40449559	0.001			A	G	G
6	40449577	0.001			C	T
6	40449590	0.001			G	A	A
6	40449609	0.001			C	A
6	40449675	0.005			G	A	A	A
6	40449676	0.005			C	G	G	G
6	40449948	0.001			G	A	A	A
6	40451228	0.016			C	G	G	G
6	40452161	0			A	G	G	G
6	40453006	0			G	T	T
6	40453658	0			A	G	G	G
6	40454380	0			A	C	C	C
6	40454442	0			A	C	C
6	40454762	0			C	T	T	T
6	40454823	0			G	A	A
6	40455443	0			T	C	C	C
6	40455780	0			G	A	A	A
6	40456052	0			G	T	T	T
6	40456179	0			C						A
6	40456572	0			G	A	A	A
6	40456614	0			T	A	A	A
6	40456817	0			G	T	T	T
6	40457028	0			T	C	C	C
6	40457330	0			C	T	T	T
6	40457393	0			T	C	C
6	40457840	0			A	G	G	G
6	40457940	0			G	A	A	A
6	40457946	0			C	T	T
6	40457970	0			A	G	G	G
6	40458693	0			A		T
6	40458972	0.614			C	T	T	T
6	40459350	0			C	G	G	G
6	40459946	0.001			G	A	A	A
6	40460303	0.001			G	A	A	A
6	40461055	0.056			C	T	T	T
6	40461201	0.056			G		C
6	40461235	0.056			G		C
6	40461247	0.056			G		C
6	40461372	0.056			A	G	G	G
6	40461636	0.07			T	C	C	C
6	40461825	0.006			T	C	C	C
6	40462439	0.004			A	G	G	G
6	40462448	0.006			G	A	A	A
6	40462734	0.006			G	T	T	T
6	40462814	0.001			T	C	C	C
6	40463415	0.079			G	A	A	A
6	40464065	0.003			A	G	G	G
6	40464100	0			C			T
6	40464406	0.01			A	G	G	G
6	40464579	0.003			C	T	T	T
6	40465071	0.005			T	C	C	C
6	40465551	0.005			T	C	C	C
6	40465634	0.005			A	G	G	G
6	40465859	0.001			T	G	G	G
6	40466144	0.004			T	A	A	A
6	40469031	0.017			A		G
6	40469588	0			A	G	G	G
6	40472029	0			A	C	C
6	40473848	0			T	C	C	C
6	40474349	0			A	G	G
6	40474353	0.002			G		A
6	40475356	0			G	A	A	A
6	40476235	0.539			T	C	C	C
6	40476856	0.008			C			A			A
6	40476869	0			C	T	T		T
6	40476885	0.001			T	G	G		G
6	40476888	0.001			C	T	T		T
6	40476947	0.026			A	G	G	G
6	40477096	0.084			G		C
6	40477822	0.002			A	G	G	G
6	40483431	0.007			T	C	C	C
6	40486174	0.022			A	G	G	G
6	40487170	0			G	A	A	A
6	40487244	0			T	C	C	C
6	40488991	0.032			A	T	T	T
6	40489001	0.005			G	A	A
6	40490262	0.004			C	T		T
6	40490602	0.024			A	G	G	G
6	40492784	0.007			G	A	A	A
6	40494469	0	E2f6	+	T	G	G	G				intron		XM_233986|XM_001069501|NM_001100717
6	40494991	0.002	E2f6	+	G	A	A	A				intron		XM_001069501|NM_001100717|XM_233986
6	40495742	0.001	E2f6	+	G	A	A	A				intron		NM_001100717|XM_001069501|XM_233986
6	40495964	0	E2f6	+	A	C	C	C				intron		XM_233986|XM_001069501|NM_001100717
6	40496023	0.002	E2f6	+	T	A	A	A				intron		NM_001100717|XM_233986|XM_001069501
6	40496360	0	E2f6	+	T			C				intron		XM_001069501|XM_233986|NM_001100717
6	40496492	0.826	E2f6	+	A	G	G	G				intron		NM_001100717|XM_233986|XM_001069501
6	40496521	0.026	E2f6	+	G	A	A	A				intron		XM_233986|NM_001100717|XM_001069501
6	40496820	0.02	E2f6	+	A	C	C	C				intron		XM_233986|XM_001069501|NM_001100717
6	40497363	0.012	E2f6	+	G	A	A	A				intron		XM_001069501|XM_233986|NM_001100717
6	40497406	0.005	E2f6	+	T	G	G	G				intron		XM_001069501|XM_233986|NM_001100717
6	40497414	0.001	E2f6	+	T	C	C	C				intron		NM_001100717|XM_233986|XM_001069501
6	40497837	0.005	E2f6	+	T	C	C	C				intron		NM_001100717|XM_001069501|XM_233986
6	40497988	0.011	E2f6	+	C	T	T	T				intron		XM_001069501|XM_233986|NM_001100717
6	40498104	0.001	E2f6	+	C	T	T	T				intron		XM_001069501|NM_001100717|XM_233986
6	40498351	0.01	E2f6	+	T		C					intron		NM_001100717|XM_001069501|XM_233986
6	40498353	0.009	E2f6	+	A	G						intron		NM_001100717|XM_233986|XM_001069501
6	40498354	0.01	E2f6	+	G	A						intron		NM_001100717|XM_001069501|XM_233986
6	40498364	0	E2f6	+	G		C					intron		NM_001100717|XM_233986|XM_001069501
6	40498580	0.001	E2f6	+	A	G	G	G				intron		NM_001100717|XM_001069501|XM_233986
6	40498597	0	E2f6	+	C	T	T	T				intron		NM_001100717|XM_233986|XM_001069501
6	40498795	0.098	E2f6	+	G	A	A	A				intron		XM_233986|XM_001069501|NM_001100717
6	40498895	0.001	E2f6	+	C	T	T	T				intron		XM_233986|NM_001100717|XM_001069501
6	40499504	0.001	E2f6	+	G	A	A	A				intron		NM_001100717|XM_001069501|XM_233986
6	40500077	0.013	E2f6	+	T	C	C	C				intron		XM_001069501|XM_233986|NM_001100717
6	40500153	0.003	E2f6	+	G	A	A	A				intron		NM_001100717|XM_001069501|XM_233986
6	40500288	0.006	E2f6	+	T	C	C	C				intron		XM_001069501|NM_001100717|XM_233986
6	40500464	0.006	E2f6	+	G	A	A	A				intron		XM_233986|NM_001100717|XM_001069501
6	40500605	0.007	E2f6	+	C	T	T	T				intron		NM_001100717|XM_001069501|XM_233986
6	40500876	0.007	E2f6	+	G	A	A					intron		NM_001100717|XM_001069501|XM_233986
6	40500975	0.003	E2f6	+	G	A	A	A				intron		NM_001100717|XM_233986|XM_001069501
6	40501447	0	E2f6	+	A	G	G	G				intron		XM_233986|NM_001100717|XM_001069501
6	40501457	0	E2f6	+	A	G	G	G				intron		XM_233986|XM_001069501|NM_001100717
6	40502127	0.002	E2f6	+	A	G	G	G				intron		XM_001069501|XM_233986|NM_001100717
6	40502179	0.036	E2f6	+	G	A	A	A				intron		XM_001069501|XM_233986|NM_001100717
6	40502295	0.036	E2f6	+	A	G	G					intron		XM_233986|XM_001069501|NM_001100717
6	40502804	0.014	E2f6	+	G	A	A	A				intron		XM_233986|XM_001069501|NM_001100717
6	40503256	0.015	E2f6	+	G	A	A	A				intron		XM_233986|XM_001069501|NM_001100717
6	40503623	0.596	E2f6	+	T	C	C	C				intron		NM_001100717|XM_001069501|XM_233986
6	40503911	0.002	E2f6	+	A	G	G	G				intron		NM_001100717|XM_001069501|XM_233986
6	40504101	0.223	E2f6	+	G	T	T	T				intron		NM_001100717|XM_001069501|XM_233986
6	40504161	0.223	E2f6	+	T			C				intron		XM_233986|NM_001100717|XM_001069501
6	40505527	0.014	E2f6	+	A	T	T	T				intron		XM_001069501|XM_233986|NM_001100717
6	40506119	0.014	E2f6	+	G	T	T					intron		XM_233986|XM_001069501|NM_001100717
6	40506148	0.014	E2f6	+	G		A					intron		XM_233986|NM_001100717|XM_001069501
6	40507616	0.019	E2f6	+	T		G					intron		XM_001069501|XM_233986|NM_001100717
6	40509950	0.49	E2f6	+	C	T	T	T				intron		XM_233986|NM_001100717|XM_001069501
6	40509951	0.486	E2f6	+	A	G	G	G				intron		XM_001069501|XM_233986|NM_001100717
6	40510306	0.264	E2f6	+	T	G	G	G				intron		XM_001069501|NM_001100717|XM_233986
6	40510492	0.543	E2f6	+	A	G	G	G				intron		XM_233986|XM_001069501|NM_001100717
6	40510535	0.001	E2f6	+	G	A	A	A				intron		XM_001069501|NM_001100717|XM_233986
6	40510861	0.734	E2f6	+	A	C	C	C				intron		XM_001069501|XM_233986|NM_001100717
6	40510878	0.209	E2f6	+	C	T	T					intron		NM_001100717|XM_233986|XM_001069501
6	40510885	0.071	E2f6	+	G	A	A	A				intron		XM_001069501|XM_233986|NM_001100717
6	40511000	0.01	E2f6	+	A	G	G	G				intron		XM_001069501|NM_001100717|XM_233986
6	40511171	0.003	E2f6	+	A	G	G	G				intron		XM_001069501|NM_001100717|XM_233986
6	40511390	0.002	E2f6	+	T	G	G	G				intron		XM_233986|XM_001069501|NM_001100717
6	40512014	0	E2f6	+	A	G	G	G				intron		NM_001100717|XM_233986|XM_001069501
6	40512027	0.003	E2f6	+	G	A	A	A				intron		NM_001100717|XM_001069501|XM_233986
6	40512152	0	E2f6	+	G	A	A	A				intron		NM_001100717|XM_001069501|XM_233986
6	40512586	0.021	E2f6	+	A	G	G	G				intron		XM_001069501|XM_233986|NM_001100717
6	40512674	0.005	E2f6	+	C	A	A	A				intron		XM_001069501|NM_001100717|XM_233986
6	40513320	0.005	E2f6	+	A	G	G	G				intron		XM_001069501|XM_233986|NM_001100717
6	40513492	0.004	E2f6	+	C	G						intron		NM_001100717|XM_001069501|XM_233986
6	40513535	0.009	E2f6	+	T	G	G	G				intron		XM_001069501|NM_001100717|XM_233986
6	40513543	0.028	E2f6	+	G	A	A	A				intron		XM_001069501|NM_001100717|XM_233986
6	40513669	0.002	E2f6	+	T	C	C	C				intron		XM_233986|XM_001069501|NM_001100717
6	40514215	0.01	E2f6	+	T	C	C	C				intron		XM_233986|NM_001100717|XM_001069501
6	40515596	0	E2f6	+	T	C	C	C				intron		NM_001100717|XM_233986|XM_001069501
6	40516123	0.001	E2f6	+	C	T	T	T				intron		XM_001069501|NM_001100717|XM_233986
6	40516283	0.003	E2f6	+	G	A	A	A				intron		XM_001069501|NM_001100717|XM_233986
6	40516296	0.004	E2f6	+	T	C	C	C				intron		XM_233986|XM_001069501|NM_001100717
6	40516398	0.001	E2f6	+	C	T	T	T				intron		NM_001100717|XM_001069501|XM_233986
6	40516530	0.001	E2f6	+	T	C	C					intron		XM_001069501|NM_001100717|XM_233986
6	40517003	0.007	E2f6	+	T	C	C					intron		NM_001100717|XM_233986|XM_001069501
6	40518780	0	E2f6	+	A	G	G	G				intron		XM_001069501|XM_233986|NM_001100717
6	40521222	0.013	E2f6	+	T			G				intron		NM_001100717|XM_001069501|XM_233986
6	40521350	0.006	E2f6	+	C	G	G	G				intron		XM_233986|NM_001100717|XM_001069501
6	40521972	0.026	E2f6	+	A	G	G	G				intron		XM_001069501|XM_233986|NM_001100717
6	40523173	0.001	E2f6	+	C	T	T	T				intron		NM_001100717|XM_233986|XM_001069501
6	40524224	0.014	E2f6	+	C	T	T					intron		XM_001069501|XM_233986|NM_001100717
6	40524491	0.014	E2f6	+	T	C	C					intron		XM_001069501|XM_233986|NM_001100717
6	40524632	0.002	E2f6	+	A		C					intron		XM_233986|XM_001069501|NM_001100717
6	40524639	0.003	E2f6	+	G		C					intron		XM_001069501|XM_233986|NM_001100717
6	40524642	0.009	E2f6	+	A		T					intron		NM_001100717|XM_001069501|XM_233986
6	40524957	0.004	E2f6	+	T	C	C	C				intron		XM_001069501|NM_001100717|XM_233986
6	40525295	0.012	E2f6	+	A	T	T	T				intron		XM_001069501|NM_001100717|XM_233986
6	40525921	0.006	E2f6	+	G	A	A	A				intron		XM_001069501|XM_233986|NM_001100717
6	40526208	0.362	E2f6	+	T	C	C	C				intron		XM_001069501|NM_001100717|XM_233986
6	40526809	0.059	E2f6	+	G	T	T	T				intron		XM_233986|XM_001069501|NM_001100717
6	40527700	0.008	E2f6	+	G			C				intron		XM_001069501|NM_001100717|XM_233986
6	40527770	0.019	E2f6	+	C					G		intron		XM_233986|XM_001069501|NM_001100717
6	40527915	0.001	E2f6	+	A	G	G	G				intron		XM_001069501|XM_233986|NM_001100717
6	40528828	0	E2f6	+	G	A	A	A				intron		NM_001100717|XM_001069501|XM_233986
6	40528848	0	E2f6	+	T	C	C	C				intron		NM_001100717|XM_233986|XM_001069501
6	40528898	0.002	E2f6	+	A	G	G	G				intron		XM_233986|NM_001100717|XM_001069501
6	40531784	0.008	E2f6	+	A	T	T	T				intron		XM_233986|NM_001100717|XM_001069501
6	40532012	0.008	E2f6	+	A		G					intron		NM_001100717|XM_001069501|XM_233986
6	40534738	0.06			T	G	G	G
6	40535618	0.001			C	A	A	A
6	40538738	0.002			A	G	G	G
6	40539370	0.002			G	A	A
6	40539371	0.002			G	T	T	T
6	40542796	0.138			G	A	A	A
6	40542811	0.024			T	C	C	C
6	40542897	0			C	T	T	T
6	40542965	0.003			G	A	A
6	40543051	0.046			A	G	G	G
6	40543253	0.004			T	C	C	C
6	40543309	0.001			C	T	T	T
6	40543419	0.005			G	A	A	A
6	40543472	0.006			A	G	G	G
6	40544547	0.006			C	T	T	T
6	40544896	0.003			G	A	A	A
6	40545027	0			A	G	G	G
6	40545090	0.002			A	T	T	T
6	40545181	0.062			C	A	A	A
6	40545308	0.037			G	A	A	A
6	40545386	0.142			T	C	C	C
6	40546072	0.003			C	T	T	T
6	40546160	0.033			G	A	A	A
6	40546216	0.407			C	T	T	T
6	40546361	0.001			C	A
6	40546771	0.027			C	T	T
6	40546835	0.004			A	G	G
6	40547397	0.01			A	G	G	G
6	40547630	0.001			C	T	T	T
6	40547963	0.129			T	C	C	C
6	40548120	0			T	C	C	C
6	40548348	0.001			C	T	T	T
6	40548401	0			G	A	A	A
6	40548985	0			C	T	T	T
6	40549181	0.048			A	C	C	C
6	40549350	0.133			A	C	C
6	40549351	0.132			A	C	C
6	40549627	0			A	G	G	G
6	40551322	0.001			A	G	G	G
6	40552989	0			T	C	C	C
6	40553184	0			G	A	A	A
6	40555913	0			C			A
6	40557247	0.022			G	A	A	A
6	40557340	0.021			A	T	T	T
6	40561431	0.225			C		A	A
6	40566206	0			C	G	G	G
6	40568116	0.005			A	G
6	40569214	0			G	C
6	40570317	0.001			G	A	A	A
6	40570536	0.003			T	C	C	C
6	40571676	0			A	G	G	G
6	40573099	0.001			T	C	C	C
6	40574463	0			T	G	G	G
6	40575498	0			A	G	G	G
6	40577481	0			C					A
6	40578168	0.036			A	G	G	G
6	40578171	0.037			A	G	G
6	40578788	0.407			G		A
6	40583005	0.002	Rock2	+	T	A	A	A				intron		NM_013022
6	40583306	0.032	Rock2	+	G	C	C	C				intron		NM_013022
6	40583335	0.018	Rock2	+	G	C	C					intron		NM_013022
6	40586056	0.008	Rock2	+	C	A	A	A				intron		NM_013022
6	40586829	0.005	Rock2	+	A	G	G	G				intron		NM_013022
6	40588619	0.037	Rock2	+	A	C	C	C				intron		NM_013022
6	40588750	0.044	Rock2	+	T	G	G	G				intron		NM_013022
6	40588967	0.076	Rock2	+	T	C	C	C				intron		NM_013022
6	40589068	0	Rock2	+	C	T	T	T				intron		NM_013022
6	40591643	0	Rock2	+	C	T	T					intron		NM_013022
6	40593124	0	Rock2	+	G						C	intron		NM_013022
6	40593189	0	Rock2	+	C	T	T	T				intron		NM_013022
6	40595300	0.107	Rock2	+	T	A	A	A				intron		NM_013022
6	40595662	0	Rock2	+	G	A	A	A				intron		NM_013022
6	40596112	0.151	Rock2	+	G	A	A	A				intron		NM_013022
6	40599600	0.027	Rock2	+	C	T	T	T				intron		NM_013022
6	40600667	0	Rock2	+	T		C	C				intron		NM_013022
6	40600774	0.024	Rock2	+	T		A					intron		NM_013022
6	40602365	0.095	Rock2	+	G	C	C					intron		NM_013022
6	40602572	0.342	Rock2	+	T	C	C	C				intron		NM_013022
6	40603142	0.002	Rock2	+	G	A	A	A				intron		NM_013022
6	40605694	0.016	Rock2	+	A	G	G	G				intron		NM_013022
6	40606770	0.016	Rock2	+	G	A	A					intron		NM_013022
6	40606825	0.016	Rock2	+	G		C					intron		NM_013022
6	40607133	0.016	Rock2	+	T		G					intron		NM_013022
6	40608714	0.002	Rock2	+	T	C	C	C				intron		NM_013022
6	40609438	0.002	Rock2	+	T	C	C	C				intron		NM_013022
6	40609477	0.002	Rock2	+	G	A	A	A				intron		NM_013022
6	40609580	0.002	Rock2	+	G	T	T	T				intron		NM_013022
6	40610635	0.685	Rock2	+	T	C	C					intron		NM_013022
6	40611918	0.012	Rock2	+	A	G	G	G				intron		NM_013022
6	40612438	0.001	Rock2	+	T	C	C	C				intron		NM_013022
6	40614510	0.002	Rock2	+	T		C	C		C	C	intron		NM_013022
6	40614539	0	Rock2	+	T		C	C		C	C	intron		NM_013022
6	40614860	0.002	Rock2	+	C	A	A	A				intron		NM_013022
6	40614897	0.005	Rock2	+	G	A	A	A				intron		NM_013022
6	40615183	0.518	Rock2	+	G	A	A					intron		NM_013022
6	40615279	0.006	Rock2	+	T	A	A					intron		NM_013022
6	40616171	0	Rock2	+	A			G				intron		NM_013022
6	40616692	0	Rock2	+	T	C	C	C				intron		NM_013022
6	40618529	0.001	Rock2	+	A	G	G	G				intron		NM_013022
6	40618683	0.001	Rock2	+	C		G	G			G	intron		NM_013022
6	40618685	0	Rock2	+	C		T	T			T	intron		NM_013022
6	40618687	0	Rock2	+	T	A	A	A			A	intron		NM_013022
6	40619531	0.036	Rock2	+	C	T	T					intron		NM_013022
6	40620643	0.012	Rock2	+	G	T	T	T				intron		NM_013022
6	40621951	0.012	Rock2	+	T	A	A					intron		NM_013022
6	40623201	0.635	Rock2	+	G			T				intron		NM_013022
6	40623623	0.963	Rock2	+	T						C	intron		NM_013022
6	40623850	0.194	Rock2	+	G	T	T	T				intron		NM_013022
6	40625135	0	Rock2	+	A	G	G	G				intron		NM_013022
6	40625674	0	Rock2	+	T	C	C	C				intron		NM_013022
6	40627589	0.826	Rock2	+	T	A	A					intron		NM_013022
6	40628689	0.17	Rock2	+	G	T	T	T				intron		NM_013022
6	40629963	0	Rock2	+	T	C	C	C				intron		NM_013022
6	40630210	0	Rock2	+	C	A	A	A				intron		NM_013022
6	40630546	0.007	Rock2	+	T	G						intron		NM_013022
6	40630553	0.006	Rock2	+	T	G						intron		NM_013022
6	40631903	0	Rock2	+	A	G	G	G				intron		NM_013022
6	40632398	0	Rock2	+	T	C	C	C				intron		NM_013022
6	40632528	0.045	Rock2	+	A	G	G	G				intron		NM_013022
6	40632746	0.003	Rock2	+	G	A	A	A				intron		NM_013022
6	40633221	0.078	Rock2	+	C					A		intron		NM_013022
6	40635699	0.134	Rock2	+	G	A	A					intron		NM_013022
6	40636416	0.02	Rock2	+	G	A	A	A				intron		NM_013022
6	40636507	0.001	Rock2	+	A	G	G	G				intron		NM_013022
6	40638628	0.001	Rock2	+	T	C	C					intron		NM_013022
6	40638788	0.003	Rock2	+	G	T	T					intron		NM_013022
6	40640117	0.098	Rock2	+	A			G				intron		NM_013022
6	40640309	0	Rock2	+	T	A	A	A				intron		NM_013022
6	40640949	0.136	Rock2	+	A	T	T	T				intron		NM_013022
6	40641134	0	Rock2	+	T	C	C	C				intron		NM_013022
6	40641571	0.002	Rock2	+	A	G	G	G				intron		NM_013022
6	40642770	0.025	Rock2	+	T	A	A	A				intron		NM_013022
6	40644370	0.003	Rock2	+	G	A	A	A				intron		NM_013022
6	40644421	0	Rock2	+	G	A	A	A				intron		NM_013022
6	40644436	0	Rock2	+	A	G	G	G				intron		NM_013022
6	40645073	0.014	Rock2	+	A	G	G	G				intron		NM_013022
6	40645258	0.014	Rock2	+	A	G	G					intron		NM_013022
6	40645271	0.014	Rock2	+	G		C					intron		NM_013022
6	40646842	0.037	Rock2	+	A	G	G	G				intron		NM_013022
6	40647161	0.791	Rock2	+	A	G	G	G				intron		NM_013022
6	40647216	0.011	Rock2	+	C	G	G	G				intron		NM_013022
6	40647364	0	Rock2	+	A	G	G	G				intron		NM_013022
6	40647802	1	Rock2	+	C	T	T	T				exon	synonymous	NM_013022	L	L
6	40648440	0.001	Rock2	+	A	G	G	G				intron		NM_013022
6	40649000	0.001	Rock2	+	A	G	G	G				intron		NM_013022
6	40649001	0.007	Rock2	+	T	G	G	G				intron		NM_013022
6	40649438	0.291	Rock2	+	T	A	A	A				intron		NM_013022
6	40649594	0.003	Rock2	+	A	G	G	G				intron		NM_013022
6	40649762	0.177	Rock2	+	A	G	G	G				intron		NM_013022
6	40649840	0.009	Rock2	+	G	T	T	T				intron		NM_013022
6	40649918	0.067	Rock2	+	C	T	T					intron		NM_013022
6	40649919	0.066	Rock2	+	A	G	G					intron		NM_013022
6	40650165	0.001	Rock2	+	A	C	C	C				intron		NM_013022
6	40650958	0.455	Rock2	+	C	T						intron		NM_013022
6	40651005	0.032	Rock2	+	T	A	A					intron		NM_013022
6	40652279	0	Rock2	+	G	A	A	A				intron		NM_013022
6	40654040	0.98	Rock2	+	C	T	T	T				exon	synonymous	NM_013022	L	L
6	40654198	0	Rock2	+	C	T	T					intron		NM_013022
6	40654689	0.064	Rock2	+	C	T	T	T				intron		NM_013022
6	40654910	0.545	Rock2	+	C	T	T	T				intron		NM_013022
6	40655554	0.056	Rock2	+	A	G	G	G				intron		NM_013022
6	40655920	0.056	Rock2	+	G	T	T					intron		NM_013022
6	40656173	0	Rock2	+	C	T	T	T				intron		NM_013022
6	40656236	0.086	Rock2	+	T	C						intron		NM_013022
6	40656242	0.097	Rock2	+	C	T	T					intron		NM_013022
6	40656345	0.012	Rock2	+	C	A	A	A				intron		NM_013022
6	40656375	0.021	Rock2	+	G	A	A	A				intron		NM_013022
6	40656558	0.001	Rock2	+	C	A						intron		NM_013022
6	40656562	0.004	Rock2	+	C	A						intron		NM_013022
6	40656563	0.006	Rock2	+	C	T						intron		NM_013022
6	40656740	0.969	Rock2	+	G	C	C	C				intron		NM_013022
6	40657669	0.004	Rock2	+	A	G	G	G				intron		NM_013022
6	40657707	0	Rock2	+	T	C	C	C				intron		NM_013022
6	40657852	0.001	Rock2	+	G	A	A	A				intron		NM_013022
6	40657955	0.028	Rock2	+	G	A	A	A				intron		NM_013022
6	40658254	0.002	Rock2	+	A	C	C	C				intron		NM_013022
6	40659220	0.022	Rock2	+	G	A	A	A				intron		NM_013022
6	40661288	0.001	Rock2	+	T	G	G	G				intron		NM_013022
6	40661658	0.006	Rock2	+	C	T	T	T				intron		NM_013022
6	40662252	0.006	Rock2	+	A	G	G	G				intron		NM_013022
6	40663626	0.008	Rock2	+	C	T	T	T				intron		NM_013022
6	40663659	0.001	Rock2	+	A	G	G	G				intron		NM_013022
6	40663867	0	Rock2	+	G	A	A	A				intron		NM_013022
6	40664151	0.027	Rock2	+	C	G	G	G				intron		NM_013022
6	40664390	0.906	Rock2	+	A	T	T					intron		NM_013022
6	40664463	0.011	Rock2	+	A	T	T					intron		NM_013022
6	40664749	0	Rock2	+	A	G	G	G				intron		NM_013022
6	40664757	0	Rock2	+	A	G	G	G				intron		NM_013022
6	40664778	0	Rock2	+	A	T	T	T				intron		NM_013022
6	40664827	0.004	Rock2	+	A	T	T	T				intron		NM_013022
6	40665063	0	Rock2	+	G	A	A	A				intron		NM_013022
6	40666234	0.005	Rock2	+	G	A	A	A				intron		NM_013022
6	40666439	0.003	Rock2	+	T	C	C	C				intron		NM_013022
6	40666546	0.964	Rock2	+	T			A				intron		NM_013022
6	40666936	0.001	Rock2	+	G	C	C	C				intron		NM_013022
6	40667476	0.001	Rock2	+	G	A	A	A				intron		NM_013022
6	40667537	0	Rock2	+	A	G	G	G				intron		NM_013022
6	40668256	0.026	Rock2	+	G	C	C	C				intron		NM_013022
6	40669269	0.003	Rock2	+	A	G	G	G				intron		NM_013022
6	40670876	0.007	Rock2	+	T	C	C					intron		NM_013022
6	40670888	0.001	Rock2	+	C	T	T					intron		NM_013022
6	40670892	0.001	Rock2	+	C		T					intron		NM_013022
6	40672331	0.001	Rock2	+	C	T	T	T				intron		NM_013022
6	40672648	0.999	Rock2	+	G	T	T	T				3utrs,exon		NM_013022
6	40674143	0.067			A	G	G	G
6	40674748	0.003			G	T	T	T
6	40675115	0.003			A	T	T
6	40676277	0.103			G					T
6	40678663	0.108	Pqlc3	-	A	T	T	T				intron		NM_001034952
6	40679581	0.002	Pqlc3	-	T	C	C	C				intron		NM_001034952
6	40680125	0.062	Pqlc3	-	G			C				intron		NM_001034952
6	40680483	0.041	Pqlc3	-	C	T	T	T				intron		NM_001034952
6	40682803	0.001	Pqlc3	-	T	C	C	C				intron		NM_001034952
6	40685598	0.101	Pqlc3	-	G	A	A	A				exon	synonymous	NM_001034952	F	F
6	40686319	0.002	Pqlc3	-	C	T	T	T				intron		NM_001034952
6	40686358	0.004	Pqlc3	-	A	T	T	T				intron		NM_001034952
6	40687004	0.011	Pqlc3	-	G	A	A	A				intron		NM_001034952
6	40688019	0	Pqlc3	-	T	G	G	G				5utrs,exon		NM_001034952
6	40689100	0			T	C	C	C
6	40689873	0.005			C	A	A	A
6	40690234	0.01			A	G	G	G
6	40690407	0.003			T	C	C	C
6	40690700	0.891			A	T	T
6	40690859	0.148			C	T	T
6	40691104	0.01			A	G	G	G
6	40692088	0.001			T	C	C	C
6	40692421	0.001			T	C	C	C
6	40693166	0.005	LOC690276	-	A	G	G	G				3utrs,intron		NM_001109573
6	40693563	0.001	LOC690276	-	T	C	C	C				3utrs,intron		NM_001109573
6	40694119	0.001	LOC690276	-	A	C	C					3utrs,intron		NM_001109573
6	40694706	0.003	LOC690276	-	G	A	A	A				3utrs,intron		NM_001109573
6	40695849	0.002	LOC690276	-	C	T	T	T				intron		NM_001109573
6	40696697	0.002	LOC690276	-	A	T	T					intron		NM_001109573
6	40696955	0.011	LOC690276	-	C	T	T	T				intron		NM_001109573
6	40696982	0.002	LOC690276	-	C		T	T				intron		NM_001109573
6	40698590	0	LOC690276	-	A	G	G	G				5utrs,intron		NM_001109573
6	40698732	0	LOC690276	-	C	A	A	A				5utrs,exon		NM_001109573
6	40699027	0.001			G	C	C	C
6	40700719	0			C	A	A	A
6	40701250	0.009			A	G	G	G
6	40701966	0.001			C	T	T	T
6	40702599	0.007			G	A	A	A
6	40703186	0.052			A	T	T	T
6	40703501	0.022			C		T
6	40703535	0.001			T		A
6	40703542	0.001			C		T
6	40703589	0.882			A		T
6	40703662	0.007			T	C	C	C
6	40703907	0.001			A	G	G	G
6	40703945	0.001			T	A	A	A
6	40704545	0			T	C	C	C
6	40704673	0			C	G	G	G
6	40705571	0			T	C	C
6	40705574	0			T		C
6	40705579	0			C	T	T
6	40705589	0			T		C
6	40705594	0			T		C
6	40705599	0			T		C
6	40705905	0.004			C	G	G	G
6	40706209	0			C	T	T	T
6	40706511	0.001			G	A	A	A
6	40706578	0.001			G	A	A	A
6	40706579	0.001			G	A	A	A
6	40707034	0			T	C	C	C
6	40707490	0.002			T	G	G	G
6	40707685	0.005			A	G	G	G
6	40708130	0.028			C	A	A	A
6	40708799	0.002			A	G	G	G
6	40708824	0.013			C	T	T	T
6	40708867	0			T	C	C	C
6	40710109	0.003			A	G	G	G
6	40710727	0.003			C		T
6	40712527	0.001			G	A	A	A
6	40714482	0.001			T	C	C	C
6	40716365	0.017			G	A	A
6	40716377	0.006			G		A
6	40717004	0.015			A		T	T		T	T
6	40717072	0			G		C
6	40717076	0			G		C
6	40717080	0.001			G		C
6	40717084	0.001			G		C
6	40717088	0.002			G		C
6	40717115	0.001			T	A
6	40717178	0.001			T	A	A	A
6	40718433	0.003			T	C	C	C
6	40719203	0.001			T	C	C	C
6	40719212	0			C	T	T	T
6	40720506	0.003			A	G	G	G
6	40726044	0			G	A	A
6	40726058	0			G		A
6	40726063	0.001			G		A
6	40726782	0.01			G	A	A	A
6	40727429	0.018			G	A	A	A
6	40727701	0.001			A	C	C	C
6	40729395	0.017			T	C	C	C
6	40729588	0.008			G	A	A	A
6	40729755	0.006			A	G	G	G
6	40729960	0.005			T	C	C	C
6	40730485	0.04			G	A	A	A
6	40730540	0.52			C	T	T	T
6	40730713	0			A	G	G	G
6	40730813	0.001			G	A	A	A
6	40730991	0.005			T	C	C	C
6	40731043	0.002			G	A	A	A
6	40731088	0.002			G	C	C	C
6	40731158	0.007			G	A	A	A
6	40731228	0.003			A	G	G	G
6	40731769	0.001			C	T	T	T
6	40733486	0.012			A	G	G	G
6	40733790	0.012			G			A
6	40733864	0.012			G	A	A	A
6	40734326	0.003			C	T	T	T
6	40735991	0.002			C	T	T	T
6	40736129	0.002			G			C
6	40736886	0			A	G	G	G
6	40737433	0.001			T	C	C	C
6	40737559	0			C	T	T	T
6	40738036	0.037			G		A	A
6	40738050	0.006			G			A
6	40738305	0.065			A	G	G	G
6	40738427	0.003			T	C	C	C
6	40739238	0.026			G	A	A	A
6	40739329	0.001			G	A	A
6	40739335	0			A		G
6	40739370	0.019			A	G	G	G
6	40739570	0.001			C	G	G	G
6	40739614	0.001			G	A	A	A
6	40740583	0.012			T	C	C	C
6	40741759	0			T	C	C	C
6	40742246	0.005			A	G	G	G
6	40742258	0.004			G	C	C	C
6	40742858	0.002			A	G	G	G
6	40743213	0.004			A	G	G	G
6	40743947	0.001			T	C	C	C
6	40744883	0			A	G	G	G
6	40745467	0			T	C	C	C
6	40745488	0			C	T	T	T
6	40745625	0			A	T	T
6	40745626	0			T	C	C
6	40745640	0			A	C	C
6	40745992	0.008			G	A	A	A
6	40746134	0.002			C	G	G	G
6	40746189	0.004			G	A	A	A
6	40747702	0			C		T	T
6	40749285	0.006			G	A	A	A
6	40751983	0.006			G					T
6	40752920	0.005			C	T	T	T
6	40754451	0.005			C						G
6	40755373	0.005			A		G
6	40757433	0			C	T	T	T
6	40757845	0.002			C		T	T
6	40757937	0.002			C		T
6	40757971	0.002			C		T
6	40758074	0.002			T	C	C	C	C
6	40758115	0.002			T		C
6	40758803	0.001			T	C	C	C
6	40759769	0.002			A	G	G	G
6	40760941	0.003			T	C	C	C
6	40761354	0			T	C	C	C
6	40761365	0.001			G	T	T	T
6	40761579	0.013			A	C	C	C
6	40761668	0			G	A	A	A
6	40761701	0			C	T	T	T
6	40762069	0			A	G	G	G
6	40762140	0.001			C	T	T	T
6	40762361	0.006			C	T	T
6	40762464	0			A		T
6	40762466	0.001			A		T
6	40762468	0.001			A		T
6	40762470	0.001			A		T
6	40762847	0.018			G	A	A	A
6	40763136	0			G	A	A	A
6	40763215	0.001			C	T	T	T
6	40764081	0.045			A	G	G	G
6	40764262	0.002			T	C	C	C
6	40764705	0			G	T	T	T
6	40764960	0			A	G	G	G
6	40765341	0			A	G	G	G
6	40766551	0.312			C		A
6	40766562	0.297			A	C	C
6	40766702	0.832			T	A	A
6	40767242	0.067			C	T	T	T
6	40767276	0.011			C	T	T
6	40767550	0.015			C	T	T	T
6	40767717	0.039			T	C	C	C
6	40767895	0.001			C	A	A	A
6	40767990	0.001			A	G	G
6	40768251	0.001			C	T	T	T
6	40768826	0			C			G
6	40769014	0.001			A	G	G	G
6	40769039	0			T	C	C	C
6	40769125	0.005			A	T	T
6	40769610	0.003			C	G	G	G
6	40769818	0			G	A	A	A
6	40769830	0			A			G
6	40769836	0			G	A	A	A
6	40770007	0.002			T	C	C	C
6	40770098	0.002			C	T	T	T
6	40770257	0			C	T	T	T
6	40770435	0.001			A			G
6	40770436	0			C			T
6	40770527	0			C	T	T	T
6	40770757	0			C	G	G	G
6	40771288	0.001			A	G	G	G
6	40771786	0			T	C	C	C
6	40771947	0.001			T	C	C	C
6	40772302	0			C	A	A
6	40772749	0			A	G	G	G
6	40772841	0			G	T	T	T
6	40772930	0			C	T	T	T
6	40773457	0			G	C	C	C
6	40773889	0.004			C	T	T	T
6	40774042	0.057			G	A	A	A
6	40774085	0.001			C	T	T	T
6	40774186	0.002			A	G	G	G
6	40774481	0.011			G	A	A	A
6	40774811	0.006			C	A	A	A
6	40775319	0.012			C	T	T	T
6	40775495	0.009			A	G	G	G
6	40775649	0.109			T	C	C	C
6	40775719	0.001			T	C	C	C
6	40781124	0.079			A	G	G	G
6	40781359	0.079			C	T
6	40781361	0.079			C	T
6	40781403	0.079			T		C
6	40781405	0.079			T	C
6	40781462	0.079			C		A	A
6	40781511	0.052			C	T	T	T
6	40781750	0			G	A	A	A
6	40781774	0.008			C	T	T	T
6	40781796	0.023			G	T	T	T
6	40781832	0			G	T	T	T
6	40782417	0.002			T	C	C	C
6	40782692	0.002			G	A	A	A
6	40782822	0.212			G	A	A	A
6	40783119	0			A	T	T	T
6	40783326	0.002			A	G	G	G
6	40783598	0.095			G	A	A	A
6	40783999	0.009			C	T	T	T
6	40784046	0.004			A	G	G	G
6	40784060	0.001			A	C	C	C
6	40784074	0.004			T	G	G	G
6	40784251	0.002			T	C	C	C
6	40785128	0.011			A	G	G	G
6	40785415	0.151			A	G	G	G
6	40785567	0			A	G	G	G
6	40785610	0.338			G	A	A	A
6	40785821	0.014			G	A	A
6	40785825	0.004			C		A
6	40786151	0.001			T	C	C	C
6	40786181	0.001			A	T	T	T
6	40786658	0			C	T	T	T
6	40787266	0			A	T	T	T
6	40787453	0.011			G	T	T	T
6	40787496	0.005			T	C	C
6	40787548	0.003			C	A	A	A
6	40787778	0.001			A		G	G		G	G
6	40787849	0.003			A		T	T		T	T
6	40787873	0.002			A		C
6	40787878	0.002			A		G
6	40787884	0.001			G		T	T
6	40787899	0			A		T	T
6	40788101	0			T			C
6	40788111	0			C			A
6	40788121	0			T	C
6	40788132	0.001			T		C
6	40788142	0			G			C
6	40788144	0			G	C	C		C
6	40788146	0			G		C
6	40788206	0			T			C
6	40788253	0			T	C	C	C
6	40788266	0.01			G	A	A	A
6	40788447	0			T	C	C	C
6	40788495	0.001			T			TA
6	40788699	0.001			C	T	T	T
6	40788801	0.001			C	T	T	T
6	40788848	0.001			G	A	A	A
6	40788978	0.003			G	A	A	A
6	40789006	0			T	C	C	C
6	40789029	0.001			A	G	G	G
6	40789330	0.002			T	C	C
6	40789348	0			C	T	T	T
6	40820018	0			G		C
6	40821182	0.001			G	A	A	A
6	40821843	0			C	A	A	A
6	40822847	1			A		C
6	40824447	0.001			G	A
6	40824787	0			C	A	A	A
6	40824911	0.978			C	T	T	T
6	40825283	0.003			T	C	C	C
6	40825665	0			C	T	T	T
6	40826127	0			T	C	C	C
6	40826547	0			C	G	G
6	40826580	0			A	G	G
6	40827243	0.088			A	C	C	C
6	40827266	0.001			G	A	A	A
6	40827398	0.003			A	C	C	C
6	40828101	0			T	C	C	C
6	40828338	0			C	T	T	T
6	40828366	0			C	T	T	T
6	40828549	0			A	G	G	G
6	40828659	0			T	C	C	C
6	40828780	0			A	T	T	T
6	40829131	0.002			G		A
6	40829146	0.001			G	A	A	A
6	40829170	0.002			C	G	G	G
6	40829265	0			T	C	C	C
6	40829278	0.001			A	G	G	G
6	40829286	0.004			C	G	G	G
6	40829368	0.002			C	T	T	T
6	40829446	0			A	G	G	G
6	40829558	0.096			G	A	A	A
6	40829800	0.005			C	G	G	G
6	40829892	0.002			C	T	T	T
6	40830032	0.002			C	G	G
6	40830038	0.002			C	T	T
6	40830094	0.003			G	A	A	A
6	40830237	0			G	A	A	A
6	40830246	0			T	C	C
6	40830260	0.003			T	C	C
6	40830271	0			A	G	G	G
6	40830317	0			T	C	C	C
6	40830415	0			C	T	T	T
6	40830419	0			G	C	C	C
6	40830468	0			C	T	T	T
6	40830507	0			C	G	G	G
6	40830526	0			G	A	A	A
6	40830558	0			T	C	C	C
6	40831283	0.262			C	T	T	T
6	40831414	0.003			T	C	C	C
6	40831415	0.005			G	A	A	A
6	40831471	0.218			G	A	A	A
6	40831687	0.019			C	T	T	T
6	40831736	0.009			A	G	G	G
6	40831795	0.002			T	A	A	A
6	40831908	0.001			C	T	T	T
6	40831925	0.004			G	T	T	T
6	40831979	0			A	G	G	G
6	40832056	0			C	T	T	T
6	40832104	0.657			C	T	T	T
6	40832400	0.001			A	G	G	G
6	40832830	0.001			C	T	T	T
6	40832900	0.001			G	A	A	A
6	40833130	0.001			A	G	G	G
6	40833282	0.023			C	T	T
6	40833680	0.002			C	T	T	T
6	40833681	0.001			A	G	G	G
6	40834058	0			G	C	C	C
6	40834080	0.001			G	A	A	A
6	40834250	0			A	G	G
6	40834568	0			A		G
6	40834714	0.008			A	G	G	G
6	40836553	0			C	T	T	T
6	40836727	0			C		T
6	40836977	0			G	A	A	A
6	40836982	0.001			G	A	A	A
6	40837154	0.026			A	G	G	G
6	40837164	0			A	G	G	G
6	40837428	0.026			T	C	C	C
6	40838380	0			T		G
6	40838694	0			C		T
6	40840092	0			C	T	T	T
6	40842266	0			G		A
6	40844067	0.035			G	A	A	A
6	40845107	0.035			G	C	C
6	40847592	0			C	T	T	T
6	40854220	0			A	G	G	G
6	40855324	0			T	C	C	C
6	40867255	0.001			A	G	G	G
6	40869209	0.107			C	T	T
6	40871804	0.002			T	C	C	C
6	40875149	0			G	A	A	A
6	40875830	0			A		G
6	40880240	0.001			C	T	T	T
6	40882049	0.009			A	G	G	G
6	40887048	0			G		C
6	40887083	0.004			G		A
6	40887092	0.006			G		C
6	40887154	0			T		C	C		C	C
6	40887174	0.001			G		C	C		C	C
6	40905027	0			T			C
6	40905520	0			G	A	A	A
6	40912539	0	Kcnf1	-	T	C	C	C				exon	nonsynonymous	NM_001169104	G	R
6	40925829	0			A			G
6	40925830	0			C			T
6	40926557	0.065			A	G	G	G
6	40927269	0.009			T	C	C	C
6	40927372	0.006			A	G	G	G
6	40927728	0.004			T	C	C	C
6	40927798	0.002			T	C	C	C
6	40927969	0.088			G	A	A	A
6	40928598	0.088			C	G	G	G
6	40928668	0.088			C	G
6	40928669	0.088			G	A
6	40928684	0.088			G	A	A
6	40928764	0.088			A	G	G	G
6	40928946	0.088			C	T	T	T
6	40929088	0.088			A	T	T	T
6	40929135	0.088			T	C	C	C
6	40929156	0.088			G	A	A	A
6	40929279	0.088			G	A	A	A
6	40929309	0.088			G	T	T	T
6	40929384	0.088			G	A	A	A
6	40930043	0			T	C	C	C
6	40930069	0.002			T	A	A	A
6	40930258	0.572			T	A	A
6	40930399	0.572			G	A	A	A
6	40930779	0.572			C	T
6	40930785	0.572			C	T
6	40930786	0.572			A	G
6	40930792	0.572			A	G
6	40930795	0.572			C	T
6	40930798	0.572			A	G
6	40930835	0.572			T	G	G
6	40931016	0.006			T	C	C	C
6	40931105	0.001			T	C	C	C
6	40931139	0.001			G	A	A	A
6	40931221	0.001			G	A	A	A
6	40931316	0			G	A	A
6	40931534	0.001			G	A	A	A
6	40931755	0			A	G	G	G
6	40931942	0.001			A	G	G	G
6	40931972	0.001			G	C	C	C
6	40932025	0.008			C	G	G	G
6	40932134	0			A	G	G	G
6	40932391	0.001			G	A	A	A
6	40932549	0.022			T	C	C	C
6	40932597	0.004			T	A	A	A
6	40932633	0			A	G	G	G
6	40932715	0.004			T	G	G	G
6	40932792	0.002			G	A	A	A
6	40933247	0.003			C	T	T	T
6	40933248	0.003			C	G	G	G
6	40933404	0			C	A	A	A
6	40933646	0.066			C	T	T	T
6	40933772	0.001			T	C	C	C
6	40934218	0			G	A	A	A
6	40934220	0			G	A	A	A
6	40934558	0			T	C	C	C
6	40934625	0.006			C	T	T	T
6	40935194	0.002			A	G	G	G
6	40935432	0.005			A	G	G	G
6	40935960	0.001			A	G	G	G
6	40936286	0			A	C	C	C
6	40936357	0.012			G	A	A	A
6	40936476	0.01			A	C	C	C
6	40936513	0			T			C
6	40936553	0.004			C	G	G	G
6	40937097	0			G	A	A	A
6	40937217	0			G	A	A	A
6	40937385	0			A	G	G	G
6	40937552	0.01			G	T	T	T
6	40937913	0.001			C	T	T	T
6	40938109	0.028			C	T	T	T
6	40938351	0			T	C	C	C
6	40938610	0			G	T	T	T
6	40938692	0			C	T	T	T
6	40939187	0			T			G
6	40939698	0.008			C	G	G	G
6	40940005	0.009			C	T	T	T
6	40940395	0			C	T	T	T
6	40941480	0.002			G	A	A	A
6	40942074	0.075			G	A	A
6	40942297	0.002			G			A
6	40943277	0.002			C		T
6	40943429	0.008			C	T	T	T
6	40943504	0.006			A	G	G	G
6	40943807	0.655			G	A	A	A
6	40944456	0.655			C	G	G	G
6	40944715	0.655			T	C	C
6	40944970	0			A	G	G	G
6	40945098	0.001			C	A	A	A
6	40945195	0.001			A	C	C	C	C
6	40945230	0.001			T	C	C
6	40946387	0.001			A		T
6	40946603	0.001			G						A
6	40947318	0.001			A		G
6	40947717	0.001			C		G
6	40948955	0			A	G	G
6	40950504	0.001			C		G
6	40950524	0.01			A		C
6	40950595	0.002			A		T
6	40950599	0			G		A
6	40951059	0.001			C		T
6	40951544	0.001			G	C	C	C
6	40952252	0.001			G	A	A
6	40952830	0.001			C	T	T
6	40953846	0.001			C	G
6	40954051	0.001			G		C
6	40954708	0.001			A	G	G
6	40954729	0.001			G	A	A
6	40954836	0.001			C		G
6	40954842	0.001			A		T
6	40954851	0.001			A		T
6	40954854	0.001			G		A
6	40954881	0.001			T		C
6	40954891	0.001			G		A
6	40955087	0.001			G	A	A	A
6	40955213	0.001			A	C	C
6	40956006	0.001			G	A	A
6	40956010	0.001			A	G	G
6	40956446	0.001			T	C
6	40956729	0.001			C	T	T
6	40956769	0.001			T	C	C
6	40957229	0.001			T		C
6	40957619	0.001			C			T
6	40957702	0.001			G	A
6	40958197	0.001			G	T
6	40958198	0.001			T	A
6	40959364	0.004			T	A	A	A
6	40959838	0.095			A	T	T	T
6	40960883	0.003			T	C	C	C
6	40962013	0.001			T	G	G	G
6	40962014	0			T	A	A	A
6	40964082	0.001			G	A	A	A
6	40964426	0.013			T	C	C	C
6	40965886	0.006			G	A	A	A
6	40966923	0.081			A	T	T	T
6	40967117	0.016			C	G	G	G
6	40967989	0.001			T	C	C	C
6	40969285	0.001			T		A
6	40969287	0.001			T		A
6	40969290	0.001			C		T
6	40969291	0.001			C	A	A
6	40969474	0.001			T	G	G	G
6	40972793	0.005			G		A	A		A	A
6	40972801	0.005			G		A			A	A
6	40972893	0.037			G	A	A
6	40972894	0.036			A	T
6	40972896	0.033			A		T
6	40972914	0			C		G
6	40972918	0			C	T	T
6	40972919	0			G	T	T
6	40972920	0			G	T	T
6	40973817	0			T	C	C	C
[truncated: 73,735 more rows]
