# Supplementary material for: Validation of Six Genetic Determinants of Susceptibility to Estrogen-Induced Mammary Cancer in the Rat and Assessment of Their Relevance to Breast Cancer Risk in Humans
Source: G3 (Bethesda). 2014 May 28;4(8):1385–94. doi: 10.1534/g3.114.011163 (PMC4132170; doi:10.1534/g3.114.011163)
Supplement: Supporting Information [file supp_g3.114.011163_TableS13.xlsx]

## Sheet: Table S13  Emca9 Genes
Ensembl Gene ID	Description	Chromosome Name	Strand	Gene Start (bp)	Associated Gene Name
ENSRNOG00000022955	vomeronasal 2 receptor, 75 [Source:RefSeq peptide;Acc:NP_775442]	18	-1	34482	Vom2r75
ENSRNOG00000024071	Uncharacterized protein [Source:UniProtKB/TrEMBL;Acc:D4A3B6]	18	1	108513	LOC679930
ENSRNOG00000024066	FUN14 domain-containing protein 2 [Source:RefSeq peptide;Acc:NP_001129229]	18	-1	112408	Fundc2
ENSRNOG00000031197	coagulation factor VIII [Source:RefSeq peptide;Acc:NP_899160]	18	1	121214	F8
ENSRNOG00000002697	myotubularin-related protein 1 [Source:RefSeq peptide;Acc:NP_001178654]	18	1	205546	Mtmr1
ENSRNOG00000002697	myotubularin-related protein 1 [Source:RefSeq peptide;Acc:NP_001178654]	18	1	205546	Mtmr1
ENSRNOG00000002697	myotubularin-related protein 1 [Source:RefSeq peptide;Acc:NP_001178654]	18	1	205546	Mtmr1
ENSRNOG00000002697	myotubularin-related protein 1 [Source:RefSeq peptide;Acc:NP_001178654]	18	1	205546	Mtmr1
ENSRNOG00000002697	myotubularin-related protein 1 [Source:RefSeq peptide;Acc:NP_001178654]	18	1	205546	Mtmr1
ENSRNOG00000016417	Uncharacterized protein [Source:UniProtKB/TrEMBL;Acc:F1M4E4]	18	1	876005	F1M4E4_RAT
ENSRNOG00000016366	Collectin-12 [Source:UniProtKB/Swiss-Prot;Acc:Q4V885]	18	1	996297	Colec12
ENSRNOG00000016366	Collectin-12 [Source:UniProtKB/Swiss-Prot;Acc:Q4V885]	18	1	996297	Colec12
ENSRNOG00000023845	Uncharacterized protein [Source:UniProtKB/TrEMBL;Acc:D4A288]	18	-1	1061944	D4A288_RAT
ENSRNOG00000015332	THO complex 1 [Source:RefSeq peptide;Acc:NP_001041315]	18	1	1256731	Thoc1
ENSRNOG00000015332	THO complex 1 [Source:RefSeq peptide;Acc:NP_001041315]	18	1	1256731	Thoc1
ENSRNOG00000014981	ubiquitin carboxyl-terminal hydrolase 14 [Source:RefSeq peptide;Acc:NP_001008302]	18	-1	1292801	Usp14
ENSRNOG00000014981	ubiquitin carboxyl-terminal hydrolase 14 [Source:RefSeq peptide;Acc:NP_001008302]	18	-1	1292801	Usp14
ENSRNOG00000031092	Rho-associated protein kinase 1 [Source:UniProtKB/Swiss-Prot;Acc:Q63644]	18	-1	1366989	Rock1
ENSRNOG00000031092	Rho-associated protein kinase 1 [Source:UniProtKB/Swiss-Prot;Acc:Q63644]	18	-1	1366989	Rock1
ENSRNOG00000031092	Rho-associated protein kinase 1 [Source:UniProtKB/Swiss-Prot;Acc:Q63644]	18	-1	1366989	Rock1
ENSRNOG00000040149	Uncharacterized protein [Source:UniProtKB/TrEMBL;Acc:D3ZNJ1]	18	1	1795820	Greb1l
ENSRNOG00000023492	Uncharacterized protein [Source:UniProtKB/TrEMBL;Acc:F1LTR0]	18	1	1906927	RGD1566021
ENSRNOG00000014031	N-acetyltransferase ESCO1 [Source:RefSeq peptide;Acc:NP_001119771]	18	-1	1935297	Esco1
ENSRNOG00000014031	N-acetyltransferase ESCO1 [Source:RefSeq peptide;Acc:NP_001119771]	18	-1	1935297	Esco1
ENSRNOG00000014031	N-acetyltransferase ESCO1 [Source:RefSeq peptide;Acc:NP_001119771]	18	-1	1935297	Esco1
ENSRNOG00000014031	N-acetyltransferase ESCO1 [Source:RefSeq peptide;Acc:NP_001119771]	18	-1	1935297	Esco1
ENSRNOG00000040142	Uncharacterized protein [Source:UniProtKB/TrEMBL;Acc:F1LXQ5]	18	-1	1943143	LOC100363588
ENSRNOG00000013714	small nuclear ribonucleoprotein Sm D1 [Source:RefSeq peptide;Acc:NP_001099633]	18	1	2001140	Snrpd1
ENSRNOG00000029370	abhydrolase domain-containing protein 3 [Source:RefSeq peptide;Acc:NP_001099632]	18	-1	2027477	D4A3D4_RAT
ENSRNOG00000013281	mindbomb homolog 1 [Source:RefSeq peptide;Acc:NP_001100875]	18	1	2106102	Mib1
ENSRNOG00000023445		18	-1	2305821	RGD1562859
ENSRNOG00000043413	Uncharacterized protein [Source:UniProtKB/TrEMBL;Acc:F1M6N6]	18	-1	2315382	F1M6N6_RAT
ENSRNOG00000030079	Uncharacterized protein [Source:UniProtKB/TrEMBL;Acc:D4A8D7]	18	-1	2379705	D4A8D7_RAT
ENSRNOG00000023433	Transcription factor GATA-6 [Source:UniProtKB/Swiss-Prot;Acc:P46153]	18	1	2503945	GATA6_RAT
ENSRNOG00000012899	retinoblastoma-binding protein 8 [Source:RefSeq peptide;Acc:NP_001127889]	18	1	3266565	Rbbp8
ENSRNOG00000042476		18	-1	3365091
ENSRNOG00000012795	CDK5 and ABL1 enzyme substrate 1 [Source:RefSeq peptide;Acc:NP_001100874]	18	1	3425740	Cables1
ENSRNOG00000023412	Uncharacterized protein [Source:UniProtKB/TrEMBL;Acc:D4A9Q0]	18	-1	3591483	LOC684948
ENSRNOG00000023376	serine/threonine-protein kinase RIO3 [Source:RefSeq peptide;Acc:NP_001101893]	18	1	3672960	Riok3
ENSRNOG00000012597	similar to RIKEN cDNA 2400010D15 (RGD1311805), mRNA [Source:RefSeq DNA;Acc:NM_001009638]	18	1	3705351	RGD1311805
ENSRNOG00000012016	Niemann-Pick disease, type C1 [Source:RefSeq peptide;Acc:NP_705888]	18	-1	3726644	Cdig2
ENSRNOG00000011856	ankyrin repeat domain-containing protein 29 [Source:RefSeq peptide;Acc:NP_001177301]	18	-1	3791224	LOC686160
ENSRNOG00000011856	ankyrin repeat domain-containing protein 29 [Source:RefSeq peptide;Acc:NP_001177301]	18	-1	3791224	LOC686160
ENSRNOG00000011300	Uncharacterized protein [Source:UniProtKB/TrEMBL;Acc:D3ZN05]	18	1	3899703	E9PTR0_RAT
ENSRNOG00000011300	Uncharacterized protein [Source:UniProtKB/TrEMBL;Acc:D3ZN05]	18	1	3899703	E9PTR0_RAT
ENSRNOG00000011300	Uncharacterized protein [Source:UniProtKB/TrEMBL;Acc:D3ZN05]	18	1	3899703	E9PTR0_RAT
ENSRNOG00000011300	Uncharacterized protein [Source:UniProtKB/TrEMBL;Acc:D3ZN05]	18	1	3899703	E9PTR0_RAT
ENSRNOG00000016887	Histamine H4 receptor [Source:UniProtKB/Swiss-Prot;Acc:Q91ZY1]	18	1	4275671	Hrh4
ENSRNOG00000016874	zinc finger protein 521 [Source:RefSeq peptide;Acc:NP_001100873]	18	-1	4986100	Znf521
ENSRNOG00000016800	synovial sarcoma translocation, Chromosome 18 [Source:RefSeq peptide;Acc:NP_001094370]	18	-1	5870874	Ss18
ENSRNOG00000016800	synovial sarcoma translocation, Chromosome 18 [Source:RefSeq peptide;Acc:NP_001094370]	18	-1	5870874	Ss18
ENSRNOG00000016800	synovial sarcoma translocation, Chromosome 18 [Source:RefSeq peptide;Acc:NP_001094370]	18	-1	5870874	Ss18
ENSRNOG00000016800	synovial sarcoma translocation, Chromosome 18 [Source:RefSeq peptide;Acc:NP_001094370]	18	-1	5870874	Ss18
ENSRNOG00000016800	synovial sarcoma translocation, Chromosome 18 [Source:RefSeq peptide;Acc:NP_001094370]	18	-1	5870874	Ss18
ENSRNOG00000016739	Proteasome subunit alpha type [Source:UniProtKB/TrEMBL;Acc:D3ZPN4]	18	1	5963905	LOC100363246
ENSRNOG00000030363	similar to Proteasome subunit alpha type 7-like (RGD1311659), mRNA [Source:RefSeq DNA;Acc:NM_001108884]	18	-1	6042097	RGD1311659
ENSRNOG00000026023	Uncharacterized protein [Source:UniProtKB/TrEMBL;Acc:F1LT11]	18	1	6074513	RGD1562997
ENSRNOG00000016467	BTB/POZ domain-containing protein KCTD1 [Source:UniProtKB/Swiss-Prot;Acc:Q8R4G8]	18	-1	6225887	KCTD1_RAT
ENSRNOG00000016467	BTB/POZ domain-containing protein KCTD1 [Source:UniProtKB/Swiss-Prot;Acc:Q8R4G8]	18	-1	6225887	KCTD1_RAT
ENSRNOG00000029344	Uncharacterized protein [Source:UniProtKB/TrEMBL;Acc:F1LVD9]	18	1	6380432	F1LVD9_RAT
ENSRNOG00000016043	Aquaporin-4 [Source:UniProtKB/Swiss-Prot;Acc:P47863]	18	-1	6449580	Aqp4
ENSRNOG00000016043	Aquaporin-4 [Source:UniProtKB/Swiss-Prot;Acc:P47863]	18	-1	6449580	Aqp4
ENSRNOG00000016043	Aquaporin-4 [Source:UniProtKB/Swiss-Prot;Acc:P47863]	18	-1	6449580	Aqp4
ENSRNOG00000016043	Aquaporin-4 [Source:UniProtKB/Swiss-Prot;Acc:P47863]	18	-1	6449580	Aqp4
ENSRNOG00000015823	Uncharacterized protein [Source:UniProtKB/TrEMBL;Acc:D4AD84]	18	1	7124077	D4AD84_RAT
ENSRNOG00000042490	Uncharacterized protein [Source:UniProtKB/TrEMBL;Acc:F1LU61]	18	1	7167860	LOC100363552
ENSRNOG00000015602	Cadherin-2 [Source:UniProtKB/Swiss-Prot;Acc:Q9Z1Y3]	18	-1	8048920	Cdh2
ENSRNOG00000017159	desmocollin-3 [Source:RefSeq peptide;Acc:NP_001100872]	18	-1	11831071	Dsc3
ENSRNOG00000017159	desmocollin-3 [Source:RefSeq peptide;Acc:NP_001100872]	18	-1	11831071	Dsc3
ENSRNOG00000017159	desmocollin-3 [Source:RefSeq peptide;Acc:NP_001100872]	18	-1	11831071	Dsc3
ENSRNOG00000042955	Uncharacterized protein [Source:UniProtKB/TrEMBL;Acc:F1M5E1]	18	1	11888471	F1M5E1_RAT
ENSRNOG00000039969	Uncharacterized protein [Source:UniProtKB/TrEMBL;Acc:D3ZJR7]	18	-1	11902186	D3ZJR7_RAT
ENSRNOG00000017031	Uncharacterized protein [Source:UniProtKB/TrEMBL;Acc:D3Z9D8]	18	-1	11953172	D3ZJR8_RAT
ENSRNOG00000017031	Uncharacterized protein [Source:UniProtKB/TrEMBL;Acc:D3Z9D8]	18	-1	11953172	D3ZJR8_RAT
ENSRNOG00000017031	Uncharacterized protein [Source:UniProtKB/TrEMBL;Acc:D3Z9D8]	18	-1	11953172	D3ZJR8_RAT
ENSRNOG00000017014	Uncharacterized protein [Source:UniProtKB/TrEMBL;Acc:F1M9Z6]	18	1	12032991	F1M9Z6_RAT
ENSRNOG00000016853	Uncharacterized protein [Source:UniProtKB/TrEMBL;Acc:D3ZM39]	18	1	12127180	Dsg1b
ENSRNOG00000016853	Uncharacterized protein [Source:UniProtKB/TrEMBL;Acc:D3ZM39]	18	1	12127180	Dsg1b
ENSRNOG00000016853	Uncharacterized protein [Source:UniProtKB/TrEMBL;Acc:D3ZM39]	18	1	12127180	Dsg1b
ENSRNOG00000022364	Desmoglein-4 [Source:UniProtKB/Swiss-Prot;Acc:Q6W3B0]	18	1	12173507	Dsg4
ENSRNOG00000022364	Desmoglein-4 [Source:UniProtKB/Swiss-Prot;Acc:Q6W3B0]	18	1	12173507	Dsg4
ENSRNOG00000022364	Desmoglein-4 [Source:UniProtKB/Swiss-Prot;Acc:Q6W3B0]	18	1	12173507	Dsg4
ENSRNOG00000021346	Uncharacterized protein [Source:UniProtKB/TrEMBL;Acc:F1M384]	18	1	12241265	F1M384_RAT
ENSRNOG00000016632	desmoglein-3 [Source:RefSeq peptide;Acc:NP_001178008]	18	1	12253043	Dsg3
ENSRNOG00000016632	desmoglein-3 [Source:RefSeq peptide;Acc:NP_001178008]	18	1	12253043	Dsg3
ENSRNOG00000016526	Uncharacterized protein [Source:UniProtKB/TrEMBL;Acc:F1LYX9]	18	1	12329893	Dsg2
ENSRNOG00000016526	Uncharacterized protein [Source:UniProtKB/TrEMBL;Acc:F1LYX9]	18	1	12329893	Dsg2
ENSRNOG00000016275	Transthyretin [Source:UniProtKB/Swiss-Prot;Acc:P02767]	18	1	12406551	Ttr
ENSRNOG00000015895	Beta-1,4-galactosyltransferase 6Lactosylceramide synthase [Source:UniProtKB/Swiss-Prot;Acc:O88419]	18	-1	12421067	B4galt6
ENSRNOG00000022202	similar to TRS85 homolog (RGD1309102), mRNA [Source:RefSeq DNA;Acc:NM_001106160]	18	-1	12576139	RGD1309102
ENSRNOG00000039909		18	-1	12633863
ENSRNOG00000031060	LRRGT00165 [Source:UniProtKB/TrEMBL;Acc:Q6QI43]	18	1	12667017	Q6QI43_RAT
ENSRNOG00000015740	E3 ubiquitin-protein ligase RNF125 [Source:RefSeq peptide;Acc:NP_001101894]	18	1	12726214	Rnf125
ENSRNOG00000015645	E3 ubiquitin-protein ligase RNF138 [Source:RefSeq peptide;Acc:NP_446040]	18	1	12764270	Rnf138
ENSRNOG00000015645	E3 ubiquitin-protein ligase RNF138 [Source:RefSeq peptide;Acc:NP_446040]	18	1	12764270	Rnf138
ENSRNOG00000015418	kelch-like protein 14 [Source:RefSeq peptide;Acc:NP_001102355]	18	-1	13167645	D3ZYQ7_RAT
ENSRNOG00000022163	Uncharacterized protein [Source:UniProtKB/TrEMBL;Acc:D3ZUE9]	18	1	13281230	D3ZUE9_RAT
ENSRNOG00000022156	Uncharacterized protein [Source:UniProtKB/TrEMBL;Acc:F1M3U7]	18	-1	13665580	F1M3U7_RAT
ENSRNOG00000015383	Uncharacterized protein [Source:UniProtKB/TrEMBL;Acc:F1M090]	18	1	14032583	F1M090_RAT
ENSRNOG00000014775	nucleolar protein 4 [Source:RefSeq peptide;Acc:NP_001100871]	18	-1	14313984	Nol4
ENSRNOG00000014775	nucleolar protein 4 [Source:RefSeq peptide;Acc:NP_001100871]	18	-1	14313984	Nol4
ENSRNOG00000014757	Uncharacterized protein [Source:UniProtKB/TrEMBL;Acc:D4A3Q8]	18	1	14598057	D4A3Q8_RAT
ENSRNOG00000014506		18	-1	14718312
ENSRNOG00000016409	centrin 1 [Source:RefSeq peptide;Acc:NP_445913]	18	-1	914029	Cetn1
ENSRNOG00000031244	Uncharacterized protein [Source:UniProtKB/TrEMBL;Acc:D3ZU22]	18	-1	4281572	LOC100361311
ENSRNOG00000032835	60S ribosomal protein L39 [Source:UniProtKB/Swiss-Prot;Acc:P62893]	18	-1	6446692	RL39_RAT
ENSRNOG00000015867	carbohydrate (N-acetylgalactosamine 4-0) sulfotransferase 9 [Source:RefSeq peptide;Acc:NP_001163941]	18	-1	6699108	Chst9
ENSRNOG00000039897	Uncharacterized protein [Source:UniProtKB/TrEMBL;Acc:F1M636]	18	-1	12888382	F1M636_RAT
ENSRNOG00000042297		18	-1	1240986
ENSRNOG00000030649		18	-1	1533992	RGD1565904
ENSRNOG00000033281		18	1	11671605
ENSRNOG00000043121		18	1	11671849
ENSRNOG00000041864	5S ribosomal RNA [Source:RFAM;Acc:RF00001]	18	1	11714826	5S_rRNA
ENSRNOG00000044525	7SK RNA [Source:RFAM;Acc:RF00100]	18	1	12686489	7SK
ENSRNOG00000036410		18	1	9316336
ENSRNOG00000044575	U7 small nuclear RNA [Source:RFAM;Acc:RF00066]	18	-1	5718826	U7
ENSRNOG00000034728	U6 spliceosomal RNA [Source:RFAM;Acc:RF00026]	18	-1	13043907	U6
ENSRNOG00000044776	Small nucleolar RNA SNORA52 [Source:RFAM;Acc:RF00419]	18	-1	10451769	SNORA52
ENSRNOG00000044102	Small nucleolar RNA SNORA17 [Source:RFAM;Acc:RF00560]	18	1	6211855	SNORA17
ENSRNOG00000041730		18	-1	3426298
ENSRNOG00000035523	rno-mir-1 [Source:miRBase;Acc:MI0003489]	18	-1	2191671	rno-mir-1
ENSRNOG00000044258	Small nucleolar RNA SNORA70 [Source:RFAM;Acc:RF00156]	18	1	2160880	SNORA70
ENSRNOG00000034469	U6 spliceosomal RNA [Source:RFAM;Acc:RF00026]	18	1	2828090	U6
ENSRNOG00000034340	U1 spliceosomal RNA [Source:RFAM;Acc:RF00003]	18	-1	12600746	U1
ENSRNOG00000044460	7SK RNA [Source:RFAM;Acc:RF00100]	18	1	2233335	7SK
ENSRNOG00000044009	Small nucleolar RNA SNORA17 [Source:RFAM;Acc:RF00560]	18	1	14821445	SNORA17
ENSRNOG00000044073	7SK RNA [Source:RFAM;Acc:RF00100]	18	-1	11842206	7SK
ENSRNOG00000044089	Small nucleolar RNA U3 [Source:RFAM;Acc:RF00012]	18	1	11570789	U3
ENSRNOG00000043896	Small nucleolar RNA SNORA17 [Source:RFAM;Acc:RF00560]	18	-1	3637715	SNORA17
ENSRNOG00000043976	7SK RNA [Source:RFAM;Acc:RF00100]	18	-1	8608970	7SK
ENSRNOG00000044993	7SK RNA [Source:RFAM;Acc:RF00100]	18	1	7297189	7SK
ENSRNOG00000035823	U6 spliceosomal RNA [Source:RFAM;Acc:RF00026]	18	-1	265343	U6
ENSRNOG00000034949	U6 spliceosomal RNA [Source:RFAM;Acc:RF00026]	18	-1	7764374	U6
ENSRNOG00000041782	7SK RNA [Source:RFAM;Acc:RF00100]	18	-1	7583805	7SK
ENSRNOG00000045282	Small nucleolar RNA SNORA17 [Source:RFAM;Acc:RF00560]	18	-1	2009218	SNORA17
ENSRNOG00000035651	rno-mir-133a [Source:miRBase;Acc:MI0000906]	18	-1	2189216	rno-mir-133a
ENSRNOG00000040892	Small nucleolar RNA SNORA17 [Source:RFAM;Acc:RF00560]	18	1	8503448	SNORA17
