# Supplementary material for: Validation of Six Genetic Determinants of Susceptibility to Estrogen-Induced Mammary Cancer in the Rat and Assessment of Their Relevance to Breast Cancer Risk in Humans
Source: G3 (Bethesda). 2014 May 28;4(8):1385–94. doi: 10.1534/g3.114.011163 (PMC4132170; doi:10.1534/g3.114.011163)
Supplement: Supporting Information [file supp_g3.114.011163_TableS14.xlsx]

## Sheet: Table S14  Emca9 Variants
Chromosome	Position	Conservation Score	Gene Symbol	Gene Strand	Reference Nucleotide	ACI/Eur (ICL)	ACI/Eur (MCW)	ACI/N (KNAW)	BN/NHsdMcwi (ICL)	BN/NHsdMcwi (KNAW)	BN/SsN (KNAW)	Variant Location	Amino Acid Change	Transcript Accession IDs	Referance Amino Acid	Variant Amino Acid	Polyphen Prediction
18	3690	null			A			G
18	3769	null			G		T
18	4134	null			A	G	G
18	4236	null			T	A	A
18	6060	null			T	G	G
18	6283	null			G		C
18	6333	null			C	T	T
18	6427	null			T	A	A
18	6452	null			G	C	C
18	6557	null			T	C	C
18	6769	null			T		G
18	8892	null			A		T	T		T
18	8906	null			T			C
18	8912	null			G			A		A
18	8960	null			G			A		A
18	9669	null			T	C	C	C
18	10580	null			A				G
18	10711	null			C	T	T
18	12054	null			C		T
18	12134	null			C		G	G		G	G
18	12165	null			A		G
18	13895	null			C	A	A
18	13915	null			A		G
18	14149	null			C	A	A
18	18062	null			C	T	T
18	18259	null			T		A
18	18438	null			C		T
18	19144	null			A	C
18	19520	null			A	G	G	G
18	19608	null			T	C	C
18	19898	null			A	C	C
18	20071	null			T	C	C
18	20079	null			G		T
18	20268	null			A	C	C
18	20605	null			A	C
18	21144	null			C	G	G
18	21229	null			T		G
18	21515	null			A				C
18	22197	null			A	T	T
18	23375	null			G	T	T	T
18	24802	null			C						G
18	25491	null			G						A
18	26047	null			A						T
18	26891	null			G	A	A
18	27420	null			A		C
18	27718	null			T	C	C	C
18	27766	null			C	T	T	T
18	31578	null			A	G	G	G
18	32533	0.002			G	A	A	A
18	33252	0.211			T	C	C
18	33802	0.023			T	A	A
18	33869	0.117			T	C	C
18	33897	0.144			A		G
18	34412	0.824	Vom2r75	-	G		T					3utrs,exon		NM_173320
18	34428	0.39	Vom2r75	-	G		A					3utrs,exon		NM_173320
18	34432	0.306	Vom2r75	-	A		G					3utrs,exon		NM_173320
18	34460	0.069	Vom2r75	-	T		C					3utrs,exon		NM_173320
18	34489	0.004	Vom2r75	-	G		C			C		3utrs,exon		NM_173320
18	34515	0.007	Vom2r75	-	A		C			C	C	3utrs,exon		NM_173320
18	34542	0.019	Vom2r75	-	T		C			C	C	3utrs,exon		NM_173320
18	34544	0.022	Vom2r75	-	T		C	C		C	C	3utrs,exon		NM_173320
18	34595	0.831	Vom2r75	-	A						G	3utrs,exon		NM_173320
18	34617	0.404	Vom2r75	-	A		G					3utrs,exon		NM_173320
18	34650	0.673	Vom2r75	-	G	A	A	A	A			3utrs,exon		NM_173320
18	34653	0.511	Vom2r75	-	C		T					3utrs,exon		NM_173320
18	34660	0.207	Vom2r75	-	C		T			T		3utrs,exon		NM_173320
18	34677	0.57	Vom2r75	-	C		T					3utrs,exon		NM_173320
18	34682	0.776	Vom2r75	-	G		A					3utrs,exon		NM_173320
18	34683	0.851	Vom2r75	-	G		A					3utrs,exon		NM_173320
18	34719	1	Vom2r75	-	A		G					3utrs,exon		NM_173320
18	36320	0.833	Vom2r75	-	G		A					intron		NM_173320
18	36323	0.776	Vom2r75	-	A		G					intron		NM_173320
18	36342	0.796	Vom2r75	-	T	C	C	C				intron		NM_173320
18	36415	0.574	Vom2r75	-	G		A	A		A		intron		NM_173320
18	36449	0.996	Vom2r75	-	G			T				intron		NM_173320
18	36454	1	Vom2r75	-	C			T	T			intron		NM_173320
18	36486	0.474	Vom2r75	-	C		G					intron		NM_173320
18	36506	0.332	Vom2r75	-	A			G				intron		NM_173320
18	37156	0.332	Vom2r75	-	T						C	intron		NM_173320
18	37922	0.332	Vom2r75	-	C	A	A	A				intron		NM_173320
18	39069	0.332	Vom2r75	-	A	T	T	T				intron		NM_173320
18	42887	0.01	Vom2r75	-	A	G	G					exon	nonsynonymous	NM_173320	A	V
18	43196	0.067	Vom2r75	-	G	C	C	C				intron		NM_173320
18	43258	1	Vom2r75	-	A	G	G	G				intron		NM_173320
18	43972	0.111	Vom2r75	-	C					G		intron		NM_173320
18	44020	0.301	Vom2r75	-	T			G			G	intron		NM_173320
18	46239	0.002	Vom2r75	-	T	C	C	C				intron		NM_173320
18	46366	0.119	Vom2r75	-	A	G	G	G				intron		NM_173320
18	46412	0.002	Vom2r75	-	G					C		intron		NM_173320
18	46461	0.001	Vom2r75	-	A	G	G	G				intron		NM_173320
18	47580	0.001	Vom2r75	-	T	A	A					intron		NM_173320
18	47620	0.001	Vom2r75	-	G		A	A		A	A	intron		NM_173320
18	51477	0.001	Vom2r75	-	C			A				intron		NM_173320
18	51516	0.001	Vom2r75	-	C			G				intron		NM_173320
18	52600	0.512	Vom2r75	-	G			T		T		intron		NM_173320
18	52950	0.226	Vom2r75	-	T	G	G	G				intron		NM_173320
18	53786	0.011	Vom2r75	-	T	C	C					intron		NM_173320
18	54401	0.319	Vom2r75	-	C	T	T	T				intron		NM_173320
18	55618	0	Vom2r75	-	G	A	A	A				exon	nonsynonymous	NM_173320	M	T
18	55940	0	Vom2r75	-	C	T	T	T				exon	nonsynonymous	NM_173320	I	V
18	56560	0.004	Vom2r75	-	T	C	C					intron		NM_173320
18	57161	0.027	Vom2r75	-	T	C	C	C				intron		NM_173320
18	57857	0.001	Vom2r75	-	G	A	A					intron		NM_173320
18	58175	1	Vom2r75	-	T	C	C	C				exon	synonymous	NM_173320	L	L
18	58193	0.975	Vom2r75	-	G					A	A	exon	synonymous	NM_173320	N	N
18	58640	0.008	Vom2r75	-	G	A	A					intron		NM_173320
18	59544	0.003	Vom2r75	-	C	T	T					intron		NM_173320
18	59681	0.024	Vom2r75	-	G	A	A					intron		NM_173320
18	60389	0.004	Vom2r75	-	T	C	C	C				intron		NM_173320
18	61374	0.078			C	A	A	A
18	62036	0.407			A	G	G
18	62507	0.008			T	C	C	C
18	62695	0.002			C	G	G	G
18	63089	0.002			G	A	A	A
18	63479	0.001			A	G	G	G
18	63525	0.003			C	G	G	G
18	63972	0.001			C		T	T
18	63990	0.008			G		T	T
18	64073	0			G	A	A
18	64078	0			C	T	T
18	64182	0.003			C	T	T	T
18	64263	0.003			G	A	A
18	64294	0.003			A	G	G
18	64536	0.003			C		A
18	64583	0.003			T		C
18	66204	0.003			C	A	A
18	66312	0.003			C		T
18	66330	0.003			C	A	A
18	66490	0.003			A	C	C
18	66531	0.003			T		C
18	66642	0.003			A		G
18	66713	0.003			C		A
18	68683	0.003			T		C
18	69249	0.003			A		C
18	69296	0.003			A		G	G
18	69327	0.003			G	A	A	A
18	69424	0.003			G		A
18	69432	0.003			C		A
18	69515	0.003			A		G
18	77713	0.003			C					A
18	77775	0.003			C					A
18	77787	0.003			C		T
18	77791	0.003			A		G
18	77808	0.003			A		C
18	77817	0.003			A	G	G
18	77823	0.003			G	A	A
18	77826	0.003			G	A	A
18	77844	0.003			C		T
18	77970	0.003			C	T	T
18	78000	0.003			A	G	G	G			G
18	78040	0.003			G	A	A
18	78055	0.003			G		A
18	78080	0.003			A		C
18	78082	0.003			T		A
18	78143	0.003			T		A
18	78147	0.003			G		A
18	78151	0.003			A		G
18	78171	0.003			T		C
18	78174	0.003			T		C
18	78184	0.003			A		G
18	79574	0.003			A			T
18	80061	0.003			G			A
18	80070	0.003			G						T
18	81002	0.003			G		A
18	81010	0.003			C		A
18	81093	0.003			A		G
18	81183	0.003			C		G
18	81764	0.003			C	A	A	A
18	81780	0.003			A						T
18	81831	0.003			C	T	T	T
18	81968	0.003			G		A
18	81998	0.003			T		C
18	82021	0.003			A		T
18	82408	0.003			G	T	T	T
18	82545	0.003			C	T	T
18	82570	0.003			G	A	A
18	82665	0.003			G	A	A
18	83489	0.003			G	C	C
18	83553	0.003			T		C
18	83607	0.003			G		A
18	83646	0.003			C	G	G
18	83651	0.003			C		G
18	83670	0.003			T	G	G
18	95378	0.003			C	T	T
18	95454	0.003			G		C
18	95486	0.003			C	T	T
18	95705	0.003			T	A	A
18	96430	0.003			C	T	T
18	96508	0.003			A	G	G
18	96564	0.003			T	C	C
18	96569	0.003			A	G	G
18	96948	0			A	T	T	T
18	97142	0			C	A	A	A	A
18	97316	0.001			C	T	T	T
18	98013	0			T	C	C	C
18	98791	0			T	C	C	C
18	98793	0			T	C	C	C
18	99048	0			G	C	C
18	99106	0			A	G	G	G
18	99385	0			C	T	T	T
18	99637	0			G	A	A
18	99684	0			C		A
18	99706	0			A		G
18	99711	0			G		A
18	99733	0			C		T	T
18	99751	0			C			T
18	100638	0			G			C
18	100740	0.002			C	G	G	G
18	100918	0.002			C	T	T	T
18	101054	0.002			A		G	G		G
18	101068	0.002			A		G
18	101076	0.002			C		G
18	104127	0.002			G	A	A	A
18	104378	0.002			G	T	T
18	105616	0			T		C
18	105630	0			C		G
18	105631	0			T	A	A
18	105633	0			C		T
18	105650	0			C		T
18	105726	0			T	G	G	G
18	106203	0			G	A	A	A
18	106242	0.001			T	G	G	G	G
18	106328	0.011			G		T	T		T	T
18	106363	0			A		C	C		C
18	106413	0			G	A	A	A
18	106516	0			T	A	A
18	106767	0.001			G	C	C	C
18	106821	0.001			T	G	G
18	106950	0.002			C	T	T	T
18	107340	0.001			A	G	G
18	107341	0			G	T	T
18	108709	0.139	Mtcp1	+	A	T	T					intron		XM_001070795|XM_574098
18	109045	0.151	Mtcp1	+	T	C	C	C				intron		XM_001070795|XM_574098
18	109062	0.001	Mtcp1	+	C	T	T	T				intron		XM_001070795|XM_574098
18	109167	0.002	Mtcp1	+	A	G	G	G				intron|3utrs,exon		XM_001070795|XM_574098
18	109173	0	Mtcp1	+	T	C	C	C				intron|3utrs,exon		XM_001070795|XM_574098
18	109300	0.001	Mtcp1	+	T	C	C					intron|3utrs,exon		XM_001070795|XM_574098
18	109345	0.001	Mtcp1	+	G	C	C					intron|3utrs,exon		XM_001070795|XM_574098
18	109386	0.001			T	G
18	109394	0.001			T	G
18	109399	0.002			C	G
18	109413	0.001			C	G	G
18	109428	0			C		G
18	109441	0.001			A		G
18	109743	0			C	T	T	T
18	109747	0			C	T	T	T
18	109867	0			C	A	A	A
18	110444	0			T	C	C	C
18	110587	0.001			G	A	A	A
18	110783	0.111			G		A	A
18	110800	0.084			T	C	C	C
18	110971	0.084			C	A	A	A
18	110980	0.084			T	C	C
18	111074	0.084			T	C	C
18	111251	0.084			C	T	T	T
18	111527	0.084			G		A
18	111609	0.084			A	C	C
18	111610	0.084			T	A	A
18	111878	0.084			A	T	T
18	111899	0			C	T	T
18	111959	0.001			T	C	C	C
18	112046	0.966			C	G	G	G
18	112154	0			T	C	C	C
18	113134	0	Fundc2	-	A	G	G	G				3utrs,exon		NM_001135757
18	113284	0.88	Fundc2	-	G	C	C	C				exon	nonsynonymous	NM_001135757	A	P
18	113348	0	Fundc2	-	T	C	C	C				intron		NM_001135757
18	113534	0	Fundc2	-	C	T	T	T				intron		NM_001135757
18	113537	0	Fundc2	-	T	G	G	G				intron		NM_001135757
18	113630	0	Fundc2	-	C						A	intron		NM_001135757
18	113634	0.002	Fundc2	-	T	C	C	C				intron		NM_001135757
18	114018	0.002	Fundc2	-	C	A	A					intron		NM_001135757
18	114178	0	Fundc2	-	G	A	A	A				intron		NM_001135757
18	114226	0	Fundc2	-	A	G	G	G				intron		NM_001135757
18	114256	0.004	Fundc2	-	A	T	T	T				intron		NM_001135757
18	114493	0.181	Fundc2	-	T	C	C	C				exon	synonymous	NM_001135757	A	A
18	114679	0.001	Fundc2	-	T	C	C	C				intron		NM_001135757
18	114687	0.001	Fundc2	-	G	A	A	A				intron		NM_001135757
18	114745	0.004	Fundc2	-	C	T	T	T				intron		NM_001135757
18	115019	0.011	Fundc2	-	T			C				intron		NM_001135757
18	115284	0.003	Fundc2	-	C	T	T					intron		NM_001135757
18	115471	0.003	Fundc2	-	C	T	T					intron		NM_001135757
18	115474	0.003	Fundc2	-	G	A	A					intron		NM_001135757
18	115511	0.003	Fundc2	-	A	G	G					intron		NM_001135757
18	115532	0.003	Fundc2	-	A	G	G					intron		NM_001135757
18	115727	0.003	Fundc2	-	C	G	G	G				intron		NM_001135757
18	115764	0.003	Fundc2	-	A	G	G	G				intron		NM_001135757
18	115887	0.003	Fundc2	-	A	C	C	C				intron		NM_001135757
18	116931	0	Fundc2	-	G	A	A	A				intron		NM_001135757
18	116956	0.001	Fundc2	-	T	C	C	C				intron		NM_001135757
18	117130	0.591	Fundc2	-	T	C	C					intron		NM_001135757
18	117962	0.002	Fundc2	-	G	A	A	A				5utrs,exon		NM_001135757
18	118064	0.003	Fundc2	-	G			C				5utrs,exon		NM_001135757
18	118160	0			C	T	T	T
18	118292	0.002			T	C	C	C
18	118317	0.001			A	G	G	G
18	118333	0			T	G	G	G
18	118530	0			C	T	T	T
18	118552	0			G	A	A	A
18	118615	0			C			G
18	118816	0.036			T	C	C
18	118960	0.005			G	C	C	C
18	119632	0.005	LOC679968	+	C	A	A	A				exon	nonsynonymous	XM_001055110	*	Y
18	119742	0.005	LOC679968	+	C	G	G	G				exon		XM_001055110
18	119998	0.005	LOC679968	+	C	T	T	T				intron		XM_001055110
18	120094	0.005	LOC679968	+	A	G	G	G				intron		XM_001055110
18	120198	0.005	LOC679968	+	A	G						intron		XM_001055110
18	120200	0.005	LOC679968	+	A	G						intron		XM_001055110
18	120202	0.005	LOC679968	+	A	G						intron		XM_001055110
18	120204	0.005	LOC679968	+	A	G						intron		XM_001055110
18	120206	0.005	LOC679968	+	A	G						intron		XM_001055110
18	120208	0.005	LOC679968	+	A	G						intron		XM_001055110
18	120210	0.005	LOC679968	+	A	G	G					intron		XM_001055110
18	121113	0	LOC679968	+	G	T	T					exon	nonsynonymous	XM_001055110	F	V
18	121180	0	F8	+	G	C	C	C				5utrs,exon		NM_183331
18	121309	0.117	F8	+	A	C	C	C				exon	synonymous	NM_183331	P	P
18	121384	0	F8	+	G	A	A					intron		NM_183331
18	121471	0	F8	+	C		T					intron		NM_183331
18	121540	0	F8	+	G		A					intron		NM_183331
18	121641	0	F8	+	T	C	C	C				intron		NM_183331
18	121820	0	F8	+	A	G	G	G				intron		NM_183331
18	122019	0	F8	+	A	G	G	G				intron		NM_183331
18	122047	0.009	F8	+	T		C	C				intron		NM_183331
18	122052	0.007	F8	+	T		G					intron		NM_183331
18	122062	0.007	F8	+	T		C					intron		NM_183331
18	122067	0.007	F8	+	A		C					intron		NM_183331
18	122076	0.007	F8	+	C		T					intron		NM_183331
18	122077	0.007	F8	+	C		T					intron		NM_183331
18	122416	0.002	F8	+	T	C	C	C				intron		NM_183331
18	122723	0.001	F8	+	T	C	C	C				intron		NM_183331
18	123019	0.001	F8	+	A	G	G	G				intron		NM_183331
18	123090	0.001	F8	+	T	C	C	C				intron		NM_183331
18	123206	0	F8	+	G	C	C	C				intron		NM_183331
18	123740	0.001	F8	+	G	T						intron		NM_183331
18	123742	0.001	F8	+	G	C	C					intron		NM_183331
18	123814	0.001	F8	+	T	C	C	C				intron		NM_183331
18	124002	0.991	F8	+	T	C	C	C				exon	nonsynonymous	NM_183331	P	L
18	124109	0.991	F8	+	C	T	T	T				intron		NM_183331
18	124125	0.991	F8	+	T	C	C					intron		NM_183331
18	124320	0.001	F8	+	G	A	A	A				intron		NM_183331
18	124349	0.227	F8	+	G	C	C	C				intron		NM_183331
18	124929	0.227	F8	+	G	A	A	A				intron		NM_183331
18	125064	0.227	F8	+	A	G	G	G				intron		NM_183331
18	125355	0.227	F8	+	G	A	A	A				intron		NM_183331
18	125602	0.227	F8	+	T	A	A					intron		NM_183331
18	125632	0.227	F8	+	G		A					intron		NM_183331
18	125684	0.001	F8	+	A	T	T	T				intron		NM_183331
18	125685	0	F8	+	A	C	C	C				intron		NM_183331
18	125887	0.991	F8	+	C		T	T				exon	synonymous	NM_183331	L	L
18	126159	0.991	F8	+	G	A	A	A				intron		NM_183331
18	126258	0.991	F8	+	C	T	T	T				intron		NM_183331
18	126314	0.991	F8	+	C	A	A					intron		NM_183331
18	126342	0.991	F8	+	T	C	C					intron		NM_183331
18	126455	0.991	F8	+	T	C	C	C				intron		NM_183331
18	126683	0.002	F8	+	A		G					intron		NM_183331
18	137105	0.005	F8	+	T	A	A	A				intron		NM_183331
18	137381	0.94	F8	+	C		T					intron		NM_183331
18	137382	0.949	F8	+	A		G					intron		NM_183331
18	137411	0.014	F8	+	T		A	A				intron		NM_183331
18	137432	0.067	F8	+	T		C					intron		NM_183331
18	137440	0.018	F8	+	T		A					intron		NM_183331
18	137444	0.002	F8	+	A			C				intron		NM_183331
18	137488	0	F8	+	A	G	G	G				intron		NM_183331
18	137918	0	F8	+	C	T	T	T				intron		NM_183331
18	138135	0	F8	+	G	A	A	A				intron		NM_183331
18	138184	0	F8	+	C	T	T	T				intron		NM_183331
18	138225	0	F8	+	G	T	T	T				intron		NM_183331
18	138335	0	F8	+	C	T	T	T				exon	synonymous	NM_183331	R	R
18	138758	0.366	F8	+	C	G	G					intron		NM_183331
18	138784	0.366	F8	+	C					A		intron		NM_183331
18	138803	0.366	F8	+	T		C					intron		NM_183331
18	138809	0.366	F8	+	T		C					intron		NM_183331
18	139284	0.366	F8	+	A	G	G	G				intron		NM_183331
18	139294	0.366	F8	+	C	T	T	T				intron		NM_183331
18	139332	0.366	F8	+	G	A	A					intron		NM_183331
18	139465	0.366	F8	+	T	C	C					intron		NM_183331
18	139566	0.366	F8	+	T	C	C					intron		NM_183331
18	139626	0	F8	+	C	T	T					intron		NM_183331
18	139668	0.012	F8	+	T	A	A	A				intron		NM_183331
18	139673	0.009	F8	+	G	T	T	T				intron		NM_183331
18	139843	0.912	F8	+	G	A	A	A				exon	synonymous	NM_183331	S	S
18	140073	0.912	F8	+	A		G					intron		NM_183331
18	140086	0.912	F8	+	C		T					intron		NM_183331
18	140228	0.912	F8	+	T	C	C					intron		NM_183331
18	140296	0	F8	+	T	G	G	G				intron		NM_183331
18	140440	0	F8	+	T	A	A					intron		NM_183331
18	140576	0	F8	+	T	C	C	C				intron		NM_183331
18	140742	0	F8	+	A	C	C	C				intron		NM_183331
18	140762	0	F8	+	C	T	T	T				intron		NM_183331
18	141526	0	F8	+	T	C	C					intron		NM_183331
18	143023	0.728	F8	+	C	T	T	T				exon	synonymous	NM_183331	D	D
18	143024	0.723	F8	+	A	G	G	G				exon	nonsynonymous	NM_183331	G	S
18	143140	0.997	F8	+	A	G	G	G				exon	synonymous	NM_183331	A	A
18	143407	0.939	F8	+	A	T	T					intron		NM_183331
18	143441	0.998	F8	+	G	A	A					intron		NM_183331
18	143975	0.839	F8	+	G	T	T					intron		NM_183331
18	144165	0	F8	+	C	G	G	G				intron		NM_183331
18	144168	0.001	F8	+	C	T	T	T				intron		NM_183331
18	144192	0	F8	+	G	A	A	A				intron		NM_183331
18	144497	0.014	F8	+	G	A	A					intron		NM_183331
18	144547	0.003	F8	+	T	A	A					intron		NM_183331
18	144819	0.004	F8	+	T	C	C	C				intron		NM_183331
18	145089	0	F8	+	G	A	A	A				intron		NM_183331
18	145452	0	F8	+	T	C	C	C				intron		NM_183331
18	145541	0	F8	+	C	T	T	T				intron		NM_183331
18	145654	0	F8	+	A	C	C	C				intron		NM_183331
18	145682	0	F8	+	C	T	T	T				intron		NM_183331
18	145798	0.001	F8	+	C	G	G	G				intron		NM_183331
18	145982	0	F8	+	C	T	T	T				exon	synonymous	NM_183331	N	N
18	146420	0.001	F8	+	T	C	C	C				exon	synonymous	NM_183331	P	P
18	146588	0	F8	+	G	A	A	A				exon	synonymous	NM_183331	E	E
18	146699	0.001	F8	+	T	C	C	C				exon	synonymous	NM_183331	A	A
18	146853	0	F8	+	A	G	G	G				exon	nonsynonymous	NM_183331	E	K
18	147377	0	F8	+	A	G	G	G				exon	synonymous	NM_183331	R	R
18	147478	0.01	F8	+	C	T	T	T				exon	nonsynonymous	NM_183331	M	T
18	147660	0.017	F8	+	T	C	C	C				exon	nonsynonymous	NM_183331	P	S
18	147718	0	F8	+	T	C	C	C				exon	nonsynonymous	NM_183331	T	M
18	147807	0	F8	+	A	G	G	G				exon	nonsynonymous	NM_183331	A	T
18	147869	0.032	F8	+	T	C	C	C				exon	synonymous	NM_183331	P	P
18	147904	0	F8	+	G		A					exon	nonsynonymous	NM_183331	H	R
18	147918	0	F8	+	G		A					exon	nonsynonymous	NM_183331	T	A
18	147926	0	F8	+	A		G					exon	synonymous	NM_183331	P	P
18	147928	0	F8	+	A		G					exon	nonsynonymous	NM_183331	G	E
18	147949	0	F8	+	C		T					exon	nonsynonymous	NM_183331	V	A
18	148193	0.006	F8	+	C	T	T	T				exon	synonymous	NM_183331	N	N
18	148387	0	F8	+	C	T	T	T				exon	nonsynonymous	NM_183331	L	P
18	148437	0.003	F8	+	G	T	T	T				exon	nonsynonymous	NM_183331	S	A
18	148693	0.002	F8	+	T	C	C					exon	nonsynonymous	NM_183331	P	L
18	149085	0.002	F8	+	T		G					intron		NM_183331
18	149093	0.002	F8	+	C	G	G					intron		NM_183331
18	149451	0.002	F8	+	A		G					intron		NM_183331
18	149643	0.002	F8	+	G	T	T					intron		NM_183331
18	149784	0.002	F8	+	C	T	T					intron		NM_183331
18	149880	0.002	F8	+	A	C	C					intron		NM_183331
18	149889	0.002	F8	+	C	A	A					intron		NM_183331
18	149932	0.002	F8	+	C	T	T					intron		NM_183331
18	150139	0.002	F8	+	T	C	C					intron		NM_183331
18	150143	0.002	F8	+	G	A	A					intron		NM_183331
18	150652	0.002	F8	+	A	G	G					intron		NM_183331
18	150674	0.002	F8	+	T	C	C	C				intron		NM_183331
18	151146	0.002	F8	+	T	A	A	A				intron		NM_183331
18	151212	0.002	F8	+	G	C	C	C				intron		NM_183331
18	151391	0.002	F8	+	T	C	C	C				intron		NM_183331
18	151400	0	F8	+	C	T	T	T				intron		NM_183331
18	151670	0.181	F8	+	C	A	A	A				exon	synonymous	NM_183331	R	R
18	151723	0.003	F8	+	T	C	C	C				exon	synonymous	NM_183331	R	R
18	151760	0.945	F8	+	T	C	C	C				exon	synonymous	NM_183331	L	L
18	151924	0	F8	+	T	C	C	C				intron		NM_183331
18	152124	0	F8	+	A	G	G	G				intron		NM_183331
18	152150	0	F8	+	T	C	C	C				intron		NM_183331
18	153175	0.003	F8	+	C	T	T					intron		NM_183331
18	153392	0	F8	+	T	C	C	C				exon	synonymous	NM_183331	R	R
18	154089	0	F8	+	C	T	T	T				intron		NM_183331
18	154127	0	F8	+	C	A	A	A				intron		NM_183331
18	154134	0	F8	+	G	T	T	T				intron		NM_183331
18	154295	0	F8	+	T	C	C	C				intron		NM_183331
18	154327	0.006	F8	+	A	G	G	G				intron		NM_183331
18	154378	0.001	F8	+	C	T	T	T				intron		NM_183331
18	154623	0.009	F8	+	A	G	G	G				intron		NM_183331
18	154642	0	F8	+	C	T	T	T				intron		NM_183331
18	154806	0	F8	+	G		A					intron		NM_183331
18	154864	0	F8	+	G	A	A	A				intron		NM_183331
18	154937	0	F8	+	G	A	A					intron		NM_183331
18	155126	0	F8	+	C	A	A	A				intron		NM_183331
18	155256	0.987	F8	+	A	G	G	G				exon	nonsynonymous	NM_183331	R	Q
18	155544	0.271	F8	+	T	C	C	C				exon	synonymous	NM_183331	L	L
18	155652	0.001	F8	+	C	T	T	T				intron		NM_183331
18	155742	0	F8	+	C	A	A	A				intron		NM_183331
18	155892	0	F8	+	G	A	A					intron		NM_183331
18	155922	0	F8	+	C	G	G	G				intron		NM_183331
18	155994	0	F8	+	G			T		T		intron		NM_183331
18	156340	0	F8	+	T	A	A					intron		NM_183331
18	156615	0	F8	+	G	A	A	A				intron		NM_183331
18	156618	0	F8	+	G	C	C	C				intron		NM_183331
18	156674	0.001	F8	+	C	T	T	T				intron		NM_183331
18	156818	0.001	F8	+	A		G					intron		NM_183331
18	156824	0.004	F8	+	C	T	T					intron		NM_183331
18	156825	0.004	F8	+	A	G	G					intron		NM_183331
18	156830	0.001	F8	+	C		T					intron		NM_183331
18	156932	0.799	F8	+	A	T	T	T				exon	synonymous	NM_183331	R	R
18	157096	0	F8	+	T			G				intron		NM_183331
18	157100	0	F8	+	T			C				intron		NM_183331
18	157564	0	F8	+	G	A	A	A				intron		NM_183331
18	157773	0.5	F8	+	T	G	G	G				exon	synonymous	NM_183331	L	L
18	157798	0.5	F8	+	A		G					intron		NM_183331
18	158156	0.024	F8	+	C	T	T	T				exon	synonymous	NM_183331	A	A
18	158280	0	F8	+	T	C	C	C				intron		NM_183331
18	158570	0	F8	+	T	C	C	C				exon	nonsynonymous	NM_183331	R	C
18	158750	0.002	F8	+	C		A					intron		NM_183331
18	158752	0.001	F8	+	T		C					intron		NM_183331
18	158844	0.001	F8	+	T	C	C	C				intron		NM_183331
18	158851	0.001	F8	+	G	A	A	A				intron		NM_183331
18	159010	0.001	F8	+	T	C	C	C				intron		NM_183331
18	159185	0.001	F8	+	C	A	A	A				intron		NM_183331
18	159221	0.001	F8	+	T	C	C	C				intron		NM_183331
18	159223	0.001	F8	+	G	T	T					intron		NM_183331
18	159427	0.001	F8	+	A	C	C	C				intron		NM_183331
18	159867	0.001	F8	+	T	C	C					intron		NM_183331
18	159872	0.001	F8	+	G	C	C					intron		NM_183331
18	160050	0.001	F8	+	T	C	C	C				intron		NM_183331
18	160754	0.004	F8	+	C	T	T	T				3utrs,exon		NM_183331
18	161051	0.06	F8	+	T	C	C					3utrs,exon		NM_183331
18	161480	0.02	F8	+	A	G	G					3utrs,exon		NM_183331
18	161482	0.03	F8	+	A	G	G					3utrs,exon		NM_183331
18	161514	0.025	F8	+	A	G	G					3utrs,exon		NM_183331
18	161672	0	F8	+	T	A	A	A				3utrs,exon		NM_183331
18	161673	0	F8	+	A	C	C	C				3utrs,exon		NM_183331
18	161860	0	F8	+	T	C	C	C				3utrs,exon		NM_183331
18	162363	0			A	C	C	C
18	162778	0.003			C		T
18	162871	0.048			A	G	G	G
18	162953	0.003			A	G	G	G
18	163067	0.019			G	C	C	C
18	163155	0.019			G	T	T
18	163195	0.019			G	A	A	A
18	163436	0.019			A	T	T
18	163508	0.009			T	G	G
18	163849	0.005			A	G	G	G
18	164094	0			C	G	G	G
18	164126	0			G	T	T	T
18	164760	0.001			G	A	A	A
18	164889	0			A	T	T	T
18	165040	0.008			A	G	G	G
18	165498	0			T	C	C	C
18	166055	0.001			C	T	T	T
18	166084	0.001			C	T	T	T
18	166133	0.002			C	A	A	A
18	166161	0.003			T	C	C
18	166341	0			C	T	T	T
18	166449	0.055			T	A	A	A
18	166698	0			T	C	C	C
18	166805	0.001			C	T	T	T
18	166920	0.004			C	T	T	T
18	167301	0.002			T	G	G	G
18	167849	0			C	T	T	T
18	167987	0.018			C	A	A	A
18	168147	0			G	A	A
18	168248	0.002			G	A	A	A
18	168296	0.077			G	A	A	A
18	168468	0.016			T			G
18	168536	0.004			T	C	C	C
18	168581	0.004			A	T	T	T
18	169037	0.022			G	C	C	C
18	169196	0			T	C	C	C
18	169576	0			A	G	G	G	G
18	169764	0			A		G
18	169768	0			G		A
18	169946	0			G		A
18	169950	0			G		A
18	169954	0			A		G
18	169958	0			A		G
18	170849	0.003			A	G	G	G
18	171367	0.004			A	G	G	G
18	171526	0.002			T	C	C	C
18	172573	0.002			G	C	C	C
18	172934	0.206			A	G	G	G
18	173391	0.206			G	A	A
18	173411	0.206			T		C
18	173412	0.206			G		A
18	173419	0.206			T		G
18	173426	0.206			G		A
18	173535	0.206			A	G	G
18	173732	0.206			A	G	G
18	173852	0.206			A	G	G
18	174203	0.206			C	T	T	T
18	174389	0.206			C	T	T
18	174638	0.007			G	A	A	A
18	174840	0.033			G	A	A	A
18	175089	0.033			T		C
18	175313	0.003			T	C	C	C
18	175542	0.07			T	C	C
18	176587	0.07			A	T	T	T
18	176629	0.07			G	A	A	A
18	177729	0.07			T	G	G	G
18	177737	0.07			A	C	C	C
18	177996	0.07			C	T	T	T
18	178042	0.07			T	G	G	G
18	178209	0.07			G		A	A
18	178237	0.07			C		A
18	178315	0.07			A	G	G	G
18	178537	0.07			C	T	T	T
18	179639	0.07			T	C	C	C
18	180007	0.07			C	T	T	T
18	180782	0.07			C	T	T	T
18	180891	0.07			C	T	T	T
18	180961	0.07			A		G	G
18	181141	0.07			G			C
18	181409	0.07			A	T	T	T
18	181607	0.07			T	G	G	G
18	181655	0.07			T	G	G	G
18	181741	0.07			G	A	A	A
18	182172	0.07			G			T
18	182766	0.092			A		C
18	182768	0.082			A			T
18	182848	0.008			T	C	C	C
18	182959	0.008			A	G	G	G
18	183174	0.008			C	T	T
18	183321	0.001			A	G	G	G
18	183567	0.026			A	C	C	C
18	184189	0			T	A	A	A
18	184520	0			A	C	C	C
18	184813	0			G	A	A	A
18	184866	0			T	C	C	C
18	184921	0			A	G	G	G
18	185076	0			G	A	A	A
18	187286	0			A					T	T
18	187289	0			A					T	T
18	189016	0			G	T	T	T
18	189645	0			C	T	T	T
18	189853	0			T	C	C	C
18	190013	0			A	C	C	C
18	190625	0			C	T	T	T
18	190653	0			A	C	C	C
18	190891	0			G	A	A
18	190945	0			G	A	A
18	190947	0			C	T	T
18	191170	0			C	T	T	T
18	191224	0			T	C	C
18	191254	0			C	G	G
18	191994	0			A	G	G	G
18	192140	0			C	T	T	T
18	192752	0			A	T	T	T
18	192857	0			A	G	G
18	193314	0			T	C	C	C
18	193655	0			C	T	T	T
18	193891	0			A	C	C
18	194183	0			T	A	A
18	194263	0			C	T	T
18	194494	0			T	G	G
18	195072	0			A	G	G	G
18	195214	0			G	A	A	A
18	195293	0			T	C	C
18	195336	0			A	G	G	G
18	195384	0			C	T	T	T
18	195961	0			T	C	C	C
18	196076	0			G	T	T
18	196080	0			A	C	C
18	196336	0			T	C	C
18	196537	0			G	T	T
18	197538	0			G	A	A
18	197658	0			T	C	C	C
18	198284	0			G	C	C	C
18	198626	0			T	C	C	C
18	198627	0			T	C	C	C
18	199444	0			T					G
18	200547	0.002			A		G	G
18	200620	0.002			C		T
18	201481	0.002			G	A	A	A
18	201832	0.001			T	C	C	C
18	202144	0.003			T	C	C	C
18	202752	0.003			T	C	C
18	202893	0.042			A		G
18	205473	0			A	G	G
18	205490	0.033			C	T	T
18	206126	0	Mtmr1	+	C	G	G	G				intron		XM_001059230|NM_001191725|XM_228644
18	206133	0	Mtmr1	+	C	G	G					intron		XM_001059230|NM_001191725|XM_228644
18	207090	0	Mtmr1	+	C	G	G	G				intron		XM_001059230|NM_001191725|XM_228644
18	207233	0.003	Mtmr1	+	G	C	C	C				intron		XM_001059230|NM_001191725|XM_228644
18	207409	0.003	Mtmr1	+	G	A	A					intron		XM_001059230|XM_228644|NM_001191725
18	208039	0	Mtmr1	+	A	G	G	G				intron		XM_001059230|NM_001191725|XM_228644
18	209411	0	Mtmr1	+	A	G	G	G				intron		XM_001059230|NM_001191725|XM_228644
18	209796	0	Mtmr1	+	A	T	T	T				intron		XM_001059230|NM_001191725|XM_228644
18	210260	0	Mtmr1	+	A	T	T	T				intron		XM_001059230|NM_001191725|XM_228644
18	210564	0	Mtmr1	+	C	T	T	T				intron		XM_001059230|NM_001191725|XM_228644
18	211565	0	Mtmr1	+	T	C	C	C				intron		NM_001191725|XM_228644|XM_001059230
18	211917	0.007	Mtmr1	+	G	T	T					intron		XM_001059230|NM_001191725|XM_228644
18	212511	0.001	Mtmr1	+	T	C	C	C				intron		XM_001059230|NM_001191725|XM_228644
18	212562	0.015	Mtmr1	+	C		A					intron		XM_001059230|NM_001191725|XM_228644
18	213244	0	Mtmr1	+	A	G	G	G				intron		XM_001059230|NM_001191725|XM_228644
18	213277	0.007	Mtmr1	+	C	T	T	T				intron		XM_001059230|NM_001191725|XM_228644
18	213485	0	Mtmr1	+	C	T	T	T				intron		XM_001059230|NM_001191725|XM_228644
18	213602	0.003	Mtmr1	+	G	A	A	A				intron		XM_001059230|NM_001191725|XM_228644
18	214479	0.001	Mtmr1	+	C	T	T	T				intron		XM_001059230|NM_001191725|XM_228644
18	214590	0	Mtmr1	+	A	G	G	G				intron		XM_001059230|NM_001191725|XM_228644
18	214914	0.003	Mtmr1	+	A	G	G	G				intron		XM_001059230|NM_001191725|XM_228644
18	215585	0.003	Mtmr1	+	G	A	A					intron		XM_001059230|NM_001191725|XM_228644
18	216207	0.015	Mtmr1	+	C	T	T	T				intron		XM_001059230|NM_001191725|XM_228644
18	217284	0.999	Mtmr1	+	C	T	T	T				intron		XM_001059230|NM_001191725|XM_228644
18	218010	0	Mtmr1	+	G	A	A	A				intron		XM_001059230|NM_001191725|XM_228644
18	219263	0	Mtmr1	+	T	C	C	C				intron		XM_001059230|NM_001191725|XM_228644
18	220167	0	Mtmr1	+	T	C	C	C				intron		XM_001059230|NM_001191725|XM_228644
18	220435	0	Mtmr1	+	C	T	T	T				intron		XM_001059230|NM_001191725|XM_228644
18	221045	0.996	Mtmr1	+	T	C	C	C				intron|exon	synonymous	XM_001059230|NM_001191725|XM_228644	T	T
18	221395	0.999	Mtmr1	+	C	T	T	T				intron|exon	synonymous	XM_001059230|NM_001191725|XM_228644	L
18	221995	0.999	Mtmr1	+	T		C					intron		XM_001059230|NM_001191725|XM_228644
18	221997	0.999	Mtmr1	+	T		C					intron		XM_001059230|NM_001191725|XM_228644
18	222168	0	Mtmr1	+	C	T		T				intron		XM_001059230|NM_001191725|XM_228644
18	222169	0	Mtmr1	+	T	G	G	G				intron		XM_001059230|NM_001191725|XM_228644
18	222384	0	Mtmr1	+	C		T					intron		XM_001059230|NM_001191725|XM_228644
18	222492	0.041	Mtmr1	+	C	T	T					intron		XM_001059230|NM_001191725|XM_228644
18	223330	0.009	Mtmr1	+	C	T	T	T				intron		XM_001059230|NM_001191725|XM_228644
18	223341	0	Mtmr1	+	G	T	T	T				intron		XM_001059230|NM_001191725|XM_228644
18	223532	0	Mtmr1	+	A		G	G				intron		XM_001059230|NM_001191725|XM_228644
18	223823	0.001	Mtmr1	+	T	C	C	C				intron		XM_001059230|NM_001191725|XM_228644
18	224089	0.981	Mtmr1	+	C					A		intron		XM_001059230|XM_228644|NM_001191725
18	224373	0.006	Mtmr1	+	G	A	A					intron		XM_001059230|NM_001191725|XM_228644
18	224576	1	Mtmr1	+	C	T	T	T				intron|exon	synonymous	XM_001059230|NM_001191725|XM_228644	S	S
18	224789	0.031	Mtmr1	+	A	G	G	G				intron		XM_001059230|NM_001191725|XM_228644
18	225130	0.001	Mtmr1	+	C	T	T					intron		XM_001059230|NM_001191725|XM_228644
18	225167	0.002	Mtmr1	+	A	G	G	G				intron		XM_001059230|NM_001191725|XM_228644
18	225938	0.003	Mtmr1	+	T	G	G	G				intron		XM_001059230|NM_001191725|XM_228644
18	226701	0	Mtmr1	+	G	A	A	A				intron		XM_228644|NM_001191725|XM_001059230
18	229202	0	Mtmr1	+	T	C	C	C				intron		XM_001059230|NM_001191725|XM_228644
18	229238	0.006	Mtmr1	+	T	C	C	C				intron		XM_001059230|NM_001191725|XM_228644
18	230157	1	Mtmr1	+	T	C	C	C				intron|exon	synonymous	NM_001191725|XM_228644|XM_001059230	F	F
18	230418	0	Mtmr1	+	A	G	G	G				intron		XM_001059230|NM_001191725|XM_228644
18	230870	0	Mtmr1	+	C	T	T	T				intron		XM_001059230|NM_001191725|XM_228644
18	231411	0	Mtmr1	+	A	G	G	G				intron		XM_001059230|NM_001191725|XM_228644
18	231730	0	Mtmr1	+	T	C	C	C				intron		XM_001059230|NM_001191725|XM_228644
18	231857	0	Mtmr1	+	G	A	A	A				intron		XM_001059230|NM_001191725|XM_228644
18	232084	0.005	Mtmr1	+	T	C	C	C				intron		XM_001059230|NM_001191725|XM_228644
18	232368	0.001	Mtmr1	+	C						A	intron		XM_001059230|NM_001191725|XM_228644
18	233118	0.018	Mtmr1	+	G	T	T	T				intron		XM_001059230|NM_001191725|XM_228644
18	233856	0.002	Mtmr1	+	C	T	T	T				intron		XM_001059230|NM_001191725|XM_228644
18	234260	0	Mtmr1	+	T	C	C					intron		XM_001059230|NM_001191725|XM_228644
18	234365	0.002	Mtmr1	+	A	G	G	G				intron		XM_001059230|NM_001191725|XM_228644
18	234900	0.003	Mtmr1	+	C	T	T	T				intron		XM_001059230|NM_001191725|XM_228644
18	235126	0.096	Mtmr1	+	A					C		intron		XM_228644|NM_001191725|XM_001059230
18	235293	1	Mtmr1	+	C	T	T	T				intron|exon	synonymous	XM_001059230|NM_001191725|XM_228644	F
18	235701	0	Mtmr1	+	C	T	T	T				intron		XM_001059230|NM_001191725|XM_228644
18	237132	0	Mtmr1	+	C	T	T	T				intron		XM_001059230|NM_001191725|XM_228644
18	238408	0.07	Mtmr1	+	G					T		intron|3utrs,exon		XM_001059230|NM_001191725|XM_228644
18	238600	0	Mtmr1	+	A	C	C	C				intron|3utrs,exon		XM_001059230|NM_001191725|XM_228644
18	239169	0			G	A	A	A
18	239426	0.001			C	T	T	T
18	239706	0.001			T		A
18	240508	0			G	C	C	C
18	240569	0			G	C	C	C
18	240755	0			T	C	C	C
18	240869	0			T	A	A
18	240958	0			C	T	T	T
18	240988	0			T			C
18	241536	0			A	C	C	C
18	242263	0.001			T	C	C
18	242316	0			A	G	G	G
18	243031	0			A	G	G	G
18	243079	0.003			G	T	T	T
18	244272	0			G	A	A	A
18	244542	0.002			C	A	A	A
18	244853	0.002			C	T	T	T
18	245603	0			T	A	A	A
18	246507	0			T	C	C	C
18	247078	0			A	G	G
18	247393	0			C	T	T
18	247751	0			A	G	G	G
18	248725	0			A		G
18	248729	0			T		C
18	249279	0			T	C	C
18	249633	0.012			T	A	A
18	249746	0.003			C	A	A	A
18	249756	0.003			A	G	G	G
18	250094	0.014			C	A	A
18	251289	0			C	T	T	T
18	251401	0			A	G	G	G
18	251532	0.009			T	C	C	C
18	251795	0.001			G	A	A	A
18	252416	0.002			T	C	C	C
18	252979	0.002			G	A	A
18	252984	0.002			T	C	C
18	253028	0.001			G		T	T
18	260615	0.001			T		C
18	260635	0.001			C		A
18	260942	0.001			T	C	C
18	261247	0.001			A		C
18	263699	0.001			T		C
18	263738	0.001			C		G
18	263743	0.001			G		A
18	264035	0.001			C	T	T
18	264038	0.001			G	A	A
18	264055	0.001			A	C	C
18	264073	0.001			C	T	T
18	264174	0.001			C	T	T
18	264190	0.001			T	G	G
18	264206	0.001			T				C
18	265564	0			A	G	G	G
18	265634	0			A	C	C	C
18	265749	0			A	T	T	T
18	266698	0			C	T	T	T
18	266734	0			A	G	G	G
18	266781	0			A	G	G	G
18	267558	0			C	A	A
18	267588	0			T	A
18	267591	0			C	A
18	267781	0			T	C	C
18	268048	0			G	T	T
18	272669	0			C						A
18	281951	0			C		T
18	281955	0			A		G
18	282469	0			A	C	C
18	283233	0			T	C	C	C
18	283752	0			A	G	G	G
18	284096	0			C	G	G	G
18	284467	0			T			C
18	284621	0			A		C	C
18	285526	0			G	T	T	T
18	287019	0			T	G	G
18	287686	0			G		C
18	287770	0			C	T	T
18	288090	0			A	G	G	G
18	288183	0			G	A	A	A
18	288503	0			A	T	T	T
18	288620	0			C	T	T
18	289080	0			T					A
18	289096	0			C			T
18	289110	0			C					A
18	289126	0			T					C
18	289168	0			T		C
18	289768	0			C	T	T
18	290585	0			C	T	T	T
18	291150	0			G	A	A	A
18	291364	0			A	T	T	T
18	293848	0			G	A	A	A
18	293892	0			G	A	A	A
18	294112	0			T	G	G	G
18	294759	0			T	C	C	C
18	296016	0			C	A	A	A
18	296528	0			C	T	T
18	297215	0			T		C
18	297216	0			T	C	C
18	297217	0			T		G
18	297359	0			T		C
18	297418	0			T		C	C			C
18	297620	0			G		C
18	297628	0			G		C
18	298685	0			C	A	A	A
18	300138	0			C	T	T
18	300788	0			T	C	C	C
18	300886	0			C	A	A	A
18	302549	0			G	A	A	A
18	302581	0			G	A	A	A
18	303362	0			A		C
18	303482	0.001			C	T	T	T
18	304150	0			A	G	G	G
18	317498	0			G	C	C
18	317553	0			C	G	G
18	317820	0			G	C	C
18	317894	0			C	T	T
18	317895	0			C	T	T
18	317899	0			C	T	T
18	318008	0.08			A	T	T
18	318054	0.033			C	A	A
18	318134	0.058			A	T	T
18	318565	0.002			G	A	A	A
18	318738	0.002			A	G	G	G
18	318740	0.002			T	G	G	G
18	318910	0.002			A	C	C	C
18	319044	0.002			C	T	T	T
18	319099	0.002			G	A	A	A
18	320417	0.002			A	C	C	C
18	320832	0.002			T	C	C	C
18	321500	0.002			T	G	G	G
18	321913	0.002			T	G	G	G
18	322029	0.002			G	C	C	C
18	322575	0.004			T	A	A	A
18	323654	0			A	C	C	C
18	323810	0.006			C	T	T	T
18	324086	0.001			T	G	G	G
18	324848	0.008			G			A
18	326123	0.008			C	T	T	T
18	326346	0.008			G			T
18	327007	0.008			C	T	T	T
18	327353	0.008			C	A	A	A
18	327767	0.008			C	T	T
18	328641	0.008			G	T	T	T
18	328642	0.008			A	C	C	C
18	328743	0.008			A	T	T	T
18	330677	0.008			A		G
18	330757	0.008			G	A	A	A
18	331356	0.008			T	G	G	G
18	331470	0.008			C	A	A
18	331613	0.008			G	T	T
18	331669	0.008			A	T
18	331670	0.008			T	C
18	331732	0.008			A	G	G	G
18	331759	0.008			C	T	T
18	331938	0.008			T	C	C
18	340086	0.008			A	T	T
18	340229	0.008			T		C
18	340254	0.008			A		C
18	340525	0.008			C	G	G
18	340536	0.008			G	C	C
18	340557	0.008			A		G
18	340579	0.008			G		A
18	340655	0.008			A	T
18	341108	0.008			G	A	A
18	341146	0.008			T	C	C
18	341171	0.008			T	C	C
18	341195	0.008			A		T
18	341467	0.008			G				T
18	341633	0.008			G	T	T
18	341705	0.008			C		T
18	341807	0.008			A	G	G
18	341818	0.008			G				A
18	341962	0.008			T	G	G	G
18	341998	0.008			A	G	G
18	342134	0.008			T	A	A
18	342138	0.008			A	C	C
18	342271	0.008			T	G	G	G
18	342862	0.008			G				C
18	343296	0.008			C		T
18	343878	0.008			C	T	T
18	343965	0.008			A	C	C	C
18	345190	0.008			G			T
18	346734	0.008			A		G	G		G	G
18	347389	0.006	Zfp616	+	T	G	G	G				exon	nonsynonymous	XM_002728519	K	N
18	347895	0	Zfp616	+	A	C	C	C				intron		XM_002728519
18	347998	0.002	Zfp616	+	A	C	C	C				intron		XM_002728519
18	348669	0.001	Zfp616	+	C	T	T	T				intron		XM_002728519
18	348719	0.001	Zfp616	+	A	G	G	G				intron		XM_002728519
18	353187	0	Zfp616	+	A	C	C					intron		XM_002728519
18	353197	0.001	Zfp616	+	C	T	T					intron		XM_002728519
18	353644	0.002	Zfp616	+	C	A	A					intron		XM_002728519
18	353876	0.002	Zfp616	+	T	C	C	C				intron		XM_002728519
18	354854	0.002	Zfp616	+	G	A	A	A				intron		XM_002728519
18	354917	0.002	Zfp616	+	T	C	C	C				intron		XM_002728519
18	354976	0.002	Zfp616	+	T	C	C	C				intron		XM_002728519
18	355712	0.002	Zfp616	+	T	C	C	C				intron		XM_002728519
18	355730	0.002	Zfp616	+	G	A	A					intron		XM_002728519
18	355740	0.002	Zfp616	+	A					C		intron		XM_002728519
18	356037	0.002	Zfp616	+	G		T					intron		XM_002728519
18	360089	0.002	Zfp616	+	C	T	T	T				intron		XM_002728519
18	360228	0.002	Zfp616	+	A	T	T					intron		XM_002728519
18	361051	0.002	Zfp616	+	C	T	T					intron		XM_002728519
18	361306	0.002	Zfp616	+	C	T	T	T				intron		XM_002728519
18	361323	0	Zfp616	+	G		A					intron		XM_002728519
18	361463	0	Zfp616	+	T		C					intron		XM_002728519
18	361497	0	Zfp616	+	G		T					intron		XM_002728519
18	361554	0	Zfp616	+	C	A	A					intron		XM_002728519
18	361773	0.003	Zfp616	+	A	C	C	C				intron		XM_002728519
18	361834	0	Zfp616	+	C	A	A	A				intron		XM_002728519
18	361972	0	Zfp616	+	C		T					intron		XM_002728519
18	361992	0.028	Zfp616	+	C	G	G	G				intron		XM_002728519
18	362015	0.092	Zfp616	+	G			C				intron		XM_002728519
18	362077	0.091	Zfp616	+	A	G	G					intron		XM_002728519
18	362515	0.001	Zfp616	+	T		C	C				intron		XM_002728519
18	362630	0.001	Zfp616	+	G	A	A					intron		XM_002728519
18	363230	0.002	Zfp616	+	C		T					exon	synonymous	XM_002728519	S	S
18	363822	0.09	Zfp616	+	C		G					exon	synonymous	XM_002728519	G	G
18	363838	0.001	Zfp616	+	A		T					exon	nonsynonymous	XM_002728519	S	T
18	363845	0.001	Zfp616	+	A		G					exon	nonsynonymous	XM_002728519	S	N
18	363865	0.004	Zfp616	+	A		G					exon	nonsynonymous	XM_002728519	V	I
18	364223	0	Zfp616	+	G	T	T					exon	nonsynonymous	XM_002728519	S	A
18	364313	0	Zfp616	+	A		G					exon	nonsynonymous	XM_002728519	G	S
18	364453	0.001	Zfp616	+	G	A	A					exon	synonymous	XM_002728519	E	E
18	366382	0.001	Zfp616	+	G	A	A					intron		XM_002728519
18	366485	0.001	Zfp616	+	T	C	C					intron		XM_002728519
18	366665	0.001	Zfp616	+	T	G	G	G				intron		XM_002728519
18	366719	0.001	Zfp616	+	C	G	G					intron		XM_002728519
18	366744	0.001	Zfp616	+	G	C	C					intron		XM_002728519
18	366974	0.001	Zfp616	+	T	G	G					intron		XM_002728519
18	367042	0.001	Zfp616	+	A	G	G					intron		XM_002728519
18	367348	0.001	Zfp616	+	T	A	A					intron		XM_002728519
18	367366	0.001	Zfp616	+	T	A	A					intron		XM_002728519
18	367418	0.001	Zfp616	+	T	C	C	C				intron		XM_002728519
18	367527	0.001	Zfp616	+	C	A	A					intron		XM_002728519
18	367692	0.001	Zfp616	+	C	A	A	A				intron		XM_002728519
18	369406	0.001			C		G
18	369619	0.001			G	A	A
18	369622	0.001			G	T	T
18	369647	0.001			A	C	C
18	369691	0.001			C				T
18	370215	0.001			T		C
18	370222	0.001			T		C
18	370235	0.001			G	A	A
18	370303	0.001			C		T
18	370338	0.001			C		A
18	370352	0.001			C		A
18	370378	0.001			G		T
18	370442	0.001			C		A
18	371297	0.001			G	C	C
18	371571	0.001			T	C	C
18	372192	0.001			A	T	T
18	372196	0.001			T	C	C
18	373622	0.001			G	A	A
18	373971	0.001			C	T	T	T
18	374072	0.001			T	A	A
18	374080	0.001			T	C	C
18	374322	0.001			C			G
18	374376	0.001			G	T	T
18	374647	0.001			T	C	C
18	374698	0.001			A	G	G
18	374702	0.001			C	T	T	T
18	375146	0.001			A	G	G
18	376452	0.001			A		G
18	376727	0.001			A	T	T
18	376851	0.001			G	C	C
18	377145	0.001			G	A	A
18	377942	0.001			A	C	C
18	378396	0.001			T		C
18	378758	0.001			C		A
18	379473	0.001			C		A
18	379682	0.001			T	G	G
18	379872	0.001			C	A	A
18	380312	0.001			A		T
18	380344	0.001			C		A
18	380559	0.001			G	T	T
18	381121	0.001			A	T	T
18	381194	0.001			T			C
18	381371	0.001			G	A	A
18	381415	0.001			T	A	A
18	381444	0.001			A	G	G
18	381510	0.001			A	C	C
18	381652	0.001			C	A	A	A
18	382224	0.001			G	C	C
18	382225	0.001			G	A	A
18	382398	0.001			T		C
18	382640	0.001			T	C	C
18	382652	0.001			G	C	C
18	382677	0.001			A	C	C
18	382971	0.001			T	A	A
18	382995	0.001			G	C	C
18	383210	0.001			A	C	C	C
18	383657	0.001			T	C	C
18	383809	0.003			A	T	T	T
18	384615	0.001			A	G	G
18	385907	0.001			G			T
18	385912	0.001			T		G
18	387070	0.001			C	T	T
18	387165	0.001			A	G	G
18	387166	0.001			T	C	C
18	387351	0.001			C	A	A
18	387678	0.001			A	T	T
18	388027	0.001			T	G	G
18	388037	0.001			G	T	T
18	388060	0.001			G	C	C
18	388061	0.001			G	A	A
18	388064	0.001			T	C	C
18	388302	0.001			C		A
18	388492	0.001			T		C
18	388775	0.001			C	G	G
18	388790	0.001			C	G	G
18	389019	0.001			C		T	T
18	389023	0.001			C				T
18	389420	0.001			A	G	G	G
18	389686	0.001			C	T	T
18	390148	0.001			G	C	C
18	390813	0.001			G	C	C	C
18	391104	0.001			C	T	T
18	391395	0.001			T	G	G
18	391956	0.001			A	T	T	T
18	392152	0.001			T	A	A
18	392294	0.001			G	A	A
18	392433	0.001			G	T	T
18	392601	0.001			C	T	T
18	392878	0.001			T		G	G
18	393029	0.001			C	G
18	393034	0.001			G	T
18	393558	0.001			A		G
18	393623	0.001			G	T	T
18	394056	0.001			A	T	T
18	394073	0.001			C	G	G
18	394229	0.001			T	C	C
18	394237	0.001			T	A	A
18	394238	0.001			T	C	C
18	394656	0.001			T	C	C	C
18	394780	0.001			C	G	G	G
18	394935	0.001			C	T	T
18	394938	0.001			C	T	T
18	394975	0.001			T	A	A	A
18	394999	0.001			A	G	G	G
18	395051	0.001			T	C	C
18	395170	0.001			G	A	A
18	398652	0.001			A	G	G
18	398730	0.001			G		A
18	399161	0.001			C	T	T
18	399304	0.001			G	A	A	A
18	399831	0.001			C		A
18	399952	0.001			C		A
18	400174	0.001			C		G
18	400355	0.001			G	A	A
18	400356	0.001			G	C	C
18	400577	0.001			T	G	G
18	400703	0.001			T	G	G	G
18	400842	0.001			T	G	G
18	401021	0.001			G	T	T
18	401032	0.001			G	C
18	401033	0.001			A	G	G
18	401036	0.001			T	G	G
18	401543	0.001			G	T	T
18	401558	0.001			G	T	T
18	401560	0.001			C	T	T
18	401573	0.001			G	A	A
18	401647	0.001			G		T
18	401651	0.001			G		T
18	403171	0.151	LOC100360395	+	G		T
18	403342	0.007	LOC100360395	+	G	A	A
18	403350	0.002	LOC100360395	+	T	C	C
18	403389	0.001	LOC100360395	+	C	A	A
18	403394	0.005	LOC100360395	+	A		C
18	404346	0.002			C	A	A	A
18	404551	0			G	A	A
18	404560	0			G	A	A
18	405131	0.019			A		G
18	405133	0.018			A	G	G
18	405217	0			G	A	A
18	405432	0			G		A
18	405640	0			T	G	G
18	405651	0.001			G	A	A
18	406544	0.001			A	C	C	C
18	406594	0.001			G	T	T
18	406626	0.001			A		G
18	406692	0.001			C	T	T
18	406697	0.001			C		G
18	406717	0.001			A		G
18	406763	0.001			C	T	T	T
18	406767	0.001			A	G	G	G
18	406827	0.001			G		C
18	406923	0.001			T	A	A		A
18	406950	0.001			C	A	A	A
18	407043	0.001			A		G
18	409811	0.001			A					T
18	409825	0.001			C					T
18	409894	0.001			T	G	G
18	410609	0.001			T		G
18	411088	0.001			G	C	C
18	411190	0.001			A	G	G
18	411246	0.001			A	T	T
18	411263	0.001			G	A	A
18	411685	0.001			T		C
18	412571	0.001			C	T	T
18	412869	0.001			G	C	C	C
18	413037	0.001			G	A	A	A
18	413257	0.001			A	G	G
18	413395	0.001			T	A	A
18	413485	0.001			C		A
18	413670	0.001			A		C
18	413970	0.002			C		A
18	414205	0			C		T
18	414222	0			G		T
18	414230	0			G		A
18	414362	0.207			T	G	G
18	414438	0.01			T	C	C	C
18	414455	0.962			A	T	T
18	414595	0.008			G	A	A
18	419849	0.008			T			A
18	426102	0.008			T	G	G
18	426590	0			C	T	T	T
18	428015	0			G	T	T
18	428229	0			C	T		T
18	428230	0			T	C		C
18	428363	0			A	T	T
18	428469	0			C	A	A
18	428856	0.004			T	C	C
18	429336	0			A	C	C	C
18	429690	0			G	T
18	431563	0.006			A		G
18	431624	0.031			T		A
18	431770	0.031			C	A	A
18	431878	0.031			T	C	C	C
18	431995	0.031			G		C
18	432119	0.031			A	G	G
18	432206	0.031			C		T
18	432335	0.031			T			C
18	432350	0.031			C	T	T	T
18	432596	0.031			T	G
18	432674	0.031			C	T	T	T
18	433250	0.031			G	C	C
18	433288	0.031			A	G	G
18	433356	0.031			A	T	T
18	433372	0.031			C		A
18	434492	0.031			G	A	A	A
18	434733	0.031			C	A	A
18	434764	0.031			A	G	G
18	434864	0.031			C	G	G
18	434883	0.031			A	C	C
18	434916	0.031			A	T	T
18	434945	0.031			G	T	T	T
18	435129	0.031			G	A	A	A
18	435882	0.031			G	A	A	A
18	436616	0.031			C	A	A
18	436656	0.031			A	G	G
18	436657	0.031			T	C	C
18	437109	0.031			T	C	C
18	437177	0.031			T	C	C
18	438322	0.031			A	C	C	C
18	438544	0.031			T	G	G
18	438546	0.031			C	A	A
18	438612	0.031			A	T	T
18	438631	0.031			T	G	G
18	438838	0.031			G	T	T
18	439034	0.031			G	C	C	C
18	439234	0.031			A		G
18	439524	0.031			C		T
18	439587	0.031			T		A
18	439588	0.031			T		G
18	439652	0.031			T		A
18	439765	0.031			C		A
18	439844	0.031			A		G
18	440552	0.031			G	T	T	T
18	441120	0.031			T	C
18	441138	0.031			T	A	A
18	441820	0.031			A		C
18	441838	0.031			C	G	G
18	441839	0.031			T	G	G
18	441847	0.031			T		A
18	443254	0.031			T	G	G
18	443764	0.001			G		A	A
18	443946	0			C	T	T
18	443947	0			C	A	A
18	443960	0			G	A	A	A
18	444086	0			T	A	A	A
18	444140	0.002			T			C
18	444143	0.002			A	T	T
18	444345	0.001			G	A	A
18	444382	0			T	C	C
18	444812	0			C	A	A	A
18	444839	0			A	G	G	G
18	444866	0			G			C
18	445153	0			A		T
18	445183	0.01			A	G	G	G
18	445226	0.001			T	A	A
18	445227	0.001			C		G
18	445306	0.001			G	A	A
18	445315	0.001			T	C	C	C
18	445330	0.001			T	A	A
18	445332	0.001			C	T	T
18	445393	0.144			A		C
18	445758	0.041			A	C	C		C
18	445829	0.001			G		C
18	445895	0.001			T		C
18	445978	0			G	A
18	446003	0.005			T		A
18	446322	0.005			T	A	A
18	446640	0.002			G	C	C
18	446754	0.024			C	T	T
18	446881	0.007			G	A	A
18	447052	0.001			T	C	C
18	447132	0			C	A	A	A
18	447135	0			C	T	T	T
18	447291	0			C	T	T
18	447700	0.002			T	C	C
18	448107	0.002			T	A	A
18	448136	0.002			G	C	C
18	448149	0.002			T	C	C
18	448150	0.002			C	A
18	448499	0.002			C	G	G
18	448670	0.002			C		T
18	448682	0.002			C	T	T	T
18	448822	0.002			G	A	A	A
18	448998	0.002			C		A
18	449028	0.002			G	T
18	449134	0.002			C		A
18	449453	0.002			T	G	G	G
18	449533	0.002			T	A	A
18	449861	0.002			G	T
18	449862	0.002			T	C
18	450016	0.002			T	G	G	G
18	450085	0.002			G	A	A
18	450135	0.002			T	C	C	C
18	450263	0.002			A	C	C
18	450565	0.002			G		A
18	450825	0.002			A		G
18	451331	0.002			G	A	A	A
18	451510	0.002			T	C	C	C
18	452024	0.001			A	T	T	T
18	452716	0.001			A	T	T	T
18	453220	0.001			G		T
18	454281	0.001			A	C	C	C
18	454503	0.001			A	G	G	G
18	454847	0.001			T	A	A	A
18	455246	0.001			C	T	T	T
18	455562	0.001			C		T
18	456136	0.001			G	C	C	C
18	456328	0.001			G	T	T
18	456329	0.001			A	C	C
18	457217	0.004			C		T
18	457344	0.001			G		A
18	457848	0.001			T	G	G	G
18	458815	0.001			C	G	G
18	459199	0.001			A	T	T
18	459389	0.001			A		G
18	459516	0.001			C		G
18	459539	0.001			C		A
18	459545	0.001			G	C	C	C
18	459740	0.001			G		T
18	459965	0.001			G	A	A	A
18	460861	0.001			A	T	T	T
18	460862	0.001			T	C	C	C
18	461608	0.001			A	T	T	T
18	462286	0			G	A	A
18	462434	0.001			T	C	C	C
18	462497	0.001			G	A	A	A
18	462513	0.001			G	A	A	A
18	462593	0.001			A	G	G
18	463171	0.001			T	C	C
18	463364	0.001			T	A	A
18	463371	0.001			C		T
18	463372	0.001			C	G	G
18	463601	0.001			C		T
18	463616	0.001			G	A	A
18	464000	0.001			T	A	A	A
18	464305	0.001			C	A	A
18	464555	0.001			C	T	T
18	464716	0.001			T	C	C	C
18	465523	0.001			C	A	A
18	466151	0.001			C	G	G
18	466627	0.001			T	A	A
18	466650	0.001			T	G	G
18	466979	0.001			C	A	A
18	466980	0.001			T	A	A
18	467105	0.001			T	A	A
18	467202	0.001			A	T	T
18	467249	0.001			T	G	G
18	467450	0.001			G	C	C	C
18	467540	0.001			G	T	T
18	467597	0.001			G	T	T
18	467726	0.001			C	G	G
18	468063	0.001			C	G	G	G
18	468794	0.001			C	G	G	G
18	468889	0.001			A	C	C
18	469550	0.001			C			T
18	469563	0.001			A			C
18	469609	0.001			A	G	G
18	470103	0.001			G	A
18	470413	0.001			T	G	G
18	470512	0.001			C	G	G	G
18	470698	0.001			T	C	C	C
18	470709	0.001			T	A	A
18	471013	0.001			T	A	A
18	471071	0.001			T	G	G
18	471075	0.001			G		T
18	471245	0.001			A	G	G	G
18	472435	0.001			T		G
18	472919	0.001			G	C	C
18	473656	0.001			A	G	G
18	473810	0.754			A		G
18	473941	0.438			G	T	T	T
18	475054	0			T	A	A	A
18	475209	0			G	A	A
18	475343	0			T		C
18	475850	0			A		G
18	476033	0.005			A		G
18	476353	0.001			A	C	C
18	476369	0			C		A
18	476417	0			G	T	T
18	476476	0			G		T
18	476653	0			A	C	C	C
18	476955	0			G		T
18	476969	0			C	A	A
18	477046	0.002			C	G	G
18	477080	0.034			T	C	C
18	477568	0.004			G	T	T
18	477665	0			C	T	T
18	477734	0.003			G	T	T	T
18	477791	0			G	A	A
18	477858	0.001			G	C	C	C
18	477924	0.001			T	G	G	G
18	478125	0.034			G	T	T	T
18	478328	0.007			C	G	G
18	478416	0.005			G	A	A
18	478627	0.002			C		A
18	478971	0.002			G		C
18	479514	0.002			T	C	C
18	479611	0.002			G	T
18	479993	0.002			T	C	C
18	480065	0.002			A	T	T
18	480067	0.002			A	C	C
18	480221	0.002			A	C	C	C
18	480316	0.002			A	G	G	G
18	480481	0.002			C	T	T
18	480938	0.002			G	T	T
18	481101	0.002			T			C
18	481121	0.002			A			T
18	481153	0.002			G		T
18	481156	0.002			A	T	T
18	481280	0.002			C	T
18	481379	0.002			T		A
18	481415	0.002			T	A	A	A
18	481898	0.002			A		T
18	481909	0.002			A	T	T
18	481910	0.002			T	C
18	481975	0.002			A		G
18	482267	0.002			T	C	C
18	482269	0.002			A	T	T
18	482288	0.002			C	G	G
18	482351	0.002			G		A
18	482547	0.002			T	A	A
18	482573	0.002			T	A	A
18	482630	0.002			C	A	A	A
18	482796	0.002			G	A	A
18	483395	0.002			G		A	A
18	483433	0.002			T	G	G
18	483792	0.002			A	G	G
18	484045	0.002			C		T
18	484193	0.002			A	T	T	T
18	484197	0.002			T	C	C	C
18	484222	0.002			C		T
18	484334	0.002			G		A
18	484727	0.002			C		T
18	484773	0.002			A		C
18	484899	0.002			G		T
18	484911	0.002			C	A	A
18	484979	0.002			G		C
18	485158	0.002			T		A
18	485365	0.002			T	A	A	A
18	485390	0.002			C		A
18	485482	0.002			G		A			A
18	485548	0.002			G					C	C
18	485608	0.002			C		G
18	485650	0.002			T		C	C
18	485652	0.002			C		T
18	485668	0.002			G		A
18	485687	0.002			C			A
18	485926	0.002			T	C	C
18	485976	0.002			A	C	C	C
18	486094	0.002			G		T
18	486214	0.002			A	G	G	G
18	486607	0.002			C	T	T
18	486763	0.002			T	G	G
18	486765	0.002			T	A	A
18	486821	0.002			T	G	G
18	486832	0.002			G		A
18	487145	0.002			G	A	A
18	487334	0.002			G	A	A	A
18	487391	0.002			A	G	G	G
18	487551	0.002			G	A	A
18	487561	0.001			C		A
18	487677	0.001			T		A	A
18	487735	0.001			C		G
18	487741	0.001			T		C	C
18	487818	0.001			C		T
18	487829	0			G		T
18	488251	0			C	T	T
18	488280	0.001			G	T	T		T
18	488294	0.008			G	C	C
18	488345	0.001			C		G
18	488350	0.002			A	G	G
18	488353	0.001			T	C	C
18	488614	0.008			A		G
18	488618	0.006			A		G
18	489217	0.013			A	C	C
18	489284	0.282			T				C
18	489548	0.009			T	A
18	490125	0.002			C				G
18	490726	0.003			A	C	C
18	490742	0			T	G	G
18	490780	0.021			T		C
18	490971	0.017			C	T	T
18	491093	0.003			C	T	T
18	491101	0.013			T	A	A
18	491376	0			C		G
18	492321	0.005			G		A
18	492444	0			C		T
18	492543	0			A		T
18	492560	0			G		A
18	492777	0			A	T	T
18	492871	0			C	T	T
18	493452	0			C		G
18	493467	0			G		T
18	493573	0			C		T	T
18	493618	0			C		T
18	494043	0			T	G	G
18	494207	0			G	T	T	T
18	494585	0			A		T
18	494589	0			T		G
18	494862	0			G		A
18	495247	0			G		A
18	495282	0			A		G
18	495338	0			C		G
18	495543	0			G		T
18	495930	0			T			G
18	495975	0			C		T
18	496151	0			G		A
18	496410	0			C		T
18	496836	0			C		A
18	496889	0			A			T
18	497055	0			A	T	T
18	497158	0			T	C	C
18	497467	0			T		C
18	497964	0			A	G	G
18	498308	0			C	A	A
18	498455	0			G		A
18	498460	0			A		C
18	498556	0			T		C	C		C	C
18	498798	0			G	A	A
18	498819	0			C	T	T
18	499022	0			G		A
18	499501	0			C	T	T
18	499532	0			C	G	G
18	499682	0			G		C
18	499701	0			C		T
18	499727	0			C	G	G	G
18	499757	0			C	G	G	G
18	499772	0			A	G	G
18	499805	0			T		G
18	499841	0			G	T	T
18	500142	0			T	C	C	C
18	500274	0			G	C	C
18	500291	0			A		G
18	500420	0			A	T	T
18	501001	0			G		T
18	501859	0			G	C	C
18	501982	0			G	T	T	T
18	501984	0			C	T	T	T
18	502257	0			C		A
18	502264	0			C	G	G
18	502319	0			G	C	C	C
18	502668	0			A	T	T	T
18	502708	0			G		A
18	502755	0			C		A
18	502759	0			A		G
18	502806	0			C	T	T
18	502816	0			A	C	C
18	502834	0			G		A
18	502842	0			G		T
18	502844	0			C	T	T	T
18	502845	0			G		A
18	502894	0			T	C	C	C
18	502902	0			G	C	C
18	503086	0			G		C
18	503586	0			G	A	A
18	504379	0			T		C
18	505125	0			T		A
18	505236	0			C		G
18	505458	0			A	C	C
18	505558	0			C	A	A
18	506304	0			C		A
18	506638	0			C	A	A
18	507934	0			G	C	C
18	508004	0			T	C	C	C
18	508147	0			C	A	A
18	508255	0			C	A	A
18	508281	0			T	G	G
18	508314	0			A	C	C	C
18	508370	0			C	T	T	T
18	508488	0			T	C	C	C
18	509417	0			C	A	A	A
18	509840	0.002			G		A
18	509955	0.001			T		A
18	510011	0.001			A		G
18	510172	0.001			C	G	G	G
18	510184	0.001			T	C	C
18	510255	0.001			T	C	C	C
18	510351	0.001			T	G	G
18	510704	0.001			G	T	T
18	511461	0.001			C	T	T
18	511479	0.001			A	C	C
18	511621	0.001			G	A	A
18	511652	0.001			A		G
18	511780	0.001			T		C
18	512451	0.001			T	G	G
18	512710	0.001			A		G
18	514048	0.001			A		G
18	514355	0.001			T	G	G
18	515000	0.001			T						C
18	515792	0.001			G		A
18	515817	0.001			T		C
18	515926	0.063			T					C	C
18	518400	0.063			G	T	T
18	518444	0.063			T		A
18	518758	0.063			A		G
18	519191	0.063			A	C	C		C
18	519194	0.063			G	A	A
18	519257	0.063			C		T
18	519345	0.063			A		G
18	519433	0.063			A		C
18	519477	0.063			G	A	A
18	519487	0.063			C	T	T
18	519498	0.063			A		T
18	519585	0.063			G		T
18	519609	0.063			G		T
18	519684	0.063			T		A
18	522894	0.063			A			C
18	522917	0.063			C			T
18	523207	0.063			T		A
18	523291	0.063			T		A
18	523299	0.063			T		C
18	523378	0.063			A		C
18	523394	0.063			C	T	T
18	523409	0.063			A		T
18	523445	0.063			G		A
18	523494	0.063			G			T
18	523510	0.063			A		T
18	523688	0.063			A		T
18	524005	0.063			A		G
18	524129	0.063			A	G	G
18	524132	0.063			T	C	C
18	524134	0.063			T	G	G
18	524141	0.063			C	A	A
18	524146	0.063			A		T
18	524472	0.063			C	T	T	T
18	525405	0.063			A	C	C
18	526174	0.063			G	C	C
18	526442	0.063			A	T	T
18	526487	0.063			A	C	C	C
18	527190	0.063			G	C	C	C
18	528055	0.063			G	A	A
18	528154	0.063			G	A	A	A
18	528229	0.063			T		G
18	528232	0.063			C		A
18	528267	0.063			G		C
18	528309	0.063			C		A
18	528893	0.063			A	C	C	C
18	531574	0.063			C	T	T
18	532113	0.063			T		A
18	533171	0.063			T	C	C
18	533202	0.063			T	C	C
18	533270	0.063			C			G
18	534002	0.063			C	A	A
18	535749	0.063			C		G
18	535805	0.063			C	A	A		A
18	542109	0.063			C	T
18	542374	0			G	A	A	A
18	542603	0			T	C	C
18	542938	0			A	G	G
18	543007	0			G	C	C	C
18	543054	0.001			T	G	G
18	543377	0.018			T	C	C
18	543378	0.015			T	A	A
18	543836	0.001			G	A	A	A
18	543968	0.001			T	A	A
18	544141	0.007			C		G
18	544342	0			A		G
18	544691	0.001			C		G
18	544971	0.008			G	T	T	T
18	544999	0			A	T	T
18	545400	0			C	A	A	A
18	545656	0			T			C
18	545702	0			C			T
18	545724	0			C		T
18	545782	0			A		G
18	546311	0			A	G	G	G
18	547071	0			T	C	C
18	547076	0			T		C
18	547082	0			G	T	T
18	547216	0			A	G	G
18	547733	0			C	A	A
18	547944	0			G	A	A
18	548083	0			C	A	A
18	548084	0			T	A	A
18	548097	0			T	C	C
18	548225	0			T	C	C
18	548424	0			T			G
18	548552	0			T	C	C	C
18	548598	0			G	C	C	C
18	549100	0			G	T	T
18	549407	0			G	T	T
18	549413	0			G	A	A
18	549550	0			A	G	G	G
18	549759	0			A				G
18	549803	0			G	T	T	T
18	549859	0			C	T	T
18	550511	0			C	G	G
18	550956	0			T	C	C	C
18	550957	0			C	A	A	A
18	551175	0			C	T	T
18	551192	0			A	G	G
18	551422	0			G	A	A	A
18	551579	0			A		G
18	551597	0			A		T
18	551691	0			A		T
18	551763	0			T		G
18	551843	0			G						A
18	552207	0			G	C
18	552391	0			A	T	T
18	553192	0			A	G	G
18	553225	0			T	C	C
18	553443	0			A	T	T
18	554294	0			T	C	C
18	554394	0			A	C	C
18	554581	0			C	T	T	T
18	554627	0			G		T
18	554635	0			C	T	T
18	554669	0			T		A
18	555197	0			C	T	T	T
18	555581	0			T	C	C	C
18	555985	0			C	T	T
18	556169	0.004			G		A
18	556184	0.003			T		C
18	556266	0.011			A	G	G
18	556290	0.046			A	G	G
18	556292	0.048			A	G	G
18	556458	0.01			T	A	A
18	556500	0.001			G	T	T
18	556854	0.001			A		C	C
18	556890	0.001			G		C
18	556946	0.001			C	T	T
18	557090	0.004			G	T	T
18	557114	0.114			T		C
18	557139	0.082			A					T
18	557560	0.027			A	T	T
18	557869	0.015			G	A	A
18	557956	0.008			C	A	A	A
18	558215	0			C	G	G	G
18	558420	0.001			G	A	A
18	558425	0.001			A	G	G	G
18	558681	0.003			A	G	G	G
18	558788	0.003			G		A
18	558982	0.001			T	C	C	C
18	559224	0.142			T	C	C
18	559302	0.001			T		C
18	559421	0.001			T	C	C
18	559713	0			A	G	G
18	559897	0			G	C	C
18	559910	0			G	T	T
18	560235	0			C	T	T
18	560312	0			C			G
18	560434	0			C	A	A
18	560435	0			T	A	A
18	561426	0			C		T
18	561468	0			C		A
18	561505	0			A	C	C
18	561537	0			C	G	G	G
18	561575	0			C		A
18	561631	0			T	C	C	C
18	561643	0			A	C	C	C
18	561818	0			A		G
18	561854	0			A		G				G
18	561906	0			G	T	T
18	561945	0			G		A
18	561960	0			C		T
18	561995	0			T		A
18	562017	0			T		A
18	562033	0			A		G
18	562035	0			C		G
18	562084	0			A						G
18	562191	0			T	C	C
18	562266	0			G		T
18	562320	0			T		G	G		G	G
18	562347	0			T	C	C		C
18	562352	0			G	C	C		C
18	562368	0			G		T
18	562436	0			G	C	C
18	562473	0			T	G	G
18	562474	0			T	G	G
18	562508	0			G	C	C
18	562522	0			A		C	C		C
18	562543	0			A		T	T
18	562606	0			G	T	T	T	T	T	T
18	562757	0			C		G
18	562765	0			T		G
18	562814	0			C	G	G
18	562853	0			G	T	T
18	562893	0			A		C
18	562969	0			A		T
18	563134	0			T		C
18	563161	0			C		T
18	563202	0			G	T	T
18	563213	0			C	T	T	T
18	563215	0			G	C	C		C
18	563223	0			A		C
18	563296	0			T	C	C
18	563990	0			C		T
18	564108	0			G	A	A
18	564172	0			C	T	T
18	564283	0			A	T	T	T
18	564615	0			T	G	G
18	564845	0			T	C	C
18	565114	0			A	T
18	565141	0			C		G
18	565146	0			C		T
18	565285	0			T		C
18	565299	0			A		C
18	565490	0			T	C	C	C
18	565668	0			T	C	C
18	565926	0			G	A	A	A
18	566098	0			C			G		G
18	566120	0			A	G	G
18	566265	0			C	T	T	T
18	566315	0			A	C	C	C
18	566463	0			T	G	G	G
18	566701	0			C	T	T
18	566765	0			G	A	A
18	566792	0			T	A	A
18	566986	0			C		T
18	567495	0			A		C	C
18	567570	0.016			T	G	G
18	567757	0.206			C		A
18	567801	0			T	G	G
18	568696	0.003			A	G	G
18	568814	0.001			T	G	G
18	568968	0.003			C	G	G
18	569112	0.011			A	G	G	G
18	569357	0.004			T	A
18	569358	0.004			A	G
18	569476	0			G	T	T
18	569660	0.005			G		C
18	569724	0.001			T	C	C
18	570094	0.001			C	T	T
18	570256	0			C		T
18	570368	0			G	T	T
18	570667	0			A		G
18	570693	0			A	T	T
18	570748	0			G	A	A
18	571053	0.001			G	T	T	T
18	571254	0.019			C	T	T
18	571367	0.008			T	G	G
18	572114	0.128			C	T	T
18	572432	0.002			A		C
18	572488	0.001			A	G	G
18	572508	0.001			T	A	A		A
18	572608	0			T	C	C
18	572650	0.001			A	C	C	C
18	572772	0.001			T	G	G
18	572797	0.002			A		C
18	573168	0.002			A	T	T	T
18	573395	0.002			T	C	C
18	573416	0.002			C	T	T
18	573471	0.002			C			T
18	573537	0.002			T	C
18	573538	0.002			A	T
18	573618	0.002			G	T	T
18	573619	0.002			C	T	T
18	573814	0.002			C	T	T
18	573847	0.002			G	T	T	T
18	573848	0.002			A	T	T	T
18	574175	0.002			A		T
18	574201	0.002			G		A
18	574513	0.002			T	G	G
18	574542	0.002			T		C
18	574818	0.002			G	C	C
18	574931	0.002			G	T	T
18	575876	0.002			G	T	T
18	576101	0.002			G	C	C
18	579627	0.002			A		G
18	579757	0.002			A		T
18	579784	0.002			C		T
18	579789	0.002			G		A
18	579825	0.002			G		A
18	579867	0.002			A		G
18	579870	0.002			T	C	C
18	579888	0.002			C	T	T	T
18	579911	0.002			T		A	A		A	A
18	579918	0.002			A	T	T
18	579921	0.002			T		C
18	580287	0.002			C		G
18	580681	0.002			C		T
18	580932	0.002			A			T
18	581067	0.002			T	G	G	G
18	581068	0.002			A	G	G
18	581107	0.002			A	G	G	G
18	581509	0.002			T	C	C
18	581670	0.002			C	T	T
18	581790	0.002			C	T	T
18	581833	0.002			G	T	T
18	581904	0.002			T		C	C			C
18	581962	0.002			C		G
18	582010	0.002			C		T
18	582105	0.002			T	C	C
18	582198	0.002			C	G	G
18	582233	0.002			C					T	T
18	582269	0.002			T	G	G		G
18	582283	0.002			A	T	T
18	582336	0.002			G	C	C
18	582549	0.002			G	T	T	T
18	582607	0.002			T					G
18	582652	0.002			G		C	C
18	582996	0.002			G		A
18	583046	0.002			C		T
18	583094	0.002			A	C	C
18	583371	0.002			C		G			G	G
18	583396	0.002			C			G		G	G
18	583415	0.002			C		T
18	583452	0.002			T	C	C
18	583917	0.002			T	C	C	C
18	583973	0.002			T	G	G
18	584096	0.002			A	T	T
18	584101	0.002			T	C	C
18	584181	0.002			A		G
18	584475	0.002			G	C	C	C
18	584628	0.002			G	A	A
18	584675	0.002			A	G	G
18	585017	0.002			G	A	A
18	585157	0.002			C	A	A	A
18	585353	0.002			G		A
18	587157	0.019			T		C	C
18	587828	0.008			A		G
18	588627	0			C	A	A
18	588992	0.01			A		G
18	589731	0.002			A		T
18	589765	0			A		C
18	589832	0.018			C		T
18	589837	0.02			G		A
18	589874	0.001			A		G
18	589890	0			A		G
18	589939	0.002			T		C
18	589986	0			G	A	A	A
18	590011	0			C		G	G
18	590036	0			T		A
18	590058	0.001			C		A
18	590059	0.001			C		T
18	590162	0			A		G	G
18	590452	0			G	A	A
18	590458	0.001			A	G	G
18	590520	0			T		C
18	590534	0.001			C	T	T
18	590772	0.001			C	A	A	A
18	591044	0.001			T						A
18	591198	0.001			C	A	A
18	591676	0.001			G	T	T
18	592138	0.001			G	A	A
18	592646	0.001			C		G
18	592803	0.001			T	C	C
18	593580	0.001			T	G	G	G
18	593759	0.001			G	C	C
18	593819	0.001			G	C	C
18	594142	0.001			T	C	C
18	594566	0.001			C		A	A
18	594664	0.001			T		A
18	594713	0.001			G		A
18	594821	0.001			C	T	T
18	594924	0.001			A	G	G
18	594996	0.001			G		A
18	595036	0.001			G		T
18	595108	0.001			C	A	A
18	595124	0.001			A		T
18	595235	0.001			C	T	T
18	595338	0.001			T	C	C	C
18	596208	0.001			T				C
18	597214	0.001			T	G	G
18	597358	0.001			G	T	T	T
18	598463	0.001			C		T
18	598698	0.001			A	T	T	T
18	598699	0.001			G	T	T	T
18	599335	0.001			G	A	A
18	599383	0.001			C	G	G
18	599671	0.001			A	G	G
18	599687	0.001			A	G	G
18	600787	0.001			A	G	G
18	600793	0.001			C	T	T
18	601102	0.001			G	T	T
18	601199	0.001			T		C
18	601249	0.001			G		A
18	601277	0.001			A		G
18	601877	0.001			T		C
18	602176	0.001			A	G	G
18	602402	0.001			A	T	T
18	602470	0.001			C	T	T
18	602500	0.001			G	T	T
18	602596	0.001			G	C	C
18	603137	0.001			T			A
18	603219	0.001			G	T	T
18	604160	0.001			A	G	G	G
18	605591	0			T	A	A
18	606805	0			T	C	C	C
18	606816	0			G	A	A
18	607309	0			T	G	G
18	607322	0			T	C	C
18	607463	0			C					G
18	607468	0			G		C
18	607552	0			T	C	C	C
18	607572	0			A		G
18	607821	0			T	C	C
18	608511	0			A	T	T	T
18	608586	0			A	G	G
18	608656	0			T		G
18	608959	0			G	A	A
18	609916	0.01			A	T	T	T
18	609962	0.003			G	A	A
18	610463	0			G	A	A	A
18	610597	0			T		C
18	610666	0.004			C		T
18	610815	0.023			G		A
18	611330	0.023			A	G	G
18	611649	0.023			G	C	C	C
18	612277	0.023			C	T	T	T
18	613372	0.023			T	G	G
18	614058	0.023			T	G	G	G
18	614557	0.023			A	G	G
18	614851	0.023			T	A	A	A
18	615095	0.023			G	T	T
18	615333	0.023			C	A	A	A
18	615692	0.01			A		G
18	615834	0			C	T	T
18	615846	0.001			A	G	G
18	615865	0			C	T	T
18	616018	0			T	G	G	G
18	616683	0			A	T	T
18	616717	0			T	C	C		C
18	617170	0			A	T	T
18	617274	0			G						C
18	639463	0			A	T	T
18	639630	0			C		A
18	639635	0			A		G
18	639953	0			G	A	A	A
18	640248	0			C	G	G
18	640321	0			T	A	A	A
18	640504	0			G	T	T
18	640543	0			C	T	T
18	640727	0			A	C	C
18	640828	0			G		A
18	641117	0			A	G	G	G	G
18	644412	0			C	T	T
18	644435	0			G	A	A
18	644465	0			G		A
18	645107	0			A	T	T
18	645311	0			T	A	A	A
18	645474	0			G	A	A	A
18	645546	0			T	A	A
18	645554	0			C	G	G
18	645775	0			T	A	A
18	645838	0			A	T	T
18	648142	0			T	A
18	648448	0			C	T	T
18	648654	0			C	T	T	T
18	649141	0			A	G	G
18	649431	0			G	T	T
18	649485	0			G	C	C
18	649578	0			C	T	T
18	649744	0			G	T	T
[truncated: 31,916 more rows]
